# Supplementary material for: pSILAC mass spectrometry reveals ZFP91 as IMiD-dependent substrate of the CRL4CRBN ubiquitin ligase
Source: Nat Commun. 2017 May 22;8:15398. doi: 10.1038/ncomms15398 (PMC5458144; doi:10.1038/ncomms15398)
Supplement: Supplementary Data 1 — Limma output for single time point pSILAC in HEK293T cells. [file ncomms15398-s2.xlsx]

## Sheet: 20161114_Limma_output_Filtered_
	ID	logFC	AveExpr	t	P.Value	adj.P.Val	B
TFRC	TFRC	-0.775941	0.183579	-17.3389	4.96626e-06	0.00658526	4.64018
CSNK1A1;CSNK1A1L	CSNK1A1;CSNK1A1L	0.720307	2.30071	17.411	4.85539e-06	0.00658526	4.53147
KIF23	KIF23	-0.75424	1.79006	-14.0503	1.55255e-05	0.0116339	3.69306
SDCBP	SDCBP	-0.689286	1.4308	-13.735	1.75474e-05	0.0116339	3.63598
HMGCS1	HMGCS1	-0.499804	0.268304	-10.7347	6.56286e-05	0.029689	2.51818
IDI1	IDI1	-0.490185	-0.145641	-10.6468	6.85554e-05	0.029689	2.47914
CD59	CD59	-0.462475	0.599012	-10.3704	7.88056e-05	0.029689	2.31899
FAR1	FAR1	-0.509316	1.69045	-10.1225	8.95596e-05	0.029689	2.21623
CNNM3	CNNM3	-0.406006	0.747244	-9.05234	0.00016108	0.0474648	1.65456
LAMP1	LAMP1	-0.360804	0.0821508	-8.34233	0.000246305	0.055198	1.25638
TMCO1	TMCO1	-0.337947	1.75586	-8.06942	0.000292446	0.055198	1.08838
MAP1LC3B;MAP1LC3B2;MAP1LC3A	MAP1LC3B;MAP1LC3B2;MAP1LC3A	-0.481341	2.20302	-8.03217	0.000299497	0.055198	1.06562
ITGB1	ITGB1	0.429384	0.288766	8.01945	0.00030195	0.055198	1.05534
SLC19A1	SLC19A1	-0.960055	0.907157	-7.99547	0.00030664	0.055198	1.04248
GABARAPL2	GABARAPL2	-0.430313	1.32635	-7.87929	0.000330598	0.055198	0.96924
LAMP2	LAMP2	-0.362947	0.0324761	-7.84997	0.000336985	0.055198	0.946429
STOM	STOM	-1.51291	1.03747	-7.76509	0.000356304	0.055198	0.893577
HEXB	HEXB	0.676356	-0.0303105	7.68932	0.000374647	0.055198	0.846206
NCSTN	NCSTN	-0.713131	0.216492	-7.472	0.000433699	0.056352	0.694803
TFAM	TFAM	-0.332445	-0.43275	-7.43033	0.000446226	0.056352	0.664425
GPD2	GPD2	-0.337499	-0.21636	-7.36038	0.000468218	0.0564416	0.619574
ZFP91;ZFP91-CNTF	ZFP91;ZFP91-CNTF	1.0153	1.0749	12.9198	0.000427266	0.056352	0.365126
ACAT2	ACAT2	-0.286881	-0.344306	-6.74112	0.000729448	0.0835999	0.142825
QSOX2	QSOX2	-0.392262	0.623557	-6.69212	0.000756561	0.0835999	0.141487
TACO1	TACO1	-0.283624	-0.0399085	-6.5632	0.000833667	0.0884354	0.0213793
EXOC2	EXOC2	-0.301481	0.0433021	-6.46186	0.000900738	0.0918753	-0.0415614
VAMP3	VAMP3	-0.284519	0.204707	-6.36042	0.000974229	0.0951531	-0.130456
RABL3	RABL3	-0.49556	-0.187068	-6.31968	0.00100569	0.0951531	-0.143937
DHCR7	DHCR7	-0.296366	-0.1336	-6.27626	0.00104051	0.0951531	-0.21164
HAUS6	HAUS6	-0.266496	0.316368	-6.03247	0.00126414	0.105316	-0.396384
BICD2	BICD2	-0.263316	0.696727	-6.0329	0.00126371	0.105316	-0.397822
CNOT3	CNOT3	-0.383735	-0.0911216	-5.9882	0.00131049	0.105316	-0.431514
REXO2	REXO2	-0.327815	-0.460155	-5.9886	0.00131007	0.105316	-0.434947
MVK	MVK	-0.317006	-0.0505295	-5.9415	0.00136153	0.106199	-0.462143
IGF2R	IGF2R	-0.250223	0.947229	-5.8377	0.00148344	0.112402	-0.581104
HMOX1	HMOX1	0.350067	1.17851	5.71453	0.00164482	0.121169	-0.674832
NDUFA8	NDUFA8	-0.284556	0.631393	-5.50598	0.00196671	0.139091	-0.866336
WDR6	WDR6	-0.312938	1.36015	-5.49071	0.00199301	0.139091	-0.887032
PTPN13	PTPN13	-0.272982	0.257424	-5.42591	0.00210921	0.143426	-0.91623
TMED5	TMED5	-0.28456	-0.232503	-5.38737	0.00218202	0.144668	-0.96192
LTV1	LTV1	-0.259527	1.46883	-5.33589	0.00228384	0.147284	-1.01877
MRPS36	MRPS36	-0.332694	0.705572	-5.28586	0.00238809	0.147284	-1.04254
FSCN1	FSCN1	-0.227109	-0.295348	-5.30573	0.00234604	0.147284	-1.07135
NISCH	NISCH	-0.33816	0.876528	-5.19289	0.00259669	0.155846	-1.15098
NIT1	NIT1	-0.254772	-0.466651	-5.17282	0.00264444	0.155846	-1.16384
MRPL49	MRPL49	-0.260639	0.00549925	-5.07624	0.00288877	0.159855	-1.25134
CD2AP	CD2AP	-0.280796	0.0201398	-5.08376	0.00286884	0.159855	-1.25189
REPS1	REPS1	-0.375712	0.216891	-5.07454	0.00289331	0.159855	-1.26148
ARFGAP2	ARFGAP2	-0.302305	0.294989	-4.99868	0.00310388	0.163107	-1.32568
HEATR5B	HEATR5B	-0.227634	0.460422	-4.9553	0.0032322	0.164842	-1.37961
FAM120A	FAM120A	-0.312347	-0.131488	-4.9874	0.00313668	0.163107	-1.37996
HMGB2	HMGB2	-0.197999	-0.458031	-5.01139	0.0030674	0.163107	-1.38132
HEXA	HEXA	0.991409	-0.0719537	4.85223	0.00356227	0.166081	-1.47998
LRWD1	LRWD1	-0.267397	-0.0638603	-4.81818	0.00367968	0.166081	-1.4911
GNB1	GNB1	-0.241828	1.10699	-4.88205	0.00346296	0.166081	-1.50157
MED20	MED20	-0.252771	-0.159679	-4.82398	0.00365938	0.166081	-1.50437
STX12	STX12	-0.215884	0.222223	-4.83296	0.00362818	0.166081	-1.52421
SDF2L1	SDF2L1	-0.247052	-0.222025	-4.81387	0.00369487	0.166081	-1.52635
RAB7A	RAB7A	-0.19647	0.158795	-4.8517	0.00356407	0.166081	-1.54286
NOA1	NOA1	-0.486139	0.561899	-4.75328	0.00391599	0.168641	-1.56662
NENF	NENF	-0.374001	0.0553592	-4.73368	0.00399071	0.168641	-1.57665
STXBP2	STXBP2	-0.211645	-0.0891185	-4.73341	0.00399176	0.168641	-1.58571
NDUFB11	NDUFB11	-0.254346	0.552632	-4.6864	0.00417786	0.168641	-1.65673
HRSP12	HRSP12	-0.196203	-0.558428	-4.6746	0.00422612	0.168641	-1.67712
CTSD	CTSD	0.294089	0.436624	4.68349	0.00418971	0.168641	-1.69223
CLIP1	CLIP1	-0.260901	-0.0252712	-4.63083	0.00441076	0.168641	-1.69708
SEPHS1	SEPHS1	0.187092	-0.351627	4.65388	0.0043124	0.168641	-1.71908
SCRIB	SCRIB	-0.185948	0.0401249	-4.64273	0.00435965	0.168641	-1.73487
DHCR24	DHCR24	-0.34318	0.500157	-4.59285	0.0045785	0.168641	-1.76073
WASL	WASL	-0.209625	0.19952	-4.57387	0.00466502	0.169475	-1.76106
CD81	CD81	-0.227585	1.52345	-4.59799	0.00455536	0.168641	-1.76853
SLC25A1	SLC25A1	-0.190475	-0.599723	-4.60991	0.00450226	0.168641	-1.77039
ATP6V0A2	ATP6V0A2	-0.342506	0.170496	-4.55719	0.00474262	0.169965	-1.7758
FASN	FASN	-0.175745	-0.106354	-4.65214	0.00431974	0.168641	-1.80656
FNTA	FNTA	-0.224288	-0.134697	-4.53373	0.0048543	0.171648	-1.82141
PPIL3	PPIL3	-0.287796	-0.517554	-4.49981	0.00502109	0.17521	-1.83296
NOP10	NOP10	-0.268221	-0.244528	-4.4267	0.00540329	0.183712	-1.91888
PSPH	PSPH	-0.199652	-0.337197	-4.43293	0.00536946	0.183712	-1.94051
PREB	PREB	-0.278065	-0.412703	-4.37221	0.00570978	0.184007	-1.97555
CSTF3	CSTF3	-0.190433	-0.339675	-4.41021	0.00549402	0.184007	-1.98437
FAM208A	FAM208A	-0.201655	0.748711	-4.36605	0.00574569	0.184007	-1.99367
NUPL1	NUPL1	-0.227547	-0.157483	-4.35203	0.00582828	0.184007	-2.01201
UHRF1	UHRF1	-0.219716	3.12756	-4.38656	0.00562721	0.184007	-2.01245
RALA	RALA	-0.278392	0.180857	-4.3601	0.00578056	0.184007	-2.01477
ARMC8	ARMC8	-0.230429	-0.343055	-4.28849	0.00622008	0.188077	-2.06112
MRPL46	MRPL46	-0.220983	-0.331712	-4.31175	0.00607329	0.187283	-2.06627
DHFR	DHFR	-0.215214	2.19822	-4.31987	0.00602299	0.187283	-2.08157
COL6A1	COL6A1	-0.273662	2.9915	-4.22258	0.00665857	0.189877	-2.13753
ACO2	ACO2	0.183035	-0.330795	4.28206	0.00626138	0.188077	-2.13913
PSMB7	PSMB7	-0.173044	-0.501487	-4.27428	0.00631177	0.188077	-2.14356
NSDHL	NSDHL	-0.192186	-0.15989	-4.26296	0.00638593	0.188079	-2.15375
NCDN	NCDN	-0.186361	0.552825	-4.24528	0.00650368	0.188079	-2.15915
DTD1	DTD1	-0.28325	-0.109602	-4.20856	0.00675625	0.190613	-2.16951
WASF2	WASF2	-0.198493	-0.121372	-4.17359	0.00700723	0.191579	-2.18454
FDPS	FDPS	-0.197506	-0.258471	-4.24218	0.0065246	0.188079	-2.18486
LSS	LSS	-0.343113	-0.0466597	-4.18944	0.0068922	0.191551	-2.20176
VAV2	VAV2	-0.213886	-0.242422	-4.18365	0.00693397	0.191551	-2.21072
GPD1L	GPD1L	-0.226212	-0.385519	-4.13691	0.00728188	0.194751	-2.24438
TSPAN6	TSPAN6	-0.474203	-0.104218	-4.11944	0.00741699	0.194751	-2.24602
CRYZ	CRYZ	-0.174435	-0.399876	-4.12748	0.00735442	0.194751	-2.27615
REEP5	REEP5	-0.233499	-0.168252	-4.09496	0.00761106	0.195966	-2.29835
RALY	RALY	-0.18088	-0.400579	-4.12987	0.00733597	0.194751	-2.30071
SLC7A1	SLC7A1	-0.323264	0.74424	-4.07155	0.00780211	0.197073	-2.31631
HSDL2	HSDL2	-0.211622	-0.132899	-4.1069	0.0075157	0.195408	-2.31899
GLA	GLA	0.956875	0.921545	4.06255	0.00787699	0.197073	-2.36089
SCAF11	SCAF11	-0.183248	0.309786	-4.03449	0.00811579	0.199464	-2.36864
NT5DC2	NT5DC2	-0.186096	0.583047	-4.03366	0.00812298	0.199464	-2.38527
ACYP1	ACYP1	-0.201969	-0.0172618	-3.98067	0.00859702	0.203565	-2.40509
PPWD1	PPWD1	-0.259289	-0.411518	-3.98746	0.00853456	0.203565	-2.41931
ACLY	ACLY	-0.153045	-0.0172086	-4.06531	0.00785398	0.197073	-2.43698
CPT2	CPT2	-0.199368	-0.488203	-3.98393	0.008567	0.203565	-2.44314
GNAI2	GNAI2	-0.28527	0.808513	-3.98609	0.0085471	0.203565	-2.46685
IDH1	IDH1	-0.15942	-0.479784	-3.94603	0.00892383	0.209434	-2.51312
MRPL9	MRPL9	-0.169233	0.104113	-3.89218	0.00946018	0.215924	-2.52562
GDI1	GDI1	-0.154669	-0.570069	-3.91168	0.00926182	0.215459	-2.55189
NBAS	NBAS	-0.212102	-0.301978	-3.84474	0.00996294	0.219717	-2.5534
PMVK	PMVK	-0.186718	-0.306486	-3.87363	0.00965324	0.216953	-2.55436
MTX2	MTX2	-0.162799	-0.33416	-3.89642	0.00941662	0.215924	-2.55554
AP1S1	AP1S1	-0.187179	-0.0778326	-3.83863	0.0100299	0.219717	-2.55968
CYB5R3	CYB5R3	-0.151559	-0.236242	-3.8858	0.00952604	0.215924	-2.59202
FTL	FTL	-0.70829	2.40597	-3.82415	0.0101905	0.219717	-2.6003
SMPD4	SMPD4	-0.240252	0.61436	-3.83207	0.0101023	0.219717	-2.60788
PEA15	PEA15	-0.315372	-0.155535	-3.79212	0.0105561	0.223861	-2.63787
MAPK3	MAPK3	-0.171305	-0.217555	-3.81258	0.0103209	0.220734	-2.63859
CIT	CIT	-0.193776	1.13337	-3.76761	0.0108461	0.224718	-2.64835
SLC7A5	SLC7A5	-0.203252	0.0265998	-3.78026	0.0106953	0.223861	-2.69536
RPS27A	RPS27A	-0.146171	0.91122	-3.82874	0.0101393	0.219717	-2.72025
HMGA1	HMGA1	-0.153211	-0.379731	-3.75625	0.0109834	0.225797	-2.72375
SPG21	SPG21	-0.385907	0.747517	-3.70756	0.0115948	0.233821	-2.72761
PGD	PGD	-0.149468	-0.479311	-3.77815	0.0107204	0.223861	-2.74944
SETD3	SETD3	-0.178181	-0.326779	-3.6971	0.0117311	0.233821	-2.75217
DCUN1D1	DCUN1D1	-0.229694	-0.324118	-3.67938	0.0119661	0.233821	-2.75623
CCDC51	CCDC51	-0.196841	-0.499406	-3.70191	0.0116682	0.233821	-2.75718
CNOT10	CNOT10	-0.178527	0.221068	-3.66453	0.0121671	0.233821	-2.79099
EPS15	EPS15	-0.255031	-0.0291872	-3.66672	0.0121374	0.233821	-2.79208
EIF4E2	EIF4E2	-0.229369	-0.251656	-3.6656	0.0121526	0.233821	-2.80717
MVB12A	MVB12A	-0.178697	1.1074	-3.64101	0.0124934	0.238363	-2.80843
GRPEL1	GRPEL1	-0.166196	-0.151955	-3.69598	0.0117458	0.233821	-2.80983
DDOST	DDOST	-0.147449	-0.325014	-3.69022	0.0118218	0.233821	-2.83682
GNA11	GNA11	-0.207535	0.803067	-3.62936	0.0126587	0.239792	-2.85445
CSRP2	CSRP2	-0.161761	1.90046	-3.62121	0.0127756	0.240291	-2.8586
RHEB	RHEB	-0.230331	0.29304	-3.58596	0.0132961	0.2418	-2.88425
RAB5A	RAB5A	-0.24886	-0.198515	-3.5731	0.0134918	0.2418	-2.9015
SNAP23	SNAP23	-0.181255	0.700808	-3.56208	0.0136621	0.242862	-2.90638
ERLIN2	ERLIN2	-0.162459	-0.508945	-3.58986	0.0132373	0.2418	-2.92022
MRPL19	MRPL19	-0.163792	0.0903696	-3.57295	0.0134941	0.2418	-2.9255
DNPH1	DNPH1	-0.163958	-0.309859	-3.59432	0.0131705	0.2418	-2.92838
LAMTOR1	LAMTOR1	-0.182898	-0.0722035	-3.53882	0.0140295	0.243658	-2.94198
PDIA6	PDIA6	-0.139335	-0.398566	-3.61122	0.0129207	0.241308	-2.94576
BRE	BRE	-0.16698	-0.434954	-3.53139	0.0141491	0.243658	-2.95209
MRPS6	MRPS6	-0.209332	-0.244204	-3.50898	0.0145172	0.24618	-2.95747
RRAS2	RRAS2	-0.151455	0.288243	-3.5362	0.0140715	0.243658	-2.95862
ASCC3	ASCC3	-0.147751	0.157584	-3.55731	0.0137366	0.242862	-2.97087
YTHDC1	YTHDC1	0.286964	0.149486	3.50557	0.014574	0.24618	-2.98762
PPA1	PPA1	-0.151413	-0.392168	-3.58402	0.0133254	0.2418	-2.98863
STK39	STK39	-0.173097	-0.292364	-3.48767	0.014877	0.247562	-2.9976
MESDC2	MESDC2	-0.175574	-0.315673	-3.51431	0.0144286	0.24618	-3.00233
CDK5RAP3	CDK5RAP3	-0.214938	-0.28737	-3.48206	0.0149733	0.247562	-3.00842
KIDINS220	KIDINS220	-0.289761	0.909209	-3.46548	0.0152623	0.247562	-3.02744
RPS7	RPS7	-0.159523	-0.311099	-3.54995	0.0138523	0.243287	-3.02976
EPB41	EPB41	-0.159284	0.375997	-3.49001	0.0148371	0.247562	-3.04405
VAMP7	VAMP7	-0.187289	0.177994	-3.45925	0.0153725	0.247562	-3.06453
GATAD2A	GATAD2A	-0.257076	0.918052	-3.46212	0.0153217	0.247562	-3.06981
COMMD9	COMMD9	-0.161113	0.994408	-3.45233	0.0154959	0.247562	-3.071
RAB10	RAB10	-0.158774	-0.16987	-3.46728	0.0152307	0.247562	-3.07825
NCKIPSD	NCKIPSD	-0.245243	0.0727843	-3.39351	0.016591	0.250605	-3.09495
PSMG4	PSMG4	-0.170799	-0.402859	-3.40305	0.0164076	0.250605	-3.10073
POLD2	POLD2	0.174085	0.302776	3.40865	0.0163012	0.250605	-3.10435
ADD1	ADD1	-0.146489	0.345804	-3.43414	0.0158257	0.250605	-3.11069
BCAT2	BCAT2	-0.199517	-0.131997	-3.40497	0.0163712	0.250605	-3.1247
RPN2	RPN2	-0.147523	-0.283147	-3.4567	0.0154179	0.247562	-3.1254
CAPZA2	CAPZA2	-0.223606	-0.481475	-3.40773	0.0163186	0.250605	-3.12733
UQCRB	UQCRB	-0.184395	0.0826882	-3.39331	0.0165949	0.250605	-3.13207
RPS6KA1	RPS6KA1	-0.223816	-0.245643	-3.36052	0.0172428	0.251987	-3.14329
GRHPR	GRHPR	-0.158248	-0.717049	-3.41574	0.0161673	0.250605	-3.14496
DDAH1	DDAH1	-0.189307	-0.400418	-3.38304	0.016795	0.250605	-3.14589
PARG	PARG	-0.180619	0.252427	-3.35028	0.0174509	0.251987	-3.155
BAX	BAX	-0.156657	-0.317601	-3.38174	0.0168204	0.250605	-3.16065
NUP133	NUP133	-0.146572	0.584534	-3.41837	0.016118	0.250605	-3.16082
RPAP1	RPAP1	-0.181954	0.0391115	-3.34781	0.0175016	0.251987	-3.1867
EXOC3	EXOC3	-0.155775	-0.348824	-3.32653	0.0179443	0.251987	-3.19341
MAP3K4	MAP3K4	-0.19205	0.0249484	-3.29259	0.0186767	0.252565	-3.20315
EIF3G	EIF3G	-0.144674	-0.138644	-3.38469	0.0167626	0.250605	-3.2044
WBP2	WBP2	-0.312333	0.462197	-3.32138	0.0180534	0.251987	-3.20779
PGLS	PGLS	-0.141602	-0.829919	-3.36217	0.0172095	0.251987	-3.21335
PRKCD	PRKCD	-0.235037	0.340686	-3.30753	0.0183502	0.252565	-3.22254
MACROD1	MACROD1	-0.188358	-0.421118	-3.30065	0.0184999	0.252565	-3.23511
NDUFS2	NDUFS2	-0.168418	-0.0245577	-3.34679	0.0175225	0.251987	-3.23724
UBE4B	UBE4B	-0.171602	1.29088	-3.32487	0.0179794	0.251987	-3.23843
ANXA11	ANXA11	-0.136294	-0.0501946	-3.3368	0.017729	0.251987	-3.24148
SACS	SACS	-0.19426	0.0413441	-3.26945	0.019195	0.252763	-3.24179
GFM1	GFM1	-0.1422	0.144104	-3.33758	0.0177129	0.251987	-3.2472
TST	TST	-0.206623	0.0371975	-3.30145	0.0184824	0.252565	-3.25911
SETDB1	SETDB1	-0.195557	0.618195	-3.27319	0.0191101	0.252763	-3.26875
MARCKS	MARCKS	-0.17377	0.203092	-3.32555	0.017965	0.251987	-3.27612
HDHD2	HDHD2	-0.200533	-0.504398	-3.2563	0.0194967	0.252763	-3.28427
DNAJC9	DNAJC9	-0.168234	-0.307237	-3.28876	0.0187614	0.252565	-3.28555
POLR2G	POLR2G	-0.143749	0.45058	-3.28067	0.0189417	0.252763	-3.28607
GNPNAT1	GNPNAT1	-0.185921	-0.327007	-3.2934	0.0186588	0.252565	-3.29386
MIF	MIF	-0.126939	-0.415438	-3.32534	0.0179694	0.251987	-3.29477
CHAF1B	CHAF1B	-0.142152	1.26683	-3.26614	0.0192705	0.252763	-3.30597
WBP11	WBP11	-0.132542	-0.25594	-3.25494	0.0195281	0.252763	-3.32926
EXOSC9	EXOSC9	-0.145693	-0.24544	-3.25449	0.0195387	0.252763	-3.33109
TNKS1BP1	TNKS1BP1	-0.160794	-0.0266702	-3.24703	0.0197126	0.253775	-3.33452
CIAO1	CIAO1	-0.157782	0.453991	-3.24226	0.0198246	0.253985	-3.33753
OPA1	OPA1	0.34464	0.657994	3.22657	0.0201982	0.255075	-3.34177
PODXL	PODXL	-0.143575	0.0278417	-3.20642	0.0206898	0.255101	-3.34433
RPL28	RPL28	-0.136457	-0.495003	-3.27184	0.0191409	0.252763	-3.34783
RAB18	RAB18	-0.151183	0.414776	-3.23613	0.0199697	0.254614	-3.34892
PCNA	PCNA	-0.127661	-0.302116	-3.29631	0.0185949	0.252565	-3.3518
ZFYVE16	ZFYVE16	-0.167684	0.729679	-3.21408	0.0205015	0.255101	-3.36539
ARF6	ARF6	-0.166545	0.325799	-3.20288	0.0207774	0.255101	-3.36556
PRPS2	PRPS2	-0.15445	-0.209902	-3.21742	0.0204198	0.255101	-3.37552
THUMPD1	THUMPD1	-0.193164	-0.537833	-3.19728	0.020917	0.255445	-3.37566
WDR44	WDR44	-0.136003	-0.157667	-3.21673	0.0204368	0.255101	-3.38735
SRP19	SRP19	-0.133845	-0.516736	-3.17953	0.0213665	0.256651	-3.39734
SRM	SRM	-0.13559	-0.468758	-3.22949	0.0201282	0.255075	-3.40569
NUP35	NUP35	-0.177589	-0.00705042	-3.18454	0.0212384	0.256651	-3.40679
DPM1	DPM1	-0.158377	-0.197863	-3.19405	0.0209981	0.255445	-3.41008
MRPL20	MRPL20	-0.142659	0.231383	-3.14142	0.0223676	0.259781	-3.4174
SDAD1	SDAD1	-0.177835	0.462481	-3.171	0.0215861	0.256711	-3.41978
ATP5J2-PTCD1;PTCD1	ATP5J2-PTCD1;PTCD1	-0.131533	-0.287301	-3.17494	0.0214844	0.256651	-3.41997
UNC45A	UNC45A	-0.126846	0.225802	-3.20366	0.020758	0.255101	-3.42693
MAVS	MAVS	-0.216269	-0.144905	-3.13785	0.022464	0.259781	-3.43707
MTR	MTR	-0.209216	2.71687	-3.15832	0.0219174	0.259486	-3.45279
DARS2	DARS2	-0.137877	-0.364467	-3.17513	0.0214793	0.256651	-3.45587
PRUNE	PRUNE	-0.146574	-0.0773751	-3.10187	0.0234617	0.260928	-3.46698
DDX56	DDX56	-0.135895	1.39441	-3.14929	0.0221568	0.259781	-3.47245
ARFGEF1	ARFGEF1	-0.132011	-0.134942	-3.12113	0.0229218	0.259781	-3.47854
DIAPH2	DIAPH2	-0.208402	-0.215117	-3.08926	0.023823	0.260928	-3.49845
SYNE2	SYNE2	-0.144465	0.240443	-3.09144	0.0237602	0.260928	-3.50195
ALDH3A2	ALDH3A2	-0.130486	-0.0178363	-3.12181	0.0229028	0.259781	-3.50423
SRP14	SRP14	-0.180274	0.532025	-3.13283	0.0226003	0.259781	-3.5088
PPIF	PPIF	-0.138245	-0.326011	-3.12874	0.0227121	0.259781	-3.50954
SNRPC	SNRPC	-0.147732	0.262978	-3.11643	0.0230522	0.260146	-3.50955
PPP5C	PPP5C	-0.142152	-0.305719	-3.12614	0.0227835	0.259781	-3.51554
ASH2L	ASH2L	-0.264495	-0.383003	-3.06762	0.0244572	0.260928	-3.5316
TMX2	TMX2	-0.184596	1.06276	-3.08063	0.0240737	0.260928	-3.53188
SMAD5	SMAD5	0.309543	0.965232	3.07444	0.0242555	0.260928	-3.53224
TRIM24	TRIM24	-0.137148	1.92663	-3.07204	0.0243262	0.260928	-3.54482
ALYREF	ALYREF	-0.137461	-0.133512	-3.12846	0.0227199	0.259781	-3.54525
GIT1	GIT1	-0.142958	-0.0920813	-3.08225	0.0240264	0.260928	-3.54986
WDR75	WDR75	-0.125261	-0.209817	-3.08883	0.0238354	0.260928	-3.55238
SON	SON	-0.123918	0.977633	-3.0894	0.0238189	0.260928	-3.56125
TRIM28	TRIM28	-0.134661	0.232592	-3.13482	0.0225461	0.259781	-3.5644
RAB13	RAB13	-0.151618	0.323787	-3.04062	0.0252748	0.26343	-3.56483
SRPR	SRPR	-0.163215	-0.0645553	-3.06078	0.0246617	0.261611	-3.57084
INF2	INF2	-0.142913	-0.121784	-3.0339	0.0254829	0.26343	-3.59226
THRAP3	THRAP3	-0.174974	-0.381664	-3.08286	0.0240086	0.260928	-3.59857
MRI1	MRI1	-0.172581	-0.277791	-3.06773	0.0244541	0.260928	-3.60272
HINT2	HINT2	-0.14025	-0.725667	-3.0188	0.0259576	0.26343	-3.6146
ARPC1B	ARPC1B	-0.131535	-0.00588469	-3.01726	0.0260066	0.26343	-3.61744
PYCR1	PYCR1	-0.134084	-0.124963	-3.04638	0.0250979	0.26343	-3.62116
RANBP1	RANBP1	-0.13022	-0.402552	-3.06622	0.0244989	0.260928	-3.6235
NDUFAF2	NDUFAF2	-0.129927	0.113113	-3.00391	0.0264351	0.26343	-3.62981
ARL8B	ARL8B	-0.179521	-0.292634	-3.0102	0.0262322	0.26343	-3.63445
RRAGA;RRAGB	RRAGA;RRAGB	-0.298896	0.389251	-2.97774	0.0272979	0.26343	-3.63514
CTPS2	CTPS2	-0.143248	-0.31923	-2.98743	0.0269748	0.26343	-3.63912
RPF2	RPF2	-0.139885	0.118342	-3.02472	0.0257702	0.26343	-3.6393
PPP1R12A	PPP1R12A	-0.13119	0.0875739	-3.01358	0.0261238	0.26343	-3.64144
TRAPPC3	TRAPPC3	-0.158643	0.193428	-2.98861	0.0269358	0.26343	-3.65197
TBC1D4	TBC1D4	-0.120177	0.556246	-3.01657	0.0260285	0.26343	-3.65494
TRMT1L	TRMT1L	-0.121586	-0.176827	-3.00035	0.0265507	0.26343	-3.65979
SH3BGRL3	SH3BGRL3	-0.181777	-0.161753	-2.9516	0.0281908	0.26343	-3.66586
AMPD2	AMPD2	-0.271958	-0.140062	-2.97439	0.0274107	0.26343	-3.66934
FAM136A	FAM136A	-0.281285	-0.431956	-2.94581	0.0283929	0.26343	-3.67305
UBE4A	UBE4A	-0.153339	0.281641	-2.97452	0.0274064	0.26343	-3.67649
HSPA1A	HSPA1A	0.128397	-0.235529	3.06879	0.0244223	0.260928	-3.68138
RPL34	RPL34	-0.124678	-0.391442	-2.99562	0.0267052	0.26343	-3.68143
VPS18	VPS18	0.148481	0.114036	2.931	0.028917	0.26343	-3.68965
ARF5	ARF5	-0.169633	0.242875	-2.9572	0.027997	0.26343	-3.69279
DNAJC17	DNAJC17	-0.200955	-0.170058	-2.94144	0.0285465	0.26343	-3.69517
HBS1L	HBS1L	-0.129668	-0.205648	-2.96851	0.0276098	0.26343	-3.69984
PPP6C	PPP6C	-0.149951	0.310681	-2.97315	0.0274524	0.26343	-3.70199
YWHAG	YWHAG	-0.114365	-0.400354	-2.99851	0.0266107	0.26343	-3.71161
EXOSC3	EXOSC3	-0.138794	-0.362212	-2.95789	0.0279733	0.26343	-3.71492
CBL	CBL	0.135802	0.378141	2.91643	0.0294432	0.26343	-3.71823
TNFAIP8	TNFAIP8	-0.201179	0.163713	-2.89122	0.0303783	0.264066	-3.71916
ERP44	ERP44	-0.157494	-0.338642	-2.9606	0.02788	0.26343	-3.72415
CUTC	CUTC	-0.152456	-0.357372	-2.91816	0.0293802	0.26343	-3.73589
MUT	MUT	-0.166816	-0.0630043	-2.92517	0.0291263	0.26343	-3.73686
ZCCHC8	ZCCHC8	-0.170767	0.0396254	-2.90863	0.0297292	0.26343	-3.73791
HNRNPH3	HNRNPH3	-0.120585	-0.417209	-2.96529	0.0277195	0.26343	-3.73928
RDH11	RDH11	-0.141637	0.120747	-2.93605	0.0287372	0.26343	-3.74411
PTCD3	PTCD3	-0.143585	-0.177398	-2.94531	0.0284105	0.26343	-3.74898
AKR1A1	AKR1A1	-0.133801	-0.47726	-2.94069	0.028573	0.26343	-3.75365
HNRNPUL1	HNRNPUL1	-0.129588	-0.29899	-2.94875	0.0282902	0.26343	-3.75465
RALGAPB	RALGAPB	-0.161094	-0.074347	-2.90138	0.0299975	0.26343	-3.75722
ISOC2	ISOC2	-0.121082	-0.410824	-2.91244	0.0295889	0.26343	-3.75913
IQGAP3	IQGAP3	-0.147339	1.61201	-2.89078	0.030395	0.264066	-3.76469
DPYSL5	DPYSL5	-0.161481	-0.121269	-2.9416	0.028541	0.26343	-3.76779
TXNDC5	TXNDC5	-0.124459	-0.327562	-2.94124	0.0285536	0.26343	-3.77181
EHD4	EHD4	-0.144417	0.142567	-2.90662	0.0298032	0.26343	-3.77222
RPL18A	RPL18A	-0.121007	-0.395071	-2.95508	0.0280703	0.26343	-3.77321
SARS	SARS	-0.133969	-0.0635598	-2.95229	0.0281671	0.26343	-3.77497
RPS28	RPS28	-0.127626	-0.254818	-2.91428	0.0295218	0.26343	-3.77764
KDM1A	KDM1A	-0.129619	0.217208	-2.91657	0.0294379	0.26343	-3.77919
PPP1R7	PPP1R7	-0.148505	-0.417195	-2.90136	0.0299985	0.26343	-3.78216
RAB2A	RAB2A	-0.117016	-0.106194	-2.91854	0.0293662	0.26343	-3.78325
NUBP2	NUBP2	-0.140365	-0.0715915	-2.88882	0.0304691	0.264066	-3.78549
GLTP	GLTP	-0.138431	-0.171884	-2.87951	0.0308237	0.264805	-3.78696
IVD	IVD	-0.134978	-0.403665	-2.87844	0.0308648	0.264805	-3.78839
ATP6V0D1	ATP6V0D1	-0.12546	0.159252	-2.89618	0.0301917	0.264066	-3.78863
PEX19	PEX19	-0.147497	0.564146	-2.87409	0.0310322	0.264805	-3.79591
LSM4	LSM4	-0.14827	-0.133063	-2.87353	0.0310536	0.264805	-3.79818
RABGAP1	RABGAP1	-0.141001	0.172176	-2.86346	0.0314458	0.265551	-3.80964
UGGT1	UGGT1	-0.129719	-0.401485	-2.90927	0.0297054	0.26343	-3.81021
MRPS16	MRPS16	-0.437661	-0.255965	-2.8486	0.0320339	0.267438	-3.81157
IK	IK	-0.122324	1.18198	-2.88479	0.0306218	0.264524	-3.81737
SPR	SPR	-0.12695	-0.207434	-2.87014	0.0311853	0.265075	-3.8179
ECHS1	ECHS1	-0.116732	-0.397494	-2.91041	0.0296637	0.26343	-3.81977
FLOT1	FLOT1	-0.187882	-0.0308623	-2.86317	0.0314571	0.265551	-3.82685
MTHFD1	MTHFD1	-0.110647	-0.524399	-2.93092	0.0289198	0.26343	-3.83361
PAXBP1	PAXBP1	0.180736	-0.336574	2.84238	0.0322838	0.267438	-3.83747
UBAP2	UBAP2	-0.199842	0.0913861	-2.86101	0.0315417	0.265551	-3.83982
RPS9	RPS9	-0.115036	-0.455645	-2.90787	0.0297571	0.26343	-3.85393
MRPS2	MRPS2	-0.149168	0.602227	-2.84107	0.0323366	0.267438	-3.86444
PGAM1	PGAM1	-0.112313	-0.438078	-2.9021	0.0299707	0.26343	-3.8654
ARL1	ARL1	-0.12041	0.0776226	-2.83751	0.0324805	0.267438	-3.87454
RPE	RPE	-0.144644	-0.28409	-2.80587	0.0337932	0.267438	-3.87768
SUZ12	SUZ12	-0.178846	0.301043	-2.8103	0.0336058	0.267438	-3.88337
SCAMP1	SCAMP1	-0.180261	0.191565	-2.79452	0.0342779	0.267438	-3.88451
EEF1A2	EEF1A2	-0.121673	-0.752415	-2.83754	0.0324795	0.267438	-3.88454
NIF3L1	NIF3L1	-0.139587	-0.410864	-2.80815	0.0336969	0.267438	-3.88626
SAR1B;DKFZp434B2017	SAR1B;DKFZp434B2017	-0.128119	-0.145851	-2.80725	0.0337347	0.267438	-3.88847
ESYT1	ESYT1	-0.116727	-0.0578254	-2.8529	0.0318625	0.267403	-3.88965
PRIM1	PRIM1	-0.141963	0.174807	-2.81035	0.0336039	0.267438	-3.89727
COPZ1	COPZ1	-0.118653	-0.0218228	-2.82334	0.0330614	0.267438	-3.89854
RAP2B	RAP2B	-0.244641	-0.00505031	-2.78626	0.0346356	0.267438	-3.89861
MRPL21	MRPL21	-0.164317	-0.00902665	-2.78912	0.0345112	0.267438	-3.90027
MRPL22	MRPL22	-0.200411	0.151815	-2.7812	0.0348567	0.267438	-3.91315
MAPRE2	MAPRE2	-0.114512	0.312272	-2.8024	0.0339407	0.267438	-3.91832
ASPH	ASPH	-0.144927	-0.0308218	-2.76753	0.0354618	0.267438	-3.92238
PCK2	PCK2	-0.166861	-0.92252	-2.76523	0.0355645	0.267438	-3.9252
P4HB	P4HB	-0.113753	-0.35675	-2.84728	0.0320868	0.267438	-3.93053
PSMB3	PSMB3	-0.11276	-0.443319	-2.81511	0.0334041	0.267438	-3.93108
LARS2	LARS2	-0.114471	-0.0380797	-2.80403	0.0338712	0.267438	-3.93203
SMG8	SMG8	-0.197786	0.241245	-2.75269	0.0361312	0.267438	-3.93489
ATL2	ATL2	-0.143986	0.585751	-2.75694	0.0359383	0.267438	-3.9384
ROCK1	ROCK1	-0.114327	0.0341841	-2.77732	0.0350273	0.267438	-3.94136
GAK	GAK	-0.115894	0.443791	-2.77463	0.035146	0.267438	-3.94545
SCAF8	SCAF8	-0.136613	0.155283	-2.77749	0.0350198	0.267438	-3.95012
CHTF18	CHTF18	0.228083	0.462887	2.73255	0.0370622	0.269284	-3.95202
MRPL3	MRPL3	-0.184919	0.238602	-2.75118	0.0362002	0.267438	-3.96538
VDAC2	VDAC2	-0.108842	-0.424812	-2.81138	0.0335604	0.267438	-3.97142
FAM49B	FAM49B	-0.148686	-0.370093	-2.76878	0.0354057	0.267438	-3.97519
ARL3	ARL3	-0.116949	-0.222064	-2.7566	0.0359537	0.267438	-3.97693
PDXK	PDXK	-0.111739	-0.398377	-2.76286	0.0356709	0.267438	-3.9775
QRICH1	QRICH1	0.121065	0.842632	2.74985	0.0362609	0.267438	-3.97929
SEH1L	SEH1L	-0.117677	-0.283545	-2.74339	0.0365581	0.267438	-3.97999
MAP7D1	MAP7D1	0.530925	1.31674	2.71344	0.0379695	0.271676	-3.98771
CDK1	CDK1	-0.116073	0.224302	-2.78813	0.0345543	0.267438	-3.99049
RFC2	RFC2	-0.135895	-0.0128249	-2.75639	0.0359629	0.267438	-3.99137
PDLIM1	PDLIM1	-0.12	-0.222444	-2.76336	0.0356486	0.267438	-3.99814
MAD2L1	MAD2L1	-0.170295	1.09915	-2.7431	0.0365716	0.267438	-4.00006
CSK	CSK	-0.114492	-0.117501	-2.74234	0.0366064	0.267438	-4.00352
POP1	POP1	-0.119889	-0.437475	-2.75281	0.0361259	0.267438	-4.0084
PPP6R2	PPP6R2	-0.147348	0.0531856	-2.68527	0.0393513	0.27177	-4.00884
DLAT	DLAT	-0.131592	-0.394845	-2.75597	0.0359819	0.267438	-4.01163
KIF11	KIF11	-0.139758	2.41675	-2.74631	0.0364232	0.267438	-4.01212
MRPL53	MRPL53	-0.127087	0.494978	-2.69714	0.0387626	0.27177	-4.0125
PPIL1	PPIL1	-0.12089	-0.392687	-2.72514	0.0374111	0.271077	-4.01882
GGCT	GGCT	-0.114505	-0.455394	-2.73259	0.0370604	0.269284	-4.01954
ATP6V1A	ATP6V1A	-0.11616	0.366308	-2.75281	0.0361258	0.267438	-4.02372
TUBB4A	TUBB4A	-0.114889	-0.472707	-2.71503	0.0378933	0.271676	-4.02738
ATP1A1	ATP1A1	-0.108185	0.26849	-2.77301	0.0352176	0.267438	-4.02957
SLC1A5	SLC1A5	-0.145609	0.772341	-2.74394	0.0365326	0.267438	-4.03609
EEF2	EEF2	-0.105278	-0.231293	-2.80769	0.0337162	0.267438	-4.03633
GDPD1	GDPD1	-0.145339	-0.0341704	-2.67143	0.04005	0.271836	-4.04253
SRSF11	SRSF11	-0.1146	-0.385333	-2.71453	0.0379175	0.271676	-4.04553
LBR	LBR	-0.118085	-0.033311	-2.72267	0.0375285	0.271187	-4.04588
PITPNA	PITPNA	-0.17422	-0.304751	-2.69913	0.0386651	0.27177	-4.04663
ABHD10	ABHD10	-0.122497	-0.377232	-2.70205	0.0385217	0.27177	-4.05511
PHB	PHB	-0.110817	-0.441311	-2.74548	0.0364617	0.267438	-4.06059
ASCC2	ASCC2	-0.111853	0.0671927	-2.67777	0.0397282	0.271836	-4.06274
YLPM1	YLPM1	-0.128938	-0.262073	-2.69736	0.0387516	0.27177	-4.06544
LETM1	LETM1	-0.108732	-0.309413	-2.71269	0.0380059	0.271676	-4.06829
PHGDH	PHGDH	-0.105103	-0.293947	-2.75163	0.0361795	0.267438	-4.07124
UTP14A	UTP14A	-0.144934	1.12123	-2.7046	0.0383973	0.27177	-4.0726
SPTBN2	SPTBN2	-0.110049	-0.180712	-2.68926	0.0391525	0.27177	-4.07298
GMFB	GMFB	-0.154895	-0.394449	-2.66183	0.0405428	0.271836	-4.07938
ATPAF2	ATPAF2	-0.11937	-0.493163	-2.63417	0.0419991	0.271836	-4.08578
COTL1	COTL1	-0.117992	-0.425694	-2.66615	0.0403205	0.271836	-4.08611
PEPD	PEPD	-0.155546	-0.366345	-2.69587	0.0388254	0.27177	-4.08613
COG8	COG8	-0.224672	0.0702236	-2.62982	0.0422329	0.271836	-4.09539
G6PD	G6PD	-0.108853	-0.281985	-2.687	0.0392649	0.27177	-4.09797
FTO	FTO	-0.110724	-0.130334	-2.65864	0.0407077	0.271836	-4.09879
SNW1	SNW1	-0.109667	0.665548	-2.67686	0.0397744	0.271836	-4.10207
UQCRC2	UQCRC2	-0.107696	-0.0227391	-2.69057	0.0390876	0.27177	-4.11162
VPS33A	VPS33A	-0.150378	0.983743	-2.63371	0.0420238	0.271836	-4.11648
PSAT1	PSAT1	-0.104741	-0.020203	-2.70684	0.0382884	0.27177	-4.11796
NHP2L1	NHP2L1	-0.116248	-0.384261	-2.66322	0.0404713	0.271836	-4.11906
RPS25	RPS25	-0.107689	-0.425949	-2.68611	0.0393094	0.27177	-4.12029
ECI1;DCI	ECI1;DCI	-0.110257	-0.625568	-2.6603	0.040622	0.271836	-4.12059
PARN	PARN	-0.394284	-0.187275	-2.61998	0.0427678	0.271836	-4.12532
IDH2	IDH2	-0.164428	-0.428772	-2.64312	0.0415218	0.271836	-4.12668
DDRGK1	DDRGK1	-0.147905	0.756056	-2.64367	0.0414927	0.271836	-4.12689
TARS2	TARS2	-0.197215	0.43742	-2.64095	0.041637	0.271836	-4.12754
HYOU1	HYOU1	-0.119122	-0.337147	-2.69014	0.0391085	0.27177	-4.12808
ISOC1	ISOC1	-0.104988	-0.345206	-2.64835	0.0412456	0.271836	-4.14359
PRDX5	PRDX5	-0.105486	-0.435027	-2.64133	0.0416167	0.271836	-4.14555
NEK9	NEK9	-0.111302	0.20629	-2.61716	0.0429222	0.271836	-4.15666
YARS2	YARS2	-0.13778	-0.306709	-2.6193	0.0428054	0.271836	-4.15753
FDFT1	FDFT1	-0.337883	1.76139	-2.61172	0.0432226	0.271836	-4.15793
RSU1	RSU1	-0.110901	0.285448	-2.63288	0.0420681	0.271836	-4.16072
NXN	NXN	-0.125868	-0.118832	-2.6012	0.043809	0.271836	-4.16104
SLC25A3	SLC25A3	-0.102115	-0.426925	-2.6647	0.0403947	0.271836	-4.16466
BTAF1	BTAF1	-0.111508	0.0850083	-2.61635	0.0429671	0.271836	-4.16506
RPL35A	RPL35A	-0.118032	-0.40074	-2.63248	0.0420896	0.271836	-4.16643
GNB2	GNB2	-0.211237	1.10817	-2.62046	0.0427418	0.271836	-4.1686
DYNLT1	DYNLT1	-0.140833	1.34151	-2.59006	0.0444394	0.271836	-4.1712
HSD17B10	HSD17B10	-0.103486	-0.413131	-2.65645	0.0408219	0.271836	-4.1718
ACADSB	ACADSB	-0.107983	-0.374843	-2.60182	0.0437744	0.271836	-4.17261
AARS	AARS	-0.100954	-0.197032	-2.6623	0.0405185	0.271836	-4.17374
EHBP1	EHBP1	-0.24677	0.295313	-2.55561	0.0464515	0.271836	-4.17465
PFN2	PFN2	-0.130463	-0.216975	-2.60937	0.0433526	0.271836	-4.17495
PKN1	PKN1	-0.135487	0.531319	-2.58629	0.0446551	0.271836	-4.17543
TXNDC17	TXNDC17	-0.116535	-0.27492	-2.59248	0.0443017	0.271836	-4.17638
HDHD1	HDHD1	-0.184236	-0.415504	-2.56108	0.0461257	0.271836	-4.17685
ADD3	ADD3	0.251099	-0.0770115	2.56073	0.0461462	0.271836	-4.17814
PRKCSH	PRKCSH	-0.11013	-0.32045	-2.63551	0.0419273	0.271836	-4.18172
CUL5	CUL5	-0.117831	-0.349178	-2.59395	0.0442182	0.271836	-4.18246
XPNPEP3	XPNPEP3	-0.165129	0.237079	-2.58269	0.0448616	0.271836	-4.18572
COX5A	COX5A	-0.117847	0.319888	-2.62378	0.0425606	0.271836	-4.18679
SEC61B	SEC61B	-0.198191	2.2078	-2.59112	0.0443787	0.271836	-4.19279
PSMF1	PSMF1	-0.123219	0.495636	-2.60064	0.0438406	0.271836	-4.19372
MAP2K3	MAP2K3	-0.132872	0.0618723	-2.57838	0.0451109	0.271836	-4.19805
GRB2	GRB2	-0.110344	0.614112	-2.60126	0.0438057	0.271836	-4.20173
METTL1	METTL1	-0.209898	-0.417574	-2.56069	0.0461487	0.271836	-4.20364
HEXIM1	HEXIM1	-0.210991	0.0595659	-2.55967	0.0462093	0.271836	-4.21152
SOD2	SOD2	-0.129813	-0.378669	-2.58446	0.0447598	0.271836	-4.21298
PLOD1	PLOD1	-0.135029	0.373377	-2.57062	0.0455628	0.271836	-4.2141
NUDT1	NUDT1	0.160408	0.701428	2.53764	0.0475395	0.271836	-4.21715
YTHDC2	YTHDC2	-0.129085	0.211013	-2.58788	0.0445638	0.271836	-4.21999
HELZ	HELZ	-0.212644	0.580682	-2.54744	0.0469427	0.271836	-4.22503
NOL9	NOL9	-0.107912	0.194959	-2.57654	0.0452175	0.271836	-4.22517
HSD17B12	HSD17B12	-0.114914	-0.318379	-2.59007	0.0444388	0.271836	-4.22698
NUP188	NUP188	-0.109535	1.5185	-2.58859	0.0445234	0.271836	-4.22951
ATR	ATR	-0.124302	0.0215	-2.53831	0.0474983	0.271836	-4.2341
PITHD1	PITHD1	-0.196048	-0.207681	-2.53217	0.0478763	0.271836	-4.23723
ADRBK1	ADRBK1	-0.141964	0.234236	-2.51255	0.0491049	0.271836	-4.24263
HGS	HGS	-0.118102	-0.105034	-2.55417	0.0465374	0.271836	-4.24506
KAT7	KAT7	-0.106402	0.964936	-2.53521	0.0476891	0.271836	-4.24925
PDHB	PDHB	-0.102107	-0.343261	-2.58748	0.0445865	0.271836	-4.2493
LASP1	LASP1	-0.215802	0.00525274	-2.52159	0.0485349	0.271836	-4.25043
RFC3	RFC3	-0.110144	0.159566	-2.5513	0.0467097	0.271836	-4.25232
KIF14	KIF14	-0.321429	1.31496	-2.51424	0.048998	0.271836	-4.25429
ACBD3	ACBD3	-0.135158	0.23925	-2.56498	0.0458948	0.271836	-4.25477
NUP214	NUP214	-0.109468	-0.14034	-2.56828	0.0457002	0.271836	-4.25692
RANBP9	RANBP9	-0.357183	0.0809729	-2.50671	0.0494773	0.271836	-4.25798
MED24	MED24	-0.157631	0.284651	-2.50446	0.0496217	0.271836	-4.25838
TPRKB	TPRKB	-0.133301	0.421269	-2.52616	0.0482488	0.271836	-4.26164
STXBP3	STXBP3	-0.112934	0.488664	-2.53474	0.0477179	0.271836	-4.26529
DNTTIP2	DNTTIP2	-0.175611	1.23804	-2.54977	0.0468019	0.271836	-4.26629
BOD1L1	BOD1L1	-0.117454	0.211843	-2.52529	0.0483037	0.271836	-4.26691
PARK7	PARK7	-0.108954	-0.445664	-2.58233	0.0448828	0.271836	-4.27331
CLASP2	CLASP2	-0.106366	-0.0261039	-2.54616	0.0470201	0.271836	-4.27567
GAPDH	GAPDH	-0.0957942	-0.407833	-2.62307	0.042599	0.271836	-4.27619
NUDC	NUDC	-0.116659	-0.309787	-2.57629	0.0452322	0.271836	-4.27654
CHMP2B	CHMP2B	-0.132065	0.465495	-2.52506	0.0483179	0.271836	-4.28259
LDHA	LDHA	-0.102291	-0.437716	-2.60853	0.0433995	0.271836	-4.2846
NDRG3	NDRG3	-0.332701	0.654644	-2.51047	0.0492372	0.271836	-4.28552
PHPT1	PHPT1	-0.104325	-0.305628	-2.51849	0.0487293	0.271836	-4.28986
HPRT1	HPRT1	-0.104729	-0.414445	-2.56684	0.0457851	0.271836	-4.29155
HSP90AB1	HSP90AB1	-0.100408	-0.468526	-2.61422	0.0430841	0.271836	-4.29797
AK4	AK4	-0.115685	-0.297845	-2.51125	0.0491879	0.271836	-4.29828
MAPRE1	MAPRE1	-0.105623	-0.272644	-2.55822	0.0462955	0.271836	-4.30019
DHX30	DHX30	-0.110523	0.417644	-2.54843	0.046883	0.271836	-4.31445
TARS	TARS	-0.103054	-0.101508	-2.55369	0.0465662	0.271836	-4.31582
ANP32A	ANP32A	-0.0998618	-0.434892	-2.54865	0.0468697	0.271836	-4.31585
SKP1	SKP1	-0.112165	0.179504	-2.49823	0.0500229	0.271836	-4.32014
LIN7C	LIN7C	-0.114244	0.784941	-2.49729	0.0500841	0.271836	-4.32184
SRSF10	SRSF10	-0.129817	-0.145313	-2.50971	0.0492856	0.271836	-4.32213
FAM114A2	FAM114A2	-0.151464	-0.505622	-2.4615	0.0524633	0.272699	-4.3244
CAPZA1	CAPZA1	-0.101423	-0.421294	-2.52852	0.0481027	0.271836	-4.32842
EHMT2	EHMT2	-0.222617	0.161868	-2.46464	0.0522498	0.272699	-4.33046
PNPT1	PNPT1	-0.112121	-0.195376	-2.50554	0.0495522	0.271836	-4.33424
UROD	UROD	-0.104227	-0.119011	-2.50133	0.0498229	0.271836	-4.33634
VAPB	VAPB	-0.139545	-0.241491	-2.48182	0.0510978	0.272699	-4.33971
ARID1A	ARID1A	-0.10955	0.187464	-2.47311	0.0516785	0.272699	-4.33971
RBBP7	RBBP7	-0.103087	0.12374	-2.522	0.048509	0.271836	-4.34158
NDUFA4	NDUFA4	-0.140004	2.13729	-2.47452	0.0515841	0.272699	-4.3436
VBP1	VBP1	-0.100949	0.542325	-2.49922	0.0499588	0.271836	-4.34586
CECR5	CECR5	-0.105061	-0.376834	-2.4941	0.0502914	0.271836	-4.34823
RPS12	RPS12	-0.0971062	-0.509633	-2.52237	0.0484857	0.271836	-4.34964
ANP32E	ANP32E	-0.0998802	-0.210817	-2.50705	0.0494553	0.271836	-4.35077
ACOT7	ACOT7	-0.109278	-0.515234	-2.48992	0.0505642	0.272001	-4.35284
PGM1	PGM1	-0.107943	-0.446225	-2.51217	0.0491289	0.271836	-4.35542
PYGL	PYGL	-0.0997497	-0.757867	-2.51378	0.0490267	0.271836	-4.35553
HMGA2	HMGA2	-0.103629	-0.576173	-2.45335	0.0530214	0.272699	-4.35908
MED1	MED1	-0.178782	0.108071	-2.44782	0.0534039	0.272699	-4.36114
PRDX4	PRDX4	-0.10724	-0.288039	-2.50706	0.0494549	0.271836	-4.36145
PBDC1	PBDC1	-0.307726	-0.103843	-2.44662	0.0534876	0.272699	-4.36311
ZC3H4	ZC3H4	-0.127524	-0.0774799	-2.46112	0.0524888	0.272699	-4.36466
MTCH1	MTCH1	-0.119558	-0.172455	-2.44783	0.0534034	0.272699	-4.36505
TTC27	TTC27	-0.10376	0.179126	-2.45153	0.0531468	0.272699	-4.3698
STRBP	STRBP	-0.130207	0.300597	-2.47775	0.0513685	0.272699	-4.37012
PTRHD1	PTRHD1	-0.140512	-0.413669	-2.44031	0.0539282	0.272699	-4.37032
RPS2	RPS2	-0.109835	-0.454587	-2.52614	0.0482506	0.271836	-4.37074
HSD17B4	HSD17B4	-0.0978148	0.484931	-2.49196	0.0504312	0.271836	-4.37447
PRPF3	PRPF3	-0.101462	0.128074	-2.46873	0.0519729	0.272699	-4.37624
HSP90B1	HSP90B1	-0.0959296	-0.47746	-2.5208	0.048584	0.271836	-4.37675
RPLP0;RPLP0P6	RPLP0;RPLP0P6	-0.103917	-0.501946	-2.52096	0.0485742	0.271836	-4.37722
MT-CO2	MT-CO2	-0.105962	-0.303643	-2.47126	0.0518025	0.272699	-4.37811
INTS9	INTS9	-0.149416	-0.0736298	-2.40569	0.0564166	0.27295	-4.37814
WDR77	WDR77	-0.102037	-0.323876	-2.47259	0.051713	0.272699	-4.38066
SLC4A7	SLC4A7	-0.124512	0.360753	-2.41746	0.0555576	0.272699	-4.38214
MICALL1	MICALL1	-0.119607	-0.0843772	-2.40321	0.0565996	0.27295	-4.3833
PPIA	PPIA	-0.10743	-0.274004	-2.52374	0.0484002	0.271836	-4.38421
BCS1L	BCS1L	-0.119097	-0.417091	-2.4313	0.0545642	0.272699	-4.38477
BAG6	BAG6	-0.104627	0.747036	-2.47854	0.0513155	0.272699	-4.38826
U2AF2	U2AF2	-0.11436	-0.455426	-2.49455	0.0502619	0.271836	-4.38842
AATF	AATF	-0.109478	0.802574	-2.4415	0.0538449	0.272699	-4.39358
IARS2	IARS2	-0.0959371	-0.325668	-2.47816	0.0513411	0.272699	-4.39773
ZMPSTE24	ZMPSTE24	-0.115796	-0.188658	-2.44652	0.0534944	0.272699	-4.39815
HNRNPD	HNRNPD	-0.103104	-0.351158	-2.50527	0.0495696	0.271836	-4.39897
CLIC1	CLIC1	-0.0995084	-0.242956	-2.48322	0.0510055	0.272699	-4.40048
VPS53	VPS53	-0.127671	0.404303	-2.41976	0.0553911	0.272699	-4.40224
FAIM	FAIM	-0.110155	0.901319	-2.41036	0.0560738	0.272699	-4.40443
LSM6	LSM6	-0.177952	-0.466153	-2.40941	0.0561439	0.272699	-4.41144
TLE3	TLE3	0.151605	0.427056	2.42565	0.0549673	0.272699	-4.41347
RPS17L;RPS17	RPS17L;RPS17	-0.120163	-0.292236	-2.47542	0.0515238	0.272699	-4.41425
GOLGA2	GOLGA2	-0.159022	0.575063	-2.4101	0.0560932	0.272699	-4.41437
PC	PC	-0.134295	-0.314303	-2.41226	0.0559356	0.272699	-4.4148
SLC25A4	SLC25A4	-0.111761	-0.471193	-2.40958	0.0561313	0.272699	-4.41704
TUBB	TUBB	-0.0980494	-0.402956	-2.49342	0.0503358	0.271836	-4.41973
DIDO1	DIDO1	-0.107809	0.0312705	-2.42488	0.0550224	0.272699	-4.42214
ABCF3	ABCF3	-0.109383	0.30423	-2.40997	0.0561024	0.272699	-4.42296
NKRF	NKRF	-0.11882	-0.0805325	-2.4379	0.054098	0.272699	-4.42361
SUMF2	SUMF2	-0.149048	-0.172878	-2.3998	0.056852	0.273137	-4.42597
ALDOC	ALDOC	-0.10753	-0.109975	-2.45605	0.0528356	0.272699	-4.42704
CCDC124	CCDC124	-0.0974022	-0.223691	-2.43567	0.0542548	0.272699	-4.43163
SEC22B	SEC22B	-0.125702	-0.299293	-2.42052	0.0553365	0.272699	-4.43284
PGRMC1	PGRMC1	-0.116835	-0.155499	-2.4509	0.0531905	0.272699	-4.43506
GOLPH3	GOLPH3	-0.133466	0.454019	-2.3872	0.0577953	0.273342	-4.43718
FAF2	FAF2	-0.101831	0.0257801	-2.42331	0.0551354	0.272699	-4.43895
ZNF512	ZNF512	-0.138448	0.395179	-2.37937	0.05839	0.273606	-4.44073
GNAI3	GNAI3	-0.152996	1.15164	-2.41668	0.0556137	0.272699	-4.44209
DHX38	DHX38	-0.0999212	0.206551	-2.41064	0.0560537	0.272699	-4.4421
PSPC1	PSPC1	-0.109824	-0.601143	-2.42693	0.0548755	0.272699	-4.44219
URB2	URB2	-0.103965	-0.000964864	-2.41962	0.055401	0.272699	-4.44237
HARS	HARS	-0.114935	-0.243639	-2.43521	0.0542873	0.272699	-4.44269
PLCB3	PLCB3	-0.102789	-0.248944	-2.39481	0.0572238	0.273342	-4.4433
GORASP2	GORASP2	-0.119969	-0.149782	-2.40365	0.0565673	0.27295	-4.44402
NELFE	NELFE	-0.223344	0.300389	-2.38403	0.0580353	0.273374	-4.44562
ERCC6L	ERCC6L	-0.102953	0.1478	-2.40311	0.0566072	0.27295	-4.44677
FUS	FUS	-0.11978	-0.310584	-2.45204	0.0531119	0.272699	-4.45111
FUBP1	FUBP1	-0.115355	-0.526411	-2.4488	0.0533357	0.272699	-4.45152
ARFIP2	ARFIP2	-0.171309	0.42	-2.39398	0.0572862	0.273342	-4.45291
GCLM	GCLM	0.117117	-0.321132	2.38685	0.0578223	0.273342	-4.45389
MRPL48	MRPL48	-0.117984	0.324113	-2.3726	0.0589099	0.273606	-4.46212
ATAD2	ATAD2	0.377813	2.48669	2.37312	0.0588692	0.273606	-4.46647
PLS1	PLS1	-0.102421	0.24825	-2.39082	0.0575226	0.273342	-4.46973
PPFIA1	PPFIA1	0.111796	0.134706	2.37423	0.0587845	0.273606	-4.47335
COPB1	COPB1	-0.10053	-0.312693	-2.4331	0.0544369	0.272699	-4.47443
DCAF13	DCAF13	-0.122111	1.95411	-2.38174	0.0582094	0.273606	-4.4791
TSG101	TSG101	-0.117588	0.219394	-2.34612	0.0609886	0.27743	-4.49148
MEMO1	MEMO1	-0.103458	-0.140547	-2.34747	0.0608811	0.27743	-4.49546
FERMT2	FERMT2	-0.104639	-0.196814	-2.37352	0.0588385	0.273606	-4.49629
RETSAT	RETSAT	-0.147689	0.890912	-2.31709	0.0633572	0.281918	-4.49741
SMS	SMS	-0.115042	-0.447403	-2.36431	0.0595525	0.275145	-4.49844
LSM7	LSM7	0.154175	-0.442197	2.34318	0.0612245	0.277758	-4.49853
GOT2	GOT2	-0.107999	-0.439181	-2.41728	0.0555702	0.272699	-4.50105
MARS	MARS	-0.0985605	-0.249632	-2.41564	0.0556895	0.272699	-4.50155
ATP5A1	ATP5A1	-0.0924784	-0.385342	-2.43194	0.054519	0.272699	-4.50467
SFPQ	SFPQ	-0.101865	-0.300644	-2.43061	0.0546137	0.272699	-4.50687
CEBPZ	CEBPZ	-0.117834	-0.155807	-2.38445	0.0580038	0.273374	-4.50741
PPAT	PPAT	0.133307	-0.124749	2.37818	0.0584815	0.273606	-4.50881
YWHAH	YWHAH	-0.108703	-0.348536	-2.3937	0.057307	0.273342	-4.51298
MDH2	MDH2	-0.0941791	-0.362941	-2.42577	0.054959	0.272699	-4.51389
ENO1	ENO1	-0.0982227	-0.491462	-2.4472	0.053447	0.272699	-4.51658
SLTM	SLTM	-0.10387	-0.271382	-2.3355	0.0618442	0.278456	-4.52522
PFKP	PFKP	-0.099594	-0.441806	-2.38766	0.0577606	0.273342	-4.52689
NASP	NASP	-0.145917	-0.662981	-2.40164	0.0567158	0.272977	-4.52787
ATL3	ATL3	-0.272007	0.180458	-2.31186	0.0637948	0.282916	-4.5333
2002-09-01	2002-09-01	-0.0974848	0.0320186	-2.37375	0.0588214	0.273606	-4.53464
RPS26;RPS26P11	RPS26;RPS26P11	-0.0997556	-0.340521	-2.36658	0.059376	0.274808	-4.53681
ATIC	ATIC	-0.100567	-0.488909	-2.3971	0.0570528	0.273342	-4.53906
SF3B2	SF3B2	-0.0957038	-0.170445	-2.39213	0.0574245	0.273342	-4.5412
BCAS2	BCAS2	-0.120612	0.151353	-2.32967	0.0623193	0.279646	-4.54863
NIPSNAP1	NIPSNAP1	-0.133357	-0.487484	-2.32155	0.0629876	0.281692	-4.55079
VDAC3	VDAC3	-0.110049	-0.309582	-2.36662	0.0593726	0.274808	-4.55266
NTPCR	NTPCR	-0.107702	-0.0233249	-2.34261	0.0612702	0.277758	-4.55408
DIAPH1	DIAPH1	-0.107696	-0.0365889	-2.3529	0.060449	0.277354	-4.55873
SEC11A	SEC11A	-0.124916	-0.328644	-2.30474	0.0643948	0.282956	-4.56178
PI4KA	PI4KA	-0.122611	0.513314	-2.31849	0.0632407	0.281873	-4.56509
EIF1AX;EIF1AY	EIF1AX;EIF1AY	-0.103959	-0.0806521	-2.3356	0.0618361	0.278456	-4.56542
ZC3HC1	ZC3HC1	0.17491	0.342586	2.28686	0.0659279	0.286624	-4.57074
USP19	USP19	-0.0983592	1.07223	-2.31507	0.0635258	0.282195	-4.57161
EEFSEC	EEFSEC	-0.293785	-0.298317	-2.2712	0.0673022	0.287607	-4.57216
MTHFD1L	MTHFD1L	-0.1165	0.0344892	-2.33875	0.0615809	0.278215	-4.57339
HADH	HADH	-0.0950248	-0.470484	-2.34778	0.0608561	0.27743	-4.57433
SLC25A24	SLC25A24	-0.103949	-0.484296	-2.29962	0.0648301	0.283712	-4.57459
ESD	ESD	-0.0958677	-0.473614	-2.34961	0.0607103	0.27743	-4.57682
ILVBL	ILVBL	-0.102755	-0.162294	-2.2891	0.0657333	0.286624	-4.58011
NABP2	NABP2	-0.0996204	0.921781	-2.26402	0.0679429	0.287873	-4.58072
GMPPA	GMPPA	-0.101968	-0.302267	-2.288	0.0658289	0.286624	-4.58192
POLE3	POLE3	-0.14564	0.437224	-2.28247	0.0663101	0.287344	-4.58227
UBXN7	UBXN7	-0.128618	0.169702	-2.26383	0.0679597	0.287873	-4.58239
UBE2E3	UBE2E3	0.296873	0.492752	2.26266	0.0680648	0.287873	-4.58761
ARHGEF7	ARHGEF7	-0.250102	0.0912839	-2.25072	0.069146	0.287873	-4.58976
CAPZB	CAPZB	-0.107675	-0.483371	-2.33059	0.0622444	0.279646	-4.59027
CLCC1	CLCC1	0.663632	0.303646	2.28351	0.0662192	0.287344	-4.59936
MRPL1	MRPL1	-0.106684	-0.437392	-2.29346	0.0653578	0.28555	-4.59938
KIAA0196	KIAA0196	-0.100123	-0.34752	-2.27515	0.0669526	0.287607	-4.5994
RBMX	RBMX	-0.108053	-0.405397	-2.34117	0.0613861	0.277809	-4.60358
CCT2	CCT2	-0.0888056	-0.392282	-2.36234	0.0597061	0.275375	-4.60381
NMT1	NMT1	-0.120021	-0.332622	-2.30947	0.0639952	0.282956	-4.60444
SEC24C	SEC24C	-0.0916825	-0.0467637	-2.30729	0.0641786	0.282956	-4.60483
CETN2	CETN2	0.407034	0.627553	2.23601	0.0705019	0.288627	-4.60491
ACAA1	ACAA1	-0.144434	-0.506449	-2.27132	0.0672913	0.287607	-4.60515
BCKDHB	BCKDHB	-0.180696	-0.49949	-2.23461	0.070633	0.288627	-4.6053
YBX1	YBX1	-0.101621	0.342206	-2.34617	0.0609848	0.27743	-4.6092
COIL	COIL	-0.186137	-0.000101075	-2.27898	0.0666157	0.287607	-4.61009
MTHFD2	MTHFD2	-0.115216	0.472057	-2.30313	0.0645312	0.282956	-4.61228
PTPRF	PTPRF	-0.12284	0.720089	-2.26928	0.0674732	0.287683	-4.6138
POLR2A	POLR2A	-0.129609	2.31354	-2.30491	0.0643801	0.282956	-4.61494
TPI1	TPI1	-0.0941469	-0.39444	-2.35766	0.0600732	0.276107	-4.6159
MAP4	MAP4	-0.108534	-0.182105	-2.32426	0.0627634	0.281163	-4.617
ARF1;ARF3	ARF1;ARF3	-0.0937935	0.355702	-2.31932	0.0631725	0.281873	-4.62129
HSDL1	HSDL1	-0.104181	-0.071854	-2.25258	0.0689759	0.287873	-4.62275
PKM	PKM	-0.0889823	-0.350318	-2.35856	0.0600026	0.276107	-4.62741
CLASP1	CLASP1	-0.0978761	0.115592	-2.25312	0.0689273	0.287873	-4.64379
GFPT1	GFPT1	-0.0902608	-0.278118	-2.27417	0.0670395	0.287607	-4.65013
CLIC4	CLIC4	-0.116845	0.0430126	-2.27467	0.0669953	0.287607	-4.65389
PIN1	PIN1	-0.0948082	-0.255585	-2.25293	0.068944	0.287873	-4.6544
SUB1	SUB1	-0.0930013	-0.201479	-2.2707	0.0673468	0.287607	-4.65701
CALR	CALR	-0.0965133	-0.671392	-2.3029	0.0645506	0.282956	-4.65727
TXNRD2	TXNRD2	-0.121071	-0.308333	-2.22769	0.0712815	0.28905	-4.6575
AARS2	AARS2	-0.108631	-0.11951	-2.24374	0.0697856	0.288627	-4.65818
EBNA1BP2	EBNA1BP2	-0.0936403	0.133583	-2.25112	0.0691095	0.287873	-4.67191
CTNND1	CTNND1	-0.148605	0.472818	-2.25168	0.0690583	0.287873	-4.67258
CTNNAL1	CTNNAL1	-0.176855	2.6657	-2.22509	0.0715277	0.289164	-4.67273
NDUFA10	NDUFA10	-0.102853	0.138875	-2.23649	0.0704578	0.288627	-4.67487
ARCN1	ARCN1	-0.0928088	0.325793	-2.26185	0.0681376	0.287873	-4.67807
HADHB	HADHB	-0.0941791	-0.244435	-2.25789	0.0684943	0.287873	-4.68121
SPTLC1	SPTLC1	-0.0971348	0.401116	-2.23293	0.0707893	0.28882	-4.68294
RAB5C	RAB5C	-0.103981	-0.0425055	-2.25648	0.0686219	0.287873	-4.68442
PPP1CA	PPP1CA	-0.0915913	0.487021	-2.27921	0.0665952	0.287607	-4.68577
BOLA2	BOLA2	-0.0917428	-0.27083	-2.2368	0.0704287	0.288627	-4.6867
HSPBP1	HSPBP1	-0.0983283	-0.23327	-2.23597	0.0705061	0.288627	-4.68989
CKB	CKB	-0.0911887	-0.399757	-2.30556	0.0643251	0.282956	-4.69143
NUP160	NUP160	-0.0892352	0.172861	-2.25106	0.0691146	0.287873	-4.69192
CKAP4	CKAP4	-0.0949694	-0.317056	-2.24822	0.069374	0.288225	-4.6921
TIMM13	TIMM13	-0.137287	0.522114	-2.19525	0.0744089	0.291963	-4.69268
CTH	CTH	-0.117838	-0.899056	-2.22641	0.0714024	0.289098	-4.69373
BMS1	BMS1	-0.113838	0.823914	-2.24742	0.0694479	0.288225	-4.69523
PHF6	PHF6	-0.0973903	0.0195079	-2.23858	0.0702636	0.288627	-4.69555
BID	BID	-0.0906057	-0.210841	-2.21709	0.0722878	0.289878	-4.69942
HDAC1	HDAC1	-0.107332	0.548287	-2.2524	0.0689926	0.287873	-4.69983
ETFA	ETFA	-0.101727	-0.41222	-2.25385	0.0688607	0.287873	-4.70389
SRSF5	SRSF5	-0.177837	-0.231247	-2.21184	0.0727918	0.290246	-4.70907
ZMYM3	ZMYM3	0.127716	0.445439	2.18794	0.0751327	0.291963	-4.7125
PRPSAP2	PRPSAP2	-0.0904474	-0.35496	-2.2396	0.0701683	0.288627	-4.71432
ATP5O	ATP5O	-0.0982087	-0.365266	-2.23955	0.0701729	0.288627	-4.71505
SCARB1	SCARB1	-0.402962	0.303407	-2.18083	0.075845	0.293208	-4.71825
CPSF7	CPSF7	-0.0952474	-0.0879661	-2.21803	0.0721979	0.289878	-4.71969
NAA10	NAA10	-0.11205	-0.297569	-2.22995	0.0710687	0.28905	-4.7205
RAB14	RAB14	-0.131832	-0.0106973	-2.21998	0.072012	0.289878	-4.72113
CAPN2	CAPN2	-0.105943	-0.586446	-2.19784	0.0741543	0.291963	-4.72231
CFL2	CFL2	-0.0949918	-0.168533	-2.20541	0.0734143	0.291023	-4.72373
IRGQ	IRGQ	-0.0976359	0.175367	-2.17704	0.0762264	0.293408	-4.72625
PDHX	PDHX	-0.152944	-0.383641	-2.17484	0.0764497	0.293408	-4.7321
HN1L	HN1L	-0.171978	0.242668	-2.18824	0.0751033	0.291963	-4.73221
MCTS1	MCTS1	-0.0925099	-0.290314	-2.21656	0.0723385	0.289878	-4.73222
CAT	CAT	-0.212834	-0.011944	-2.19758	0.0741794	0.291963	-4.73241
SYAP1	SYAP1	-0.0892134	-0.0954075	-2.19378	0.0745544	0.291963	-4.73478
HSPD1	HSPD1	-0.0861003	-0.559844	-2.2778	0.0667193	0.287607	-4.73786
KNTC1	KNTC1	-0.0914568	0.0431165	-2.18624	0.0753026	0.291963	-4.73895
EFTUD1	EFTUD1	-0.111302	-0.292973	-2.19066	0.0748625	0.291963	-4.74279
ASNS	ASNS	-0.0920583	-0.257496	-2.22839	0.0712158	0.28905	-4.74708
RAB21	RAB21	-0.138133	-0.181293	-2.175	0.0764335	0.293408	-4.74813
NOM1	NOM1	-0.0905922	0.208618	-2.16048	0.0779199	0.296051	-4.74918
HERC5	HERC5	0.0932536	0.253898	2.12988	0.0811535	0.296854	-4.75097
POLR2B	POLR2B	-0.0883547	0.871664	-2.20969	0.0729992	0.290246	-4.75522
PRDX6	PRDX6	-0.0993736	-0.47338	-2.23464	0.0706301	0.288627	-4.75691
SNX3	SNX3	-0.122815	0.529757	-2.1674	0.0772082	0.295038	-4.75797
LMNB1	LMNB1	-0.0909617	-0.173549	-2.23012	0.0710528	0.28905	-4.7584
RBBP5	RBBP5	-0.0970494	0.0390013	-2.15412	0.078581	0.296632	-4.75912
RPL23A	RPL23A	-0.092191	-0.277275	-2.21704	0.0722927	0.289878	-4.76467
DIABLO	DIABLO	-0.0917983	-0.328659	-2.16824	0.0771217	0.295038	-4.76657
UMPS	UMPS	-0.0957582	-0.330576	-2.18776	0.0751509	0.291963	-4.76694
PPIB	PPIB	-0.0923565	-0.374164	-2.21634	0.0723602	0.289878	-4.77079
RAB4A	RAB4A	-0.119422	0.0928214	-2.1457	0.0794652	0.296632	-4.77665
HNRNPF	HNRNPF	-0.0837545	-0.0923986	-2.20802	0.0731616	0.290456	-4.77892
TMPO	TMPO	-0.089775	-0.0534525	-2.19797	0.0741416	0.291963	-4.78078
NOC3L	NOC3L	-0.0896011	-0.177198	-2.17583	0.0763497	0.293408	-4.78086
TOMM22	TOMM22	-0.0907374	-0.357012	-2.18687	0.0752394	0.291963	-4.78163
RNASEH2B	RNASEH2B	-0.160087	-0.159297	-2.14089	0.0799742	0.296632	-4.78339
EXOSC1	EXOSC1	-0.0902695	-0.0583494	-2.14726	0.0793004	0.296632	-4.78671
VPS51	VPS51	-0.150846	0.261284	-2.12481	0.081703	0.298382	-4.79259
DBT	DBT	-0.122669	-0.483755	-2.10884	0.0834571	0.299865	-4.79266
HEATR5A	HEATR5A	-0.171238	0.114212	-2.13067	0.0810681	0.296854	-4.79297
MOGS	MOGS	-0.0913604	-0.163024	-2.15662	0.0783212	0.296302	-4.79439
CUL4A	CUL4A	-0.0910323	0.605588	-2.11458	0.0828224	0.299865	-4.79495
RNPEP	RNPEP	-0.0957584	-0.504543	-2.17566	0.0763667	0.293408	-4.79601
PABPC1	PABPC1	-0.0865944	-0.298728	-2.21309	0.0726714	0.290246	-4.79663
NDUFB9	NDUFB9	-0.168457	-0.0658737	-2.13822	0.0802587	0.296854	-4.80019
EIF2A	EIF2A	-0.124936	-0.260908	-2.15827	0.0781492	0.296302	-4.80165
DTYMK	DTYMK	-0.107069	-0.332241	-2.15719	0.0782612	0.296302	-4.8033
C1QBP	C1QBP	-0.0953521	-0.447672	-2.19123	0.074806	0.291963	-4.80559
HNRNPA0	HNRNPA0	-0.082718	-0.219642	-2.18725	0.0752015	0.291963	-4.80672
PFAS	PFAS	-0.085274	-0.280381	-2.1943	0.0745027	0.291963	-4.80979
PRDX1	PRDX1	-0.0871485	-0.321212	-2.21056	0.0729156	0.290246	-4.81157
CLINT1	CLINT1	-0.106537	0.270047	-2.14119	0.0799421	0.296632	-4.81413
TBC1D15	TBC1D15	-0.0982854	0.121801	-2.11996	0.0822312	0.299146	-4.81453
EYA3	EYA3	-0.0940558	0.46631	-2.11187	0.0831215	0.299865	-4.81622
RNH1	RNH1	-0.0864708	-0.222006	-2.16342	0.0776173	0.295749	-4.81818
NF1	NF1	-0.119735	0.046861	-2.10955	0.0833779	0.299865	-4.8207
ZCCHC11	ZCCHC11	-0.0980773	0.790145	-2.10977	0.083354	0.299865	-4.82106
HTT	HTT	-0.086002	-0.0102953	-2.1449	0.0795498	0.296632	-4.82182
KARS	KARS	-0.0838909	-0.42	-2.16521	0.0774326	0.29547	-4.82196
ATP2B1	ATP2B1	-0.103179	-0.0965992	-2.13082	0.0810522	0.296854	-4.82381
GDI2	GDI2	-0.0836608	-0.393912	-2.19933	0.0740074	0.291963	-4.8242
ZC3H7B	ZC3H7B	-0.119381	0.321372	-2.08468	0.0861859	0.302314	-4.82447
ATP5H	ATP5H	-0.0943405	-0.387095	-2.14382	0.0796632	0.296632	-4.8269
RHOG	RHOG	-0.117538	-0.286435	-2.10081	0.0843548	0.300087	-4.83042
RAB11FIP1	RAB11FIP1	0.110725	0.104351	2.07956	0.0867768	0.302314	-4.83072
ACSL3	ACSL3	-0.0910922	0.13216	-2.13699	0.0803903	0.296854	-4.83098
ERP29	ERP29	-0.0998247	-0.318471	-2.14997	0.0790154	0.296632	-4.83101
PTK7	PTK7	-0.155058	0.605731	-2.09687	0.0847976	0.300087	-4.83156
SAR1A	SAR1A	-0.0933454	-0.0884167	-2.14383	0.0796629	0.296632	-4.83173
PPM1G	PPM1G	-0.098392	-0.138851	-2.14859	0.0791606	0.296632	-4.83726
EEF1A1;EEF1A1P5	EEF1A1;EEF1A1P5	-0.0869206	-0.654007	-2.2115	0.0728245	0.290246	-4.83763
CSDE1	CSDE1	-0.093997	0.647061	-2.1614	0.0778257	0.296051	-4.83812
TOP2A	TOP2A	-0.0864012	1.3957	-2.16858	0.077087	0.295038	-4.83827
RNF123	RNF123	1.17276	0.448947	2.07429	0.087388	0.302314	-4.83926
CSTF2	CSTF2	-0.0860981	-0.186069	-2.13596	0.0805002	0.296854	-4.83971
RAC1	RAC1	-0.122312	0.910156	-2.14915	0.0791012	0.296632	-4.84054
RPS3A	RPS3A	-0.0839424	-0.403864	-2.18231	0.0756961	0.29306	-4.8417
PAFAH1B1	PAFAH1B1	-0.122723	-0.137394	-2.12291	0.0819087	0.298382	-4.84799
TJP2	TJP2	-0.102639	0.448127	-2.1	0.0844452	0.300087	-4.84804
TALDO1	TALDO1	-0.0824703	-0.358525	-2.15185	0.0788185	0.296632	-4.8492
ADH5	ADH5	-0.0877019	-0.4538	-2.13876	0.080201	0.296854	-4.84966
RPS23	RPS23	-0.0875955	-0.407035	-2.13211	0.0809127	0.296854	-4.85435
CTNNA1	CTNNA1	-0.091975	1.71737	-2.13132	0.0809985	0.296854	-4.85957
ATP5L	ATP5L	-0.0877862	-0.299213	-2.09842	0.0846228	0.300087	-4.85975
UQCRQ	UQCRQ	-0.131891	-0.0412263	-2.06925	0.0879775	0.302314	-4.85976
BUD31	BUD31	-0.129357	0.0649479	-2.07583	0.0872095	0.302314	-4.86081
BANF1	BANF1	-0.0953126	-0.475603	-2.09662	0.084826	0.300087	-4.86144
MPP6	MPP6	-0.130183	-0.215899	-2.07345	0.0874857	0.302314	-4.86553
EIF3J	EIF3J	-0.103036	-0.341843	-2.10243	0.0841724	0.300087	-4.86617
HERC2	HERC2	-0.117966	0.12518	-2.08194	0.0865012	0.302314	-4.86621
UBE3C	UBE3C	-0.113581	0.12396	-2.06914	0.0879905	0.302314	-4.86742
C14orf166	C14orf166	-0.107345	-0.363324	-2.11644	0.0826173	0.299728	-4.86785
ERO1L	ERO1L	-0.104175	-0.214953	-2.10809	0.0835403	0.299865	-4.86882
LRRC40	LRRC40	-0.0872086	-0.123845	-2.1069	0.0836728	0.299865	-4.87263
C1orf123	C1orf123	-0.123778	-0.584442	-2.06554	0.0884143	0.302314	-4.87969
PRPF6	PRPF6	-0.0852412	0.143167	-2.10723	0.0836366	0.299865	-4.88197
CAMK1	CAMK1	-0.135198	0.060336	-2.05131	0.090108	0.302314	-4.88306
DDX18	DDX18	-0.0822834	-0.301118	-2.11884	0.0823542	0.299183	-4.88309
EZR	EZR	-0.0918573	-0.309381	-2.12367	0.0818262	0.298382	-4.88352
GTF3C3	GTF3C3	-0.119654	0.734377	-2.07691	0.0870833	0.302314	-4.88408
XRCC5	XRCC5	-0.0881501	-0.457613	-2.15363	0.078632	0.296632	-4.88525
2009-09-01	2009-09-01	-0.0844527	-0.154129	-2.09262	0.0852798	0.301148	-4.88853
EXOC1	EXOC1	-0.1267	-0.147188	-2.05378	0.0898117	0.302314	-4.89153
FNDC3A	FNDC3A	-0.195894	0.517309	-2.05622	0.0895198	0.302314	-4.89269
MRPS22	MRPS22	-0.0857784	-0.146098	-2.0886	0.0857369	0.301182	-4.8933
NUDT21	NUDT21	-0.0832501	-0.352286	-2.10702	0.0836595	0.299865	-4.89616
RRS1	RRS1	-0.0872606	-0.273479	-2.07469	0.0873417	0.302314	-4.89632
ACTN1	ACTN1	-0.0862705	-0.324633	-2.10372	0.0840283	0.300087	-4.89784
MATR3	MATR3	-0.0813889	-0.348724	-2.14201	0.0798556	0.296632	-4.89837
TXNDC12	TXNDC12	-0.125184	-0.163989	-2.02275	0.0936114	0.304143	-4.90054
AIMP1	AIMP1	-0.0849282	-0.427045	-2.09716	0.0847652	0.300087	-4.90433
AQR	AQR	-0.0839432	-0.377868	-2.09028	0.0855461	0.301182	-4.90493
DLST	DLST	-0.152513	-0.549318	-2.07613	0.0871746	0.302314	-4.90534
MAP2K7	MAP2K7	-0.31756	1.04642	-2.0253	0.0932932	0.304143	-4.90606
TKT	TKT	-0.0817262	-0.418484	-2.13445	0.0806616	0.296854	-4.90924
OXSR1	OXSR1	-0.0934327	-0.284407	-2.05842	0.0892581	0.302314	-4.91288
ATG7	ATG7	-0.105795	-0.346315	-2.02734	0.093039	0.304143	-4.91308
LRRFIP1	LRRFIP1	-0.0950794	-0.186242	-2.06669	0.0882787	0.302314	-4.91696
CTBP2	CTBP2	-0.125079	-0.239594	-2.06015	0.0890517	0.302314	-4.92006
NUP205	NUP205	-0.0884698	0.59931	-2.10058	0.0843803	0.300087	-4.92158
DNM2	DNM2	-0.0823868	-0.0393672	-2.07775	0.0869866	0.302314	-4.92484
HK1	HK1	-0.0893902	-0.358631	-2.07962	0.0867691	0.302314	-4.92922
HDAC2	HDAC2	-0.0958733	0.613819	-2.06342	0.0886645	0.302314	-4.92982
OGFOD1	OGFOD1	-0.0925277	0.12034	-2.03912	0.0915865	0.303301	-4.93086
C4orf27	C4orf27	-0.0961158	0.309456	-2.03273	0.0923711	0.303554	-4.93143
ELAVL1	ELAVL1	-0.0907246	-0.184138	-2.08975	0.0856062	0.301182	-4.93161
SELO	SELO	-0.0952541	0.458674	-1.9981	0.0967472	0.306539	-4.93506
NTMT1	NTMT1	-0.0864373	-0.0528579	-2.05158	0.0900759	0.302314	-4.93509
ACTL6A	ACTL6A	-0.118617	-0.279704	-2.05592	0.0895565	0.302314	-4.93587
DOCK7	DOCK7	-0.0823087	-0.20513	-2.05845	0.0892546	0.302314	-4.93811
NUP98	NUP98	-0.087344	-0.139326	-2.05797	0.089311	0.302314	-4.93814
DRAP1	DRAP1	-0.101692	-0.389718	-2.02005	0.0939498	0.304143	-4.94103
RPL32	RPL32	-0.113412	-0.415407	-2.07142	0.087723	0.302314	-4.94398
SOD1	SOD1	-0.0890835	-0.474076	-2.05248	0.0899676	0.302314	-4.94408
RBM12B	RBM12B	-0.107893	-0.244839	-2.02315	0.0935608	0.304143	-4.94487
FGFR1OP	FGFR1OP	-0.0986327	-0.0647943	-2.00163	0.0962912	0.306154	-4.94831
RBM12	RBM12	-0.0814826	-0.350698	-2.05048	0.0902088	0.302314	-4.9526
CORO1C	CORO1C	-0.0854712	-0.325194	-2.04922	0.0903599	0.302314	-4.95301
PEF1	PEF1	-0.107166	0.139226	-2.02081	0.0938544	0.304143	-4.95613
DCXR	DCXR	-0.100822	-0.561014	-2.038	0.0917234	0.303301	-4.95799
YWHAZ	YWHAZ	-0.0798012	-0.419588	-2.09627	0.0848661	0.300087	-4.95889
MRPL37	MRPL37	-0.100917	0.11541	-2.01392	0.0947229	0.304761	-4.96064
MAP1S	MAP1S	0.132459	-0.17621	2.01339	0.0947898	0.304761	-4.96229
CORO7	CORO7	-0.0936483	-0.080611	-2.03592	0.0919793	0.303301	-4.96238
IDH3A	IDH3A	-0.0838671	-0.490432	-2.05258	0.089956	0.302314	-4.96301
SPRYD4	SPRYD4	-0.094296	-0.225093	-1.97106	0.10031	0.310412	-4.97074
ALDH2	ALDH2	-0.112162	-0.215834	-2.03541	0.0920418	0.303301	-4.97075
TAGLN2	TAGLN2	-0.0807523	-0.165354	-2.07395	0.0874285	0.302314	-4.97087
COMT	COMT	-0.0879845	-0.303513	-2.02634	0.093163	0.304143	-4.97089
PSMA6	PSMA6	-0.0816107	-0.449399	-2.05526	0.0896345	0.302314	-4.97172
NDUFS3	NDUFS3	-0.089584	0.00788151	-2.02906	0.0928261	0.304143	-4.97339
RPL18	RPL18	-0.0858678	-0.324016	-2.07196	0.0876598	0.302314	-4.97501
ETF1	ETF1	-0.0811967	-0.276029	-2.05335	0.089864	0.302314	-4.97646
RPRD1B	RPRD1B	-0.115242	-0.370663	-2.01325	0.0948067	0.304761	-4.97754
UBR2	UBR2	-0.153701	1.58369	-1.97869	0.0992914	0.309425	-4.97783
AKR7A2	AKR7A2	-0.0968308	-0.527739	-2.00508	0.0958477	0.306154	-4.97971
RAB1A	RAB1A	-0.0911588	-0.220506	-2.04933	0.0903472	0.302314	-4.97985
SNRPD3	SNRPD3	-0.0816746	-0.146954	-2.03476	0.0921212	0.303301	-4.98046
RBBP6	RBBP6	-0.150717	0.11394	-1.97982	0.0991412	0.309425	-4.98084
STOML2	STOML2	-0.0796227	-0.580584	-2.0389	0.0916141	0.303301	-4.98259
RNF213	RNF213	-0.0971953	-0.260132	-1.97608	0.0996393	0.309685	-4.98488
USP24	USP24	-0.086848	-0.158293	-2.01855	0.0941384	0.304143	-4.98557
RPS19	RPS19	-0.101383	-0.402327	-2.04579	0.0907746	0.30281	-4.9872
NCL	NCL	-0.0791031	-0.41219	-2.08854	0.0857438	0.301182	-4.98817
ECHDC1	ECHDC1	-0.12774	-0.585301	-1.99381	0.0973037	0.307202	-4.98944
RPL15	RPL15	-0.081589	-0.23721	-2.05495	0.0896722	0.302314	-4.99038
TCEB1	TCEB1	-0.0836754	-0.0609247	-2.00226	0.0962103	0.306154	-4.99601
CACYBP	CACYBP	-0.0793038	-0.350009	-2.05185	0.0900436	0.302314	-4.99668
EZH2	EZH2	-0.218783	-0.0138452	-1.96283	0.101422	0.31059	-4.99797
LRRC47	LRRC47	-0.0840715	-0.355682	-2.02445	0.0933983	0.304143	-4.9994
PTRH2	PTRH2	-0.085169	-0.0867387	-2.00166	0.0962871	0.306154	-4.99955
CHD4	CHD4	-0.0809935	0.138567	-2.0466	0.0906771	0.30281	-5.00064
PSMA2	PSMA2	-0.0827527	-0.425346	-2.02562	0.0932531	0.304143	-5.00191
LANCL1	LANCL1	-0.113039	-0.246607	-1.98139	0.098933	0.309425	-5.00246
PEBP1	PEBP1	-0.085789	-0.344658	-2.04404	0.0909872	0.302957	-5.00255
MSH6	MSH6	-0.0894097	0.638679	-2.02679	0.0931079	0.304143	-5.01017
IPO11	IPO11	-0.0839916	-0.401848	-2.00867	0.0953888	0.306154	-5.01173
CHM	CHM	-0.178724	-0.0871344	-1.94081	0.104456	0.31551	-5.01218
RPL13	RPL13	-0.0764127	-0.360299	-2.04891	0.0903979	0.302314	-5.01405
SSRP1	SSRP1	-0.0922878	-0.15462	-2.03624	0.0919397	0.303301	-5.01627
SUGP2	SUGP2	-0.0961249	0.228511	-1.9879	0.0980761	0.308173	-5.01676
NSMCE4A	NSMCE4A	-0.188119	0.247697	-1.92299	0.10698	0.316591	-5.01831
MSH2	MSH2	-0.0802515	0.0397853	-2.01841	0.0941559	0.304143	-5.0227
KIF4A	KIF4A	-0.0975317	1.15138	-1.98455	0.0985158	0.308971	-5.02453
SEC16A	SEC16A	-0.0840946	0.195645	-1.98805	0.0980554	0.308173	-5.02674
TRMT10C	TRMT10C	-0.0988007	0.0472853	-1.99465	0.0971946	0.307202	-5.02694
NSMCE2	NSMCE2	0.137017	1.1244	1.90765	0.109202	0.31895	-5.02698
MRPL4	MRPL4	-0.0924021	0.13081	-1.97585	0.09967	0.309685	-5.02802
NUP62	NUP62	-0.203181	-0.360883	-1.96773	0.100758	0.310477	-5.03013
LARP4	LARP4	-0.119798	0.871431	-1.9666	0.100911	0.310477	-5.03667
CCT8	CCT8	-0.0777402	-0.373351	-2.04297	0.0911172	0.302957	-5.03674
RPS11	RPS11	-0.0958276	-0.344839	-2.02036	0.0939109	0.304143	-5.03708
ACTR1A	ACTR1A	-0.0775302	-0.240154	-2.00175	0.0962753	0.306154	-5.03733
UQCRC1	UQCRC1	-0.0951726	0.0347543	-2.00069	0.0964118	0.306154	-5.0383
ALDH16A1	ALDH16A1	-0.120873	-0.557274	-1.92228	0.107082	0.316591	-5.03876
SLC25A6	SLC25A6	-0.0908361	-0.453666	-2.03429	0.0921798	0.303301	-5.03883
ATP5B	ATP5B	-0.0823418	-0.293772	-2.04261	0.0911614	0.302957	-5.03984
MRPS18A	MRPS18A	-0.167394	-0.226854	-1.92386	0.106856	0.316591	-5.04127
EXOSC10	EXOSC10	-0.0877962	0.358909	-1.97933	0.0992071	0.309425	-5.04484
AASDHPPT	AASDHPPT	-0.092073	0.040173	-1.97508	0.0997728	0.309685	-5.04503
SKIV2L	SKIV2L	-0.107367	-0.231412	-1.95638	0.102301	0.311807	-5.04602
DKC1	DKC1	-0.087923	-0.184226	-1.98992	0.0978108	0.308069	-5.04637
SCFD1	SCFD1	-0.0851315	-0.367601	-1.97418	0.0998922	0.309685	-5.0469
SLC27A4	SLC27A4	-0.0936885	0.30621	-1.93619	0.105105	0.315672	-5.04749
LSM2	LSM2	-0.0812879	-0.411698	-1.95387	0.102646	0.312176	-5.04839
SNX5	SNX5	-0.119593	-0.348496	-1.96656	0.100917	0.310477	-5.04877
MAP2K2	MAP2K2	-0.0946857	-0.37105	-1.97369	0.0999585	0.309685	-5.04922
FLNC	FLNC	-0.081686	-0.458741	-1.96926	0.100553	0.310438	-5.05041
BRI3BP	BRI3BP	-0.0839664	-0.183358	-1.9204	0.107351	0.317033	-5.05446
HMGB1;HMGB1P1	HMGB1;HMGB1P1	-0.104297	-0.4945	-2.01614	0.0944422	0.304697	-5.05725
SNX4	SNX4	-0.154968	-0.0679477	-1.90689	0.109313	0.31895	-5.05848
EP300	EP300	-0.0826173	1.0339	-1.93097	0.105843	0.316455	-5.0587
MPHOSPH10	MPHOSPH10	-0.0857891	-0.271765	-1.96357	0.101322	0.31059	-5.06068
IWS1	IWS1	-0.0802125	0.252784	-1.93879	0.10474	0.315647	-5.06496
ZNF598	ZNF598	-0.103436	0.340166	-1.93785	0.104871	0.315672	-5.06689
EIF2S1	EIF2S1	-0.077277	-0.414917	-1.98092	0.0989962	0.309425	-5.06723
ICT1	ICT1	0.242894	0.031354	1.91046	0.108791	0.31895	-5.0674
TIPRL	TIPRL	-0.0974487	-0.0734341	-1.95703	0.102212	0.311807	-5.07184
WDR1	WDR1	-0.0780882	-0.450231	-1.96479	0.101155	0.310491	-5.07226
TOR1AIP2	TOR1AIP2	-0.133686	0.458482	-1.89451	0.111142	0.31895	-5.07308
HNRNPL	HNRNPL	-0.0803679	-0.323284	-2.00711	0.0955879	0.306154	-5.07349
CFDP1	CFDP1	0.0999256	0.465602	1.90531	0.109544	0.31895	-5.07547
NOP14	NOP14	-0.117418	0.483906	-1.95708	0.102206	0.311807	-5.076
DHTKD1	DHTKD1	-0.0969914	-0.210589	-1.91406	0.108268	0.318676	-5.0801
PGM2	PGM2	-0.0832871	-0.392482	-1.94298	0.104153	0.315314	-5.08133
GCC2	GCC2	-0.318715	0.710602	-1.89729	0.110729	0.31895	-5.08258
RPL4	RPL4	-0.0803948	-0.366298	-2.00732	0.0955618	0.306154	-5.08319
TNRC6B	TNRC6B	-0.246177	0.535015	-1.88043	0.11326	0.319879	-5.08419
ATP1B3	ATP1B3	-0.0928506	0.2121	-1.95084	0.103063	0.313084	-5.0842
PIGT	PIGT	-0.130437	-0.253283	-1.90725	0.109261	0.31895	-5.0843
HP1BP3	HP1BP3	-0.120974	0.043398	-1.9334	0.105499	0.315781	-5.08758
CCT5	CCT5	-0.0788801	-0.376172	-2.00258	0.0961686	0.306154	-5.08777
PDHA1	PDHA1	-0.0853705	-0.327876	-1.9616	0.101589	0.310742	-5.08798
COMMD1	COMMD1	-0.113518	-0.332934	-1.8878	0.112147	0.31965	-5.08955
WARS	WARS	-0.0867718	-0.461033	-1.96501	0.101126	0.310491	-5.0903
GPI	GPI	-0.0769907	-0.372816	-1.99621	0.0969919	0.306948	-5.09038
POLD1	POLD1	0.0787754	0.425979	1.94652	0.10366	0.314178	-5.09055
IDH3B	IDH3B	-0.0987698	0.610946	-1.93629	0.105091	0.315672	-5.0925
COPA	COPA	-0.0793201	-0.309808	-1.98419	0.0985631	0.308971	-5.09258
PPA2	PPA2	-0.096084	-0.268409	-1.93341	0.105497	0.315781	-5.09448
TMEM126A	TMEM126A	-0.161258	-0.701711	-1.87516	0.114063	0.320779	-5.09475
PSMB2	PSMB2	-0.0824123	-0.28396	-1.9483	0.103414	0.313791	-5.09682
YWHAE	YWHAE	-0.0778602	-0.398861	-1.99993	0.09651	0.306154	-5.10052
RPL7	RPL7	-0.0836657	-0.426162	-1.99018	0.0977764	0.308069	-5.10217
RPL22	RPL22	-0.0903362	-0.478281	-1.95561	0.102407	0.311807	-5.10296
AP3B1	AP3B1	-0.0795066	-0.275656	-1.93924	0.104676	0.315647	-5.10305
HAUS1	HAUS1	-0.10544	0.829348	-1.88084	0.113197	0.319879	-5.10392
PAF1	PAF1	-0.0872056	-0.0768427	-1.9036	0.109796	0.31895	-5.10398
THOC3	THOC3	-0.0798967	0.626691	-1.92446	0.10677	0.316591	-5.10405
POR	POR	-0.0776306	-0.109931	-1.92713	0.106389	0.316591	-5.10691
PPM1F	PPM1F	-0.0965517	-0.331832	-1.91226	0.108529	0.31895	-5.10903
RPS6	RPS6	-0.0769314	-0.308504	-1.96926	0.100553	0.310438	-5.11412
NHLRC2	NHLRC2	-0.0955555	-0.322212	-1.90625	0.109407	0.31895	-5.11783
DENND4C	DENND4C	-0.142939	0.200783	-1.84456	0.118841	0.32458	-5.11916
RPS6KA3	RPS6KA3	-0.0888209	-0.158011	-1.90116	0.110156	0.31895	-5.11954
FASTKD2	FASTKD2	-0.228037	0.0183813	-1.87735	0.113729	0.320769	-5.1211
RPL29	RPL29	-0.0921171	-0.249229	-1.94085	0.104451	0.31551	-5.1226
HPS6	HPS6	-0.177463	1.0825	-1.83787	0.119913	0.324967	-5.12556
PSME1	PSME1	-0.0909362	-0.307851	-1.90334	0.109835	0.31895	-5.12873
SAMM50	SAMM50	-0.0897162	-0.357138	-1.89935	0.110424	0.31895	-5.1321
LIG3	LIG3	0.104437	-0.146649	1.88255	0.112939	0.319879	-5.13708
2001-03-01	2001-03-01	-0.0862904	0.027393	-1.86628	0.11543	0.320893	-5.13783
PDXDC1	PDXDC1	-0.0841323	0.567426	-1.88143	0.113108	0.319879	-5.13783
RPS21	RPS21	-0.0853938	-0.504444	-1.89915	0.110453	0.31895	-5.13977
RHOT2	RHOT2	-0.147699	-0.15655	-1.87185	0.114571	0.320893	-5.14057
USP9X	USP9X	-0.0831986	0.710249	-1.92485	0.106714	0.316591	-5.1412
CGGBP1	CGGBP1	-0.138696	0.668686	-1.84676	0.118492	0.324293	-5.14296
TIGAR	TIGAR	-0.0835471	-0.26574	-1.8819	0.113038	0.319879	-5.1469
RARS	RARS	-0.0819292	-0.367594	-1.93357	0.105474	0.315781	-5.15026
COX5B	COX5B	-0.109678	0.026774	-1.86537	0.11557	0.320893	-5.15118
NT5DC1	NT5DC1	-0.0983205	-0.355288	-1.90106	0.110171	0.31895	-5.1519
ARPC3	ARPC3	-0.084285	0.0261489	-1.88889	0.111983	0.31965	-5.15482
MRTO4	MRTO4	-0.0834976	-0.185133	-1.91413	0.108258	0.318676	-5.15578
RAB23	RAB23	0.138791	-0.0435911	1.82688	0.121693	0.327185	-5.16094
HK2	HK2	-0.0771962	0.257918	-1.898	0.110624	0.31895	-5.16182
PPIL4	PPIL4	-0.0828473	0.693087	-1.87363	0.114298	0.320881	-5.16292
NUP153	NUP153	-0.202384	1.36617	-1.88765	0.112169	0.31965	-5.16364
NUP107	NUP107	-0.0838183	0.354516	-1.89014	0.111795	0.31965	-5.16653
CNN2	CNN2	-0.228782	0.413211	-1.8368	0.120086	0.324967	-5.16763
MAT2A	MAT2A	-0.269954	0.0538729	-1.9074	0.109238	0.31895	-5.16946
COPG1	COPG1	-0.0825813	-0.326796	-1.90779	0.109181	0.31895	-5.16988
GBF1	GBF1	-0.0830492	0.638572	-1.88626	0.112378	0.31977	-5.17108
TMED2	TMED2	-0.0953305	-0.41205	-1.856	0.117033	0.322704	-5.17193
YWHAB	YWHAB	-0.078491	-0.364824	-1.9172	0.107813	0.318042	-5.17376
INTS4	INTS4	-0.13329	0.294905	-1.81127	0.12427	0.328405	-5.17471
TJP1	TJP1	-0.0816867	0.304469	-1.86984	0.114879	0.320893	-5.17491
POLA2	POLA2	-0.084588	0.189348	-1.86273	0.115981	0.320893	-5.17507
CDK6	CDK6	0.111975	0.844888	1.83408	0.120524	0.32535	-5.17558
DRG1	DRG1	-0.0806112	0.177106	-1.88784	0.112141	0.31965	-5.18027
STIP1	STIP1	-0.0749121	-0.450644	-1.92862	0.106176	0.316591	-5.18142
CUX1	CUX1	-0.0827055	0.148819	-1.81505	0.123641	0.328061	-5.18494
IFT27	IFT27	-0.0777946	-0.0897164	-1.84806	0.118285	0.324063	-5.18643
ACAA2	ACAA2	-0.130029	-0.379494	-1.83517	0.120348	0.325345	-5.18707
MRPS35	MRPS35	-0.0933295	0.131487	-1.85253	0.117579	0.322806	-5.18832
ADPGK	ADPGK	-0.161163	-0.46476	-1.82283	0.122356	0.327766	-5.18851
HSPA4	HSPA4	-0.0722089	-0.435291	-1.92471	0.106733	0.316591	-5.18861
RPL7A	RPL7A	-0.0763968	-0.297577	-1.92645	0.106486	0.316591	-5.18876
CCT7	CCT7	-0.0718445	-0.246125	-1.92622	0.106518	0.316591	-5.18889
SRP54	SRP54	-0.0792881	0.186634	-1.8705	0.114778	0.320893	-5.189
NOP56	NOP56	-0.0740189	-0.473591	-1.90035	0.110276	0.31895	-5.18994
EEA1	EEA1	-0.0798898	-0.25306	-1.86259	0.116003	0.320893	-5.19057
AUP1	AUP1	0.105615	0.277978	1.83177	0.120898	0.325835	-5.19063
LSM3	LSM3	-0.0911884	-0.190879	-1.83942	0.119664	0.324967	-5.19095
PDIA4	PDIA4	-0.076967	-0.442906	-1.90148	0.110108	0.31895	-5.19345
SAMHD1	SAMHD1	-0.0960385	-0.257949	-1.86417	0.115757	0.320893	-5.19464
PAFAH1B2	PAFAH1B2	-0.0754311	-0.274942	-1.86157	0.11616	0.320893	-5.19829
MCM5	MCM5	-0.0806356	0.096422	-1.89409	0.111206	0.31895	-5.19872
ABCB7	ABCB7	-0.153228	-0.0476416	-1.81896	0.122994	0.327933	-5.20086
ALDH1B1	ALDH1B1	-0.0785776	-0.503308	-1.85484	0.117214	0.322794	-5.20116
MPST	MPST	-0.088563	-0.251565	-1.85583	0.117059	0.322704	-5.20171
HN1	HN1	-0.085932	0.918329	-1.84339	0.119029	0.324616	-5.20374
CPD	CPD	0.507111	2.30179	1.82136	0.122599	0.327933	-5.20483
NOC2L	NOC2L	-0.0786373	-0.0780172	-1.86217	0.116068	0.320893	-5.20557
COPS7B	COPS7B	-0.0885625	-0.270788	-1.84218	0.119222	0.324616	-5.20661
PSMD3	PSMD3	-0.0744004	-0.382014	-1.88306	0.112862	0.319879	-5.20839
HDGFRP2	HDGFRP2	-0.0879606	-0.394161	-1.85312	0.117485	0.322806	-5.21207
RHOA	RHOA	-0.073642	1.07677	-1.87677	0.113818	0.320769	-5.21348
BUB3	BUB3	-0.0812056	0.619834	-1.87335	0.114341	0.320881	-5.2156
HSPE1	HSPE1	-0.103611	-0.61136	-1.8525	0.117583	0.322806	-5.21679
ROCK2	ROCK2	-0.0791761	-0.1023	-1.8231	0.122312	0.327766	-5.2169
MCM6	MCM6	-0.0719396	0.101683	-1.88734	0.112215	0.31965	-5.21761
FEN1	FEN1	-0.0727767	-0.193963	-1.87562	0.113993	0.320779	-5.21764
VPS28	VPS28	-0.208245	-0.112384	-1.79083	0.127723	0.33306	-5.21886
ARID2	ARID2	-0.109317	0.292555	-1.79297	0.127358	0.332435	-5.21915
SNX12	SNX12	-0.149125	-0.0929327	-1.80557	0.125223	0.329751	-5.22095
IFRD2	IFRD2	-0.176065	1.26557	-1.78527	0.128681	0.334382	-5.22254
VDAC1	VDAC1	-0.0743587	-0.35734	-1.88447	0.112649	0.319879	-5.22473
SFXN1	SFXN1	-0.0765825	-0.443751	-1.86176	0.116132	0.320893	-5.22887
APRT	APRT	-0.0752483	-0.379965	-1.86449	0.115708	0.320893	-5.22952
FADD	FADD	-0.102481	0.785659	-1.80315	0.125631	0.329751	-5.23047
PRKCI	PRKCI	-0.108733	-0.021022	-1.79439	0.127116	0.332129	-5.23058
ACSL1	ACSL1	-0.223838	0.0381088	-1.78341	0.129001	0.334382	-5.2313
TCP1	TCP1	-0.0721279	-0.406113	-1.8938	0.111248	0.31895	-5.23365
MRPL44	MRPL44	-0.089799	0.0991863	-1.8187	0.123037	0.327933	-5.23406
PDCL3	PDCL3	-0.237056	0.357921	-1.81017	0.124452	0.328405	-5.23575
ACACA	ACACA	-0.074393	-0.0875062	-1.84914	0.118113	0.323927	-5.23614
PPP4R2	PPP4R2	-0.101848	1.08673	-1.78618	0.128522	0.334382	-5.23758
HIBADH	HIBADH	-0.12791	-0.501311	-1.80269	0.125708	0.329751	-5.23763
RPL17	RPL17	-0.0887566	-0.464662	-1.86639	0.115413	0.320893	-5.23857
EHD1	EHD1	-0.0775358	0.0858278	-1.82051	0.122738	0.327933	-5.23886
TRIM25	TRIM25	-0.0983064	-0.103164	-1.81525	0.123608	0.328061	-5.24409
ALDOA	ALDOA	-0.0712227	-0.106107	-1.89409	0.111205	0.31895	-5.24564
GCN1L1	GCN1L1	-0.0755634	-0.181168	-1.86929	0.114965	0.320893	-5.24587
PYCR2	PYCR2	-0.0888868	0.0600575	-1.83364	0.120595	0.32535	-5.24593
XPO4	XPO4	-0.0832252	-0.189022	-1.78453	0.128807	0.334382	-5.24787
LDHB	LDHB	-0.0716402	-0.360024	-1.89536	0.111016	0.31895	-5.24791
GALNT2	GALNT2	-0.107658	0.303766	-1.78041	0.129521	0.334382	-5.25076
PPP2R1A	PPP2R1A	-0.079711	0.379692	-1.86329	0.115893	0.320893	-5.25122
GTF3C1	GTF3C1	-0.0801804	1.3722	-1.82642	0.121769	0.327185	-5.25276
CRK	CRK	-0.084317	-0.253789	-1.78089	0.129438	0.334382	-5.25697
SAMD4B	SAMD4B	-0.0850348	0.189464	-1.74666	0.135519	0.339884	-5.25898
WRNIP1	WRNIP1	-0.217789	0.325965	-1.72466	0.139576	0.343691	-5.26454
MYH14	MYH14	-0.0840229	-0.396347	-1.80313	0.125634	0.329751	-5.26578
NCBP1	NCBP1	-0.0732928	-0.31502	-1.82441	0.122098	0.327737	-5.2664
MRPL38	MRPL38	-0.159026	-0.154888	-1.78033	0.129535	0.334382	-5.26796
PAPSS1	PAPSS1	-0.0819102	-0.265772	-1.7778	0.129976	0.334382	-5.27173
PRPS1	PRPS1	-0.0743239	-0.355188	-1.84105	0.119403	0.324776	-5.27182
GARS	GARS	-0.0822924	-0.352251	-1.84289	0.119108	0.324616	-5.27261
TMEM33	TMEM33	-0.0847512	0.212416	-1.80433	0.125432	0.329751	-5.27828
RPP40	RPP40	-0.16344	-0.456367	-1.75891	0.13331	0.337669	-5.28216
RPL8	RPL8	-0.0750263	-0.407165	-1.84577	0.11865	0.324391	-5.28278
AKR1B1	AKR1B1	-0.0800741	-0.405993	-1.83706	0.120043	0.324967	-5.28351
YWHAQ	YWHAQ	-0.0779391	-0.268548	-1.83866	0.119787	0.324967	-5.28488
EMC7	EMC7	-0.0872438	1.10987	-1.75627	0.133783	0.338468	-5.28848
NPLOC4	NPLOC4	-0.10934	-0.247979	-1.77891	0.129783	0.334382	-5.28883
ATP2A2	ATP2A2	-0.0748591	-0.162859	-1.81656	0.12339	0.328061	-5.29002
HIRIP3	HIRIP3	0.193214	-0.106506	1.73355	0.137923	0.341206	-5.29115
DNAJA1	DNAJA1	-0.0786721	0.541866	-1.81968	0.122875	0.327933	-5.29127
SCO1	SCO1	-0.162661	-0.371581	-1.76857	0.131596	0.336278	-5.29216
RPS18	RPS18	-0.0841259	-0.351416	-1.83011	0.121168	0.326231	-5.29347
KPNA4	KPNA4	-0.0902452	-0.176287	-1.78999	0.127868	0.333111	-5.29355
SNAPIN	SNAPIN	-0.119996	0.459611	-1.71941	0.140563	0.34548	-5.29423
RANBP2	RANBP2	-0.0765352	0.349353	-1.81309	0.123966	0.328405	-5.29595
ATP5F1	ATP5F1	-0.0709468	-0.314877	-1.80277	0.125693	0.329751	-5.29767
NOP58	NOP58	-0.0784791	-0.543323	-1.81759	0.12322	0.328061	-5.29768
FKBP1A;FKBP12-Exip2	FKBP1A;FKBP12-Exip2	-0.126394	-0.401963	-1.77829	0.12989	0.334382	-5.30165
UTP15	UTP15	-0.10637	-0.28878	-1.77507	0.130453	0.334724	-5.30215
FANCI	FANCI	-0.0763094	0.323329	-1.79829	0.126452	0.330719	-5.30424
IPO8	IPO8	-0.0760333	0.0879265	-1.77769	0.129995	0.334382	-5.30488
CTPS1	CTPS1	-0.109035	-0.440815	-1.81119	0.124283	0.328405	-5.30553
RPP25L	RPP25L	-0.0831387	0.982949	-1.70451	0.143398	0.34889	-5.30879
CCNH	CCNH	-0.0808095	0.340341	-1.73591	0.137488	0.341206	-5.30899
UBL4A	UBL4A	-0.0836353	0.0623097	-1.73449	0.137749	0.341206	-5.30943
SNRPB;SNRPN	SNRPB;SNRPN	-0.0788592	-0.14046	-1.80176	0.125864	0.329833	-5.30975
ANXA5	ANXA5	-0.0773649	-0.419349	-1.81467	0.123703	0.328061	-5.31272
ME2	ME2	-0.0918743	-0.345692	-1.7648	0.132262	0.336622	-5.31305
NUP88	NUP88	0.0964478	-0.185371	1.76035	0.133054	0.337663	-5.31321
ECD	ECD	-0.125228	1.45514	-1.74772	0.135327	0.339854	-5.31503
CCDC47	CCDC47	-0.086736	0.0147272	-1.76914	0.131495	0.336278	-5.31629
SRI	SRI	-0.0725218	-0.284012	-1.7666	0.131943	0.336454	-5.31648
RPRD2	RPRD2	-0.0990469	0.202371	-1.75154	0.134635	0.339081	-5.32327
CTNNBL1	CTNNBL1	-0.0825612	-0.323641	-1.74248	0.136281	0.339884	-5.32389
TXNL1	TXNL1	-0.0849966	0.107225	-1.76077	0.13298	0.337663	-5.32528
GOT1	GOT1	-0.072629	-0.562032	-1.78264	0.129134	0.334382	-5.32771
RBM15	RBM15	-0.0746067	-0.266254	-1.75173	0.134601	0.339081	-5.32822
2011-09-01	2011-09-01	-0.0844726	-0.283908	-1.77029	0.131292	0.336278	-5.32937
RMDN3	RMDN3	-0.079866	-0.101756	-1.71732	0.140957	0.345517	-5.33043
TMF1	TMF1	0.120631	1.494	1.71465	0.141462	0.346014	-5.33135
URB1	URB1	-0.0790792	0.337951	-1.7677	0.131749	0.336283	-5.33161
CDC42BPA	CDC42BPA	-0.380853	0.11602	-1.69453	0.145328	0.351646	-5.33194
HEBP1	HEBP1	-0.108761	0.170392	-1.73784	0.137132	0.341157	-5.33208
CDK5	CDK5	-0.0726935	-0.373258	-1.7456	0.135712	0.339884	-5.33272
FTSJ3	FTSJ3	-0.0773836	0.224373	-1.77995	0.129602	0.334382	-5.3335
NUP85	NUP85	-0.0756394	-0.0497804	-1.74853	0.135181	0.339854	-5.33363
ACP1	ACP1	-0.0737487	-0.266899	-1.74367	0.136064	0.339884	-5.3367
MAP2K1	MAP2K1	-0.0802091	-0.321262	-1.73652	0.137375	0.341206	-5.3374
CCT6A	CCT6A	-0.0748666	-0.358598	-1.81062	0.124378	0.328405	-5.34003
EDC3	EDC3	0.0945988	0.25817	1.73205	0.1382	0.341253	-5.34042
KHSRP	KHSRP	-0.0717362	-0.267532	-1.80055	0.126069	0.330045	-5.34342
MYCBP	MYCBP	-0.0813023	-0.0373912	-1.72014	0.140424	0.345459	-5.34356
IKBKAP	IKBKAP	-0.0741548	-0.060439	-1.76843	0.13162	0.336278	-5.34548
FOCAD	FOCAD	-0.0747337	-0.146435	-1.71461	0.141469	0.346014	-5.34554
AP2M1	AP2M1	-0.0984216	0.158661	-1.73227	0.13816	0.341253	-5.34848
RRP12	RRP12	-0.0754018	-0.193621	-1.77648	0.130205	0.334598	-5.3497
WDR61	WDR61	-0.0701901	0.0887052	-1.74459	0.135896	0.339884	-5.35363
NSUN2	NSUN2	-0.0689485	-0.308237	-1.76535	0.132165	0.336622	-5.35451
TUBGCP4	TUBGCP4	0.101608	0.765216	1.68592	0.147014	0.352811	-5.35567
HMGB3	HMGB3	-0.0816348	-0.349758	-1.74778	0.135316	0.339854	-5.35726
TMX1	TMX1	-0.0859264	-0.143708	-1.75285	0.134399	0.339081	-5.35857
SRSF9	SRSF9	-0.0695113	0.504958	-1.75502	0.134009	0.338468	-5.36021
OTUD6B	OTUD6B	-0.127409	-0.340611	-1.69557	0.145125	0.351646	-5.36178
ATAD1	ATAD1	-0.0985643	0.0613823	-1.69537	0.145165	0.351646	-5.36311
ABRACL	ABRACL	-0.0826659	-0.188882	-1.70883	0.14257	0.347779	-5.36552
EIF5A;EIF5AL1	EIF5A;EIF5AL1	-0.073391	-0.224565	-1.77476	0.130507	0.334724	-5.36642
MANF	MANF	-0.130006	-0.451016	-1.69676	0.144895	0.351646	-5.36857
CARS	CARS	-0.0789138	-0.216922	-1.72714	0.139112	0.342868	-5.3712
STK10	STK10	-0.130082	-0.00633674	-1.68362	0.147468	0.352811	-5.37257
DSP	DSP	-0.0800887	1.23866	-1.73528	0.137603	0.341206	-5.37286
SH3GL1	SH3GL1	-0.0837906	-0.0585467	-1.71826	0.140779	0.345517	-5.37309
RPL24	RPL24	-0.0704134	-0.181268	-1.75535	0.133949	0.338468	-5.37431
SRPK2	SRPK2	-0.179625	0.278331	-1.68193	0.147803	0.352811	-5.37548
SPATA5L1	SPATA5L1	-0.0847198	-0.112627	-1.66601	0.150987	0.356105	-5.37956
XRN2	XRN2	-0.0705955	-0.276043	-1.74203	0.136364	0.339884	-5.37979
UGDH	UGDH	-0.0759133	-0.379261	-1.69318	0.145591	0.351646	-5.38475
FUBP3	FUBP3	-0.0674294	-0.219703	-1.73415	0.137812	0.341206	-5.38502
DNAJC2	DNAJC2	-0.0692138	-0.270223	-1.70495	0.143313	0.34889	-5.38673
ERBB2IP	ERBB2IP	-0.0938867	1.01066	-1.66722	0.150742	0.356105	-5.38747
YARS	YARS	-0.0664042	-0.270227	-1.76237	0.132694	0.337396	-5.39352
WDR46	WDR46	-0.0740992	0.900247	-1.67342	0.149496	0.355734	-5.3955
CKAP5	CKAP5	-0.0702421	1.30768	-1.74265	0.136249	0.339884	-5.397
PTP4A2	PTP4A2	-0.163273	0.473003	-1.6677	0.150646	0.356105	-5.39891
EXOSC5	EXOSC5	-0.135104	-0.358129	-1.68528	0.14714	0.352811	-5.3991
C11orf54	C11orf54	-0.0722045	-0.321259	-1.64747	0.15478	0.358808	-5.40014
RPL3	RPL3	-0.0694348	-0.449894	-1.75942	0.13322	0.337669	-5.40338
GLRX5	GLRX5	-0.135948	0.217455	-1.66298	0.1516	0.356105	-5.40416
RPL30	RPL30	-0.0700755	-0.410578	-1.73124	0.13835	0.341306	-5.40543
DHX36	DHX36	-0.0795808	0.308328	-1.70826	0.142679	0.347779	-5.407
FLOT2	FLOT2	-0.145553	0.158773	-1.66011	0.152185	0.356583	-5.40741
COPS4	COPS4	-0.0740577	-0.379909	-1.71412	0.141563	0.346014	-5.40791
SPTBN1	SPTBN1	-0.0746222	-0.0238536	-1.74104	0.136545	0.340016	-5.41043
THOC1	THOC1	-0.127804	-0.32884	-1.66011	0.152183	0.356583	-5.41217
S100A13	S100A13	-0.116293	0.196217	-1.64843	0.154581	0.35866	-5.41325
PSMB6	PSMB6	-0.0715465	-0.459966	-1.70892	0.142553	0.347779	-5.41497
FAM91A1	FAM91A1	0.0743352	-0.291677	1.63442	0.157506	0.361965	-5.42192
RPL27	RPL27	-0.0715244	-0.301599	-1.71726	0.140969	0.345517	-5.42329
CCT4	CCT4	-0.0673291	-0.259199	-1.7445	0.135912	0.339884	-5.4288
THUMPD3	THUMPD3	-0.0718714	-0.0543022	-1.64489	0.155315	0.359092	-5.43028
DDX55	DDX55	0.121091	0.0718812	1.63088	0.158253	0.362247	-5.43096
NDUFS1	NDUFS1	-0.0667698	0.462915	-1.68768	0.146668	0.352811	-5.43265
RPL31	RPL31	-0.069192	-0.352894	-1.69189	0.145844	0.351935	-5.43452
GNA13	GNA13	-0.106073	0.521153	-1.62839	0.158782	0.362247	-5.43516
ALDH7A1	ALDH7A1	-0.0971678	-0.501671	-1.68251	0.147687	0.352811	-5.43527
POLR2D	POLR2D	-0.116014	0.367762	-1.61068	0.162585	0.362247	-5.43531
UTP6	UTP6	-0.0699789	1.35072	-1.65589	0.153045	0.357043	-5.44003
DAD1	DAD1	-0.108332	-0.211104	-1.64302	0.155704	0.359092	-5.44021
COG5	COG5	0.113505	-0.0627838	1.61442	0.161775	0.362247	-5.44049
PSMC1	PSMC1	-0.0666616	-0.325352	-1.69334	0.145559	0.351646	-5.4432
FH	FH	-0.0810569	-0.451212	-1.6902	0.146173	0.352409	-5.44396
NUP155	NUP155	-0.0699669	0.375191	-1.69926	0.14441	0.351032	-5.44533
USP14	USP14	-0.0768446	-0.234246	-1.67308	0.149564	0.355734	-5.44792
ANKFY1	ANKFY1	-0.0873501	-0.134406	-1.65879	0.152453	0.356845	-5.44897
NCKAP1	NCKAP1	-0.0732075	-0.278231	-1.66576	0.151037	0.356105	-5.45099
MTPN	MTPN	-0.0830598	-0.354813	-1.65504	0.15322	0.357043	-5.45268
CPSF6	CPSF6	-0.0677855	-0.328311	-1.68357	0.147477	0.352811	-5.45303
MARCKSL1	MARCKSL1	-0.103697	0.490111	-1.66335	0.151526	0.356105	-5.45603
CAMSAP2	CAMSAP2	-0.0834047	0.247129	-1.60071	0.164764	0.362491	-5.45903
GTF3C2	GTF3C2	-0.167026	0.292491	-1.63365	0.157668	0.362022	-5.45926
KIAA1429	KIAA1429	-0.0804641	0.640982	-1.65735	0.152746	0.357043	-5.45933
UTP20	UTP20	-0.0715884	0.0446403	-1.67541	0.149099	0.355265	-5.4601
AGTPBP1	AGTPBP1	-0.113091	0.372805	-1.60553	0.163707	0.362247	-5.46096
ANAPC5	ANAPC5	-0.0981492	0.654788	-1.61515	0.161616	0.362247	-5.46308
SMC4	SMC4	-0.0725917	-0.216353	-1.68599	0.147001	0.352811	-5.46383
RPN1	RPN1	-0.0639118	-0.253994	-1.69437	0.14536	0.351646	-5.46465
ORC5	ORC5	-0.0951529	-0.0701741	-1.61051	0.162622	0.362247	-5.46499
METAP1	METAP1	-0.0665409	-0.245953	-1.64395	0.155512	0.359092	-5.46499
AKAP12	AKAP12	-0.07328	0.154575	-1.6641	0.151374	0.356105	-5.46504
WDR43	WDR43	-0.0720855	0.163171	-1.66542	0.151107	0.356105	-5.46534
GLOD4	GLOD4	-0.0978899	-0.359643	-1.66309	0.151577	0.356105	-5.46708
RINT1	RINT1	-0.10735	-0.0120971	-1.60662	0.16347	0.362247	-5.46757
KIF21A	KIF21A	-0.0909013	-0.0681989	-1.61294	0.162096	0.362247	-5.46859
NOL11	NOL11	-0.0738444	0.541005	-1.65091	0.15407	0.358303	-5.47226
CHD1L	CHD1L	-0.152265	-0.308689	-1.61101	0.162513	0.362247	-5.47252
PRDX3	PRDX3	-0.0829752	-0.360305	-1.68218	0.147753	0.352811	-5.4747
CNN3	CNN3	-0.0774221	0.469573	-1.65443	0.153345	0.357043	-5.47516
SMARCA1	SMARCA1	-0.123211	0.846751	-1.61052	0.16262	0.362247	-5.47589
TCEB3	TCEB3	-0.0766503	0.240823	-1.60308	0.164244	0.362247	-5.47778
FHOD1	FHOD1	-0.0702858	0.0610971	-1.62479	0.159548	0.362247	-5.48071
GINS3	GINS3	-0.0727435	-0.232305	-1.60509	0.163803	0.362247	-5.48345
LYPLAL1	LYPLAL1	-0.104353	-0.328608	-1.6112	0.162472	0.362247	-5.48477
CARM1	CARM1	-0.0751171	-0.174043	-1.62706	0.159064	0.362247	-5.48605
POLDIP2	POLDIP2	-0.0992644	0.619755	-1.62813	0.158836	0.362247	-5.48691
TSR1	TSR1	-0.0909936	-0.133057	-1.63987	0.156361	0.360269	-5.48746
EXOC8	EXOC8	-0.320955	0.337331	-1.5804	0.169294	0.365494	-5.4892
HCFC1	HCFC1	0.227354	-0.34558	1.65665	0.15289	0.357043	-5.4899
WDR82	WDR82	-0.0868733	0.468552	-1.62875	0.158705	0.362247	-5.49014
AAMP	AAMP	-0.114027	1.58113	-1.62538	0.159421	0.362247	-5.49063
FKBP4	FKBP4	-0.0634364	-0.42547	-1.68669	0.146863	0.352811	-5.4926
GINS2	GINS2	-0.0781968	-0.0323519	-1.60622	0.163558	0.362247	-5.49271
AGO2	AGO2	-0.17028	-0.133896	-1.58002	0.169379	0.365494	-5.49362
PSMA4	PSMA4	-0.0677783	0.0528539	-1.66441	0.151311	0.356105	-5.49386
SLC25A5	SLC25A5	-0.0878779	-0.465024	-1.67157	0.149867	0.356105	-5.4945
HSPA9	HSPA9	-0.0669216	-0.28935	-1.68754	0.146695	0.352811	-5.49788
NSF	NSF	-0.0691475	-0.325778	-1.64297	0.155715	0.359092	-5.49842
QDPR	QDPR	-0.0760958	-0.53164	-1.59518	0.165986	0.363496	-5.49864
SNRPA	SNRPA	-0.0891906	-0.359507	-1.65037	0.154181	0.358303	-5.50005
PRMT5	PRMT5	-0.0714242	-0.434164	-1.66	0.152207	0.356583	-5.50013
SND1	SND1	-0.0643467	-0.339447	-1.67903	0.148378	0.353865	-5.50214
PTGES2	PTGES2	-0.110147	-0.442066	-1.59872	0.165204	0.362684	-5.50405
SUCLG1	SUCLG1	-0.0753134	-0.344213	-1.62285	0.159961	0.362247	-5.5049
RUVBL1	RUVBL1	-0.0717041	-0.383995	-1.66675	0.150836	0.356105	-5.50504
CNP	CNP	-0.0716635	0.15399	-1.61877	0.160836	0.362247	-5.50516
RPA2	RPA2	-0.0705805	0.0251631	-1.64406	0.155487	0.359092	-5.50594
GTF3C5	GTF3C5	-0.0738193	0.29522	-1.60022	0.164872	0.362491	-5.50849
SCFD2	SCFD2	0.208457	-0.0347324	1.52997	0.181062	0.376608	-5.50862
TTC37	TTC37	-0.0776926	-0.0253947	-1.60433	0.163969	0.362247	-5.5087
PSMG3	PSMG3	-0.0668259	-0.2529	-1.58185	0.168965	0.365494	-5.5091
IPO7	IPO7	-0.0665065	-0.185041	-1.6641	0.151373	0.356105	-5.51028
COG7	COG7	-0.0813048	-0.0999877	-1.54123	0.178367	0.375958	-5.51231
IQGAP1	IQGAP1	-0.0659128	-0.260492	-1.66383	0.151428	0.356105	-5.5131
FBL	FBL	-0.0674047	-0.00499406	-1.65452	0.153328	0.357043	-5.51391
LRRC1	LRRC1	-0.126248	0.215311	-1.52701	0.181777	0.376868	-5.51563
RBM27	RBM27	-0.0731193	0.03095	-1.59256	0.166567	0.363869	-5.51574
ZNF326	ZNF326	-0.0648539	-0.416343	-1.62084	0.160392	0.362247	-5.51769
MRPS30	MRPS30	-0.0658884	-0.299525	-1.58308	0.168688	0.365494	-5.51799
ATP6V1B2	ATP6V1B2	-0.0692055	-0.21798	-1.61722	0.16117	0.362247	-5.51803
GNPDA1	GNPDA1	-0.0661072	-0.396234	-1.61293	0.162096	0.362247	-5.51967
PROSC	PROSC	-0.0674885	-0.492002	-1.59638	0.165719	0.363213	-5.5197
MRPS25	MRPS25	-0.0942052	-0.129288	-1.57695	0.170075	0.36653	-5.52026
STRAP	STRAP	-0.0716213	-0.041513	-1.64983	0.154292	0.358303	-5.52033
LSM12	LSM12	-0.0798129	0.126151	-1.58094	0.169172	0.365494	-5.52215
UBTF	UBTF	-0.0796572	0.0207721	-1.62273	0.159987	0.362247	-5.52346
EDF1	EDF1	-0.0803151	0.0418948	-1.59666	0.165658	0.363213	-5.52348
MTAP	MTAP	-0.0741149	-0.45872	-1.61019	0.162692	0.362247	-5.52397
FABP5	FABP5	-0.0774463	-0.435129	-1.60674	0.163443	0.362247	-5.52717
ADRM1	ADRM1	-0.0680598	0.0441123	-1.59191	0.166713	0.363886	-5.52726
PABPC4	PABPC4	-0.0701158	-0.335319	-1.62686	0.159106	0.362247	-5.53045
CIAPIN1	CIAPIN1	-0.0810761	0.40347	-1.60293	0.164278	0.362247	-5.53071
RBM8A	RBM8A	-0.0679942	0.275272	-1.61433	0.161795	0.362247	-5.53078
NDUFB6	NDUFB6	-0.0964741	0.638348	-1.53868	0.178975	0.375958	-5.53531
PYGB	PYGB	-0.0750695	-0.41696	-1.60272	0.164323	0.362247	-5.53549
PSMD12	PSMD12	-0.0659081	-0.390204	-1.62453	0.159604	0.362247	-5.5356
RAVER1	RAVER1	-0.0739042	0.610305	-1.60872	0.163011	0.362247	-5.53579
BAZ2A	BAZ2A	-0.102044	1.05487	-1.56562	0.172665	0.369878	-5.53907
SLK	SLK	-0.0645109	-0.0644372	-1.61021	0.162688	0.362247	-5.53949
PREP	PREP	-0.0868643	-0.263437	-1.59973	0.16498	0.362491	-5.53962
RPS20	RPS20	-0.0645037	-0.536367	-1.61848	0.160899	0.362247	-5.54016
FAM98A	FAM98A	-0.0797892	-0.145871	-1.58618	0.167993	0.365178	-5.54132
NRD1	NRD1	-0.0629138	0.188627	-1.60689	0.163411	0.362247	-5.54166
AP1G1	AP1G1	-0.0693118	-0.247666	-1.60154	0.164582	0.362491	-5.54347
FKBP8	FKBP8	-0.106054	0.486876	-1.573	0.170974	0.36776	-5.54494
STMN1	STMN1	-0.0852763	0.190978	-1.58827	0.167525	0.36446	-5.54559
DYNC1LI1	DYNC1LI1	-0.0714223	-0.263175	-1.60808	0.163152	0.362247	-5.54573
ACAT1	ACAT1	-0.0632063	-0.324103	-1.61914	0.160758	0.362247	-5.549
TCEA1	TCEA1	-0.115929	-0.256996	-1.58908	0.167344	0.364364	-5.54948
MMS22L	MMS22L	0.138546	-0.0795668	1.54589	0.177265	0.374289	-5.54996
RPP30	RPP30	-0.0912722	-0.418883	-1.56766	0.172195	0.369167	-5.55076
KIF5B	KIF5B	-0.070848	-0.214255	-1.62073	0.160415	0.362247	-5.55262
EIF3M	EIF3M	-0.0636712	-0.24227	-1.61082	0.162554	0.362247	-5.55413
EIF4A3	EIF4A3	-0.0621124	-0.117058	-1.6322	0.157975	0.362247	-5.55533
AFG3L2	AFG3L2	-0.0843258	-0.333273	-1.55978	0.174015	0.371567	-5.55614
PTPN23	PTPN23	0.095047	0.0593345	1.55841	0.174332	0.371793	-5.55697
CBX3	CBX3	-0.0619361	-0.0892657	-1.60976	0.162785	0.362247	-5.55721
CCDC43	CCDC43	-0.133099	-0.207383	-1.53785	0.179173	0.375958	-5.55914
TRAP1	TRAP1	-0.0626451	-0.159598	-1.62285	0.159962	0.362247	-5.56016
RPL9	RPL9	-0.0776034	-0.460071	-1.62451	0.159607	0.362247	-5.5612
PCMT1	PCMT1	-0.0708973	-0.340321	-1.59353	0.166351	0.363787	-5.56717
SLC25A22	SLC25A22	-0.0783331	-0.633498	-1.54351	0.177827	0.375176	-5.56834
NUDCD3	NUDCD3	-0.0866485	0.332022	-1.51049	0.185813	0.378856	-5.56921
EPRS	EPRS	-0.0740182	-0.339444	-1.6362	0.157131	0.361728	-5.56935
RPS4X	RPS4X	-0.0656992	-0.200485	-1.63483	0.15742	0.361965	-5.57159
NANS	NANS	-0.0890451	-0.471874	-1.58493	0.168273	0.365488	-5.57202
ZYX	ZYX	-0.0847783	0.246312	-1.57141	0.171336	0.36776	-5.57293
SPATA5	SPATA5	-0.0982749	-0.22766	-1.52578	0.182074	0.376909	-5.57313
DSTN	DSTN	-0.0697882	-0.123064	-1.54962	0.176385	0.373396	-5.57453
CLTC	CLTC	-0.0634732	-0.307679	-1.64512	0.155268	0.359092	-5.57528
ETFB	ETFB	-0.0636136	-0.541916	-1.58404	0.168474	0.365494	-5.57558
HMGN5	HMGN5	0.0767645	-0.169482	1.56385	0.173073	0.370452	-5.57714
IARS	IARS	-0.0659716	-0.298114	-1.6226	0.160016	0.362247	-5.57724
VPS45	VPS45	-0.0826179	0.241239	-1.51903	0.183715	0.377977	-5.58597
PFDN5	PFDN5	-0.100983	1.38414	-1.55568	0.174966	0.371803	-5.58652
PBK	PBK	-0.0837892	0.55393	-1.53347	0.180221	0.375991	-5.58827
YBX3	YBX3	-0.0813624	1.22396	-1.57668	0.170135	0.36653	-5.58841
DIMT1	DIMT1	-0.0663801	0.676793	-1.54042	0.178559	0.375958	-5.58866
ECH1	ECH1	-0.076396	-0.32871	-1.55468	0.1752	0.372001	-5.58923
ATPAF1	ATPAF1	-0.107651	0.385057	-1.51358	0.185053	0.378672	-5.58942
SMU1	SMU1	-0.0667139	-0.114889	-1.57142	0.171333	0.36776	-5.59087
BZW2	BZW2	-0.0930127	-0.31	-1.55751	0.174541	0.371793	-5.59448
CIRBP	CIRBP	-0.0854806	-0.252771	-1.52776	0.181594	0.37683	-5.59535
CDC42	CDC42	-0.0985938	1.65591	-1.56243	0.173399	0.370552	-5.59613
PTGES3	PTGES3	-0.0706961	-0.362417	-1.5829	0.16873	0.365494	-5.59616
PPIG	PPIG	-0.0756763	-0.234981	-1.51928	0.183655	0.377977	-5.59646
NAP1L1	NAP1L1	-0.0773055	-0.260992	-1.59335	0.166393	0.363787	-5.59861
NQO2	NQO2	-0.124689	-0.430758	-1.48921	0.191139	0.381771	-5.5991
TWF2	TWF2	-0.0683599	-0.230007	-1.54888	0.17656	0.373396	-5.6003
ANAPC7	ANAPC7	-0.0891494	0.486398	-1.53397	0.180099	0.375991	-5.60043
RPL14	RPL14	-0.0601239	-0.341651	-1.59001	0.167136	0.364233	-5.60062
DYNC2H1	DYNC2H1	-0.0721777	0.163698	-1.53945	0.17879	0.375958	-5.60413
UBE2T	UBE2T	-0.113285	1.53596	-1.52232	0.182913	0.377453	-5.60693
SAFB	SAFB	-0.0655374	-0.21816	-1.58066	0.169234	0.365494	-5.60817
C9orf78	C9orf78	-0.162104	0.335124	-1.49422	0.189871	0.381198	-5.6082
CNDP2	CNDP2	-0.0638901	-0.598722	-1.53579	0.179664	0.375958	-5.60891
NPM1	NPM1	-0.0584449	-0.543469	-1.62183	0.160179	0.362247	-5.60964
CPSF1	CPSF1	-0.0799196	-0.445898	-1.5358	0.179661	0.375958	-5.60974
HEATR6	HEATR6	0.0651067	0.230959	1.49276	0.190242	0.381198	-5.61009
TPT1	TPT1	-0.0799593	-0.315997	-1.57113	0.171399	0.36776	-5.61058
IRF2BP1	IRF2BP1	-0.0722299	0.668129	-1.49263	0.190273	0.381198	-5.61183
NLN	NLN	-0.091145	-0.279235	-1.51689	0.18424	0.378176	-5.61428
DNAJC8	DNAJC8	-0.0606389	0.0905932	-1.55775	0.174485	0.371793	-5.6146
HM13	HM13	-0.125967	-0.130629	-1.50299	0.187673	0.381094	-5.61804
CC2D1A	CC2D1A	-0.0909548	0.330565	-1.49592	0.189445	0.381198	-5.61956
LRRC59	LRRC59	-0.0601791	-0.15823	-1.57291	0.170993	0.36776	-5.62037
FKBP15	FKBP15	-0.065291	-0.088966	-1.4914	0.190586	0.381198	-5.62039
ACTN4	ACTN4	-0.0650288	-0.396384	-1.58996	0.167146	0.364233	-5.62121
CUL3	CUL3	-0.0628186	0.22347	-1.52651	0.181897	0.376868	-5.62138
DUS3L	DUS3L	0.075118	-0.166824	1.49134	0.190599	0.381198	-5.62184
SNRNP40	SNRNP40	-0.0856616	0.498668	-1.55148	0.175949	0.372995	-5.6224
APOO	APOO	-0.16644	-0.289356	-1.46695	0.196864	0.387302	-5.62288
PRPF4	PRPF4	-0.0668289	0.119303	-1.53431	0.180018	0.375991	-5.6235
AGPS	AGPS	-0.0606933	-0.348266	-1.53297	0.18034	0.375991	-5.62492
RBM17	RBM17	0.0618629	0.0384678	1.51826	0.183905	0.378073	-5.62674
EPPK1	EPPK1	-0.0744037	0.0788256	-1.5049	0.187199	0.380715	-5.62768
IBA57	IBA57	0.065489	-0.46999	1.4834	0.192619	0.382354	-5.62896
BZW1	BZW1	-0.074677	-0.0445473	-1.55166	0.175907	0.372995	-5.62935
DHX15	DHX15	-0.0640749	-0.287508	-1.56263	0.173353	0.370552	-5.63275
FCF1	FCF1	-0.114888	1.03403	-1.4572	0.199423	0.390022	-5.63313
HADHA	HADHA	-0.0628201	-0.0448187	-1.55623	0.174838	0.371803	-5.63559
HOOK1	HOOK1	-0.0808951	0.786577	-1.4707	0.19589	0.386246	-5.6359
PFKL	PFKL	-0.0646177	-0.406733	-1.52124	0.183176	0.377453	-5.63675
EIF3K	EIF3K	-0.0680534	-0.164261	-1.53105	0.180802	0.376583	-5.63842
RFC1	RFC1	-0.0618139	0.35869	-1.49904	0.188662	0.381163	-5.63955
PPIP5K2	PPIP5K2	0.0770652	-0.10644	1.45169	0.200883	0.392298	-5.63965
NCAPD2	NCAPD2	-0.0688446	0.153988	-1.54913	0.176501	0.373396	-5.63965
GTF2F1	GTF2F1	-0.073117	-0.0630861	-1.49491	0.189698	0.381198	-5.64031
MSN	MSN	-0.0646009	-0.390654	-1.55585	0.174927	0.371803	-5.64216
ZFR	ZFR	-0.0653069	0.716933	-1.52288	0.182778	0.377453	-5.64514
AHCTF1	AHCTF1	-0.0679016	0.265498	-1.49928	0.1886	0.381163	-5.64548
NOB1	NOB1	-0.134115	0.934085	-1.49252	0.190302	0.381198	-5.64595
PDCD6	PDCD6	-0.0888655	-0.448135	-1.48889	0.19122	0.381771	-5.64599
PRRC2A	PRRC2A	-0.0913972	-0.59017	-1.52467	0.182343	0.376909	-5.64631
TXLNG	TXLNG	-0.0688554	0.292953	-1.50111	0.188144	0.381145	-5.64639
GMEB2	GMEB2	0.064541	0.58344	1.41987	0.20951	0.398532	-5.64676
ALKBH5	ALKBH5	-0.0855544	0.175837	-1.48738	0.191603	0.381771	-5.64679
ARPC1A	ARPC1A	-0.0910377	-0.454499	-1.50324	0.187612	0.381094	-5.64889
FARSB	FARSB	-0.0674892	-0.484768	-1.53658	0.179476	0.375958	-5.64972
CMPK1	CMPK1	-0.06092	-0.386178	-1.51019	0.185888	0.378856	-5.65003
PIK3R4	PIK3R4	-0.0712991	0.482453	-1.47178	0.195608	0.385977	-5.65168
PNP	PNP	-0.0628717	-0.37448	-1.53791	0.179158	0.375958	-5.65206
ATXN2	ATXN2	0.0860432	0.07682	1.48528	0.192139	0.382259	-5.65541
GLMN	GLMN	-0.0948873	-0.346412	-1.48737	0.191605	0.381771	-5.65766
AIFM1	AIFM1	-0.0624094	-0.348014	-1.5354	0.179757	0.375958	-5.65822
PFN1	PFN1	-0.063168	-0.287133	-1.54744	0.176899	0.373813	-5.65921
ARF4	ARF4	-0.0687262	0.221511	-1.49799	0.188925	0.381198	-5.6607
NLE1	NLE1	0.0712026	-0.0998837	1.48465	0.1923	0.382294	-5.66108
PPAN	PPAN	-0.0640847	0.00485326	-1.49168	0.190513	0.381198	-5.66148
EDC4	EDC4	-0.0594249	-0.111427	-1.52482	0.182306	0.376909	-5.66204
GFM2	GFM2	-0.131752	0.147341	-1.43999	0.204015	0.393754	-5.6621
TWF1	TWF1	-0.0727387	-0.176671	-1.47715	0.194222	0.384098	-5.66462
SRP72	SRP72	-0.0685596	-0.400231	-1.50974	0.185999	0.378856	-5.66523
ATPIF1	ATPIF1	-0.561443	-0.157424	-1.44522	0.202609	0.393647	-5.66552
APEX1	APEX1	-0.0652872	-0.475906	-1.53061	0.180908	0.376583	-5.67127
STRN4	STRN4	-0.061912	0.177938	-1.44892	0.20162	0.393159	-5.67381
BRD4	BRD4	-0.0802621	0.463754	-1.46297	0.197906	0.388584	-5.67481
PLA2G4A	PLA2G4A	-0.0778768	0.0357995	-1.44228	0.203399	0.393647	-5.67552
CDK2	CDK2	-0.0595681	0.165694	-1.48393	0.192482	0.382354	-5.67552
HAUS8	HAUS8	-0.0666762	-0.223102	-1.42137	0.209094	0.398075	-5.67566
DFFA	DFFA	0.081947	-0.306615	1.45797	0.19922	0.389912	-5.67572
SPCS3	SPCS3	-0.0624428	-0.285581	-1.46228	0.198086	0.388584	-5.67622
NUDT19	NUDT19	0.12341	-0.13768	1.431	0.206455	0.395606	-5.67646
CHERP	CHERP	-0.0643693	-0.0996646	-1.50074	0.188236	0.381145	-5.68221
GTF2B	GTF2B	0.0768846	1.58315	1.44631	0.202319	0.393647	-5.68246
SPTAN1	SPTAN1	-0.0624303	-0.276686	-1.5364	0.179519	0.375958	-5.68248
OSBPL11	OSBPL11	-0.123705	-0.12255	-1.44189	0.203503	0.393647	-5.68254
ATXN10	ATXN10	-0.0887875	0.785942	-1.49347	0.190063	0.381198	-5.68331
ELMO2	ELMO2	-0.101457	0.0528979	-1.41473	0.210934	0.399069	-5.68356
NOP2	NOP2	-0.0649428	-0.407525	-1.51365	0.185033	0.378672	-5.6842
PRKAG1	PRKAG1	-0.131081	-0.280366	-1.46466	0.197463	0.388193	-5.68564
RBM25	RBM25	-0.0790239	-0.26321	-1.50059	0.188273	0.381145	-5.68571
ITPA	ITPA	-0.0680105	-0.161092	-1.4778	0.194054	0.384054	-5.68644
DDB1	DDB1	-0.066535	0.588556	-1.52833	0.181457	0.37683	-5.68745
PRPF19	PRPF19	-0.0622055	-0.484707	-1.5176	0.184066	0.378112	-5.68788
PSMA1	PSMA1	-0.0621235	-0.449873	-1.51491	0.184725	0.378587	-5.68817
DIP2B	DIP2B	-0.103265	0.421099	-1.42457	0.208215	0.397268	-5.69006
GRWD1	GRWD1	-0.0753829	-0.31797	-1.47373	0.195105	0.385295	-5.69025
PDCD11	PDCD11	-0.0629544	0.0563068	-1.50996	0.185943	0.378856	-5.69154
MCM2	MCM2	-0.0606252	0.363377	-1.5218	0.183041	0.377453	-5.69198
OSGEP	OSGEP	-0.0619721	-0.499376	-1.44983	0.201378	0.392976	-5.69457
SMC6	SMC6	0.109474	-0.00266362	1.4246	0.208205	0.397268	-5.69834
SMC5	SMC5	0.070332	0.234686	1.40394	0.213956	0.400714	-5.69954
STK24	STK24	-0.181059	0.0969581	-1.41833	0.209936	0.398532	-5.70002
PDXP	PDXP	-0.0900006	-0.457066	-1.43713	0.204788	0.393948	-5.70008
OLA1	OLA1	-0.0744526	-0.536816	-1.50158	0.188026	0.381145	-5.7016
WRN	WRN	0.0943291	1.23748	1.38196	0.220238	0.404659	-5.70401
VARS	VARS	-0.0568358	-0.240444	-1.51116	0.185648	0.378856	-5.70458
PFDN2	PFDN2	-0.063218	0.193484	-1.44261	0.203311	0.393647	-5.7053
SEC31A	SEC31A	-0.0580113	-0.290673	-1.4858	0.192006	0.382259	-5.7066
RPL19	RPL19	-0.0663138	-0.409203	-1.48769	0.191526	0.381771	-5.70903
CAPN1	CAPN1	-0.0590479	-0.324861	-1.4425	0.203339	0.393647	-5.71042
PRKDC	PRKDC	-0.0600409	-0.348309	-1.52795	0.18155	0.37683	-5.71079
PLRG1	PLRG1	-0.0596181	-0.049066	-1.45658	0.199588	0.390058	-5.71179
SEC23IP	SEC23IP	-0.0656897	-0.214576	-1.46072	0.198497	0.389024	-5.71235
ATP6V1C1	ATP6V1C1	-0.0639335	0.184556	-1.43948	0.204152	0.393754	-5.71529
RPS5	RPS5	-0.0682618	-0.405299	-1.49883	0.188713	0.381163	-5.7169
NHP2	NHP2	-0.0744779	0.432737	-1.44584	0.202444	0.393647	-5.71751
PAICS	PAICS	-0.0602555	-0.332162	-1.51524	0.184643	0.378587	-5.71802
PGM3	PGM3	-0.0620439	-0.428495	-1.43691	0.204847	0.393948	-5.7183
SUPT16H	SUPT16H	-0.0579842	-0.340039	-1.50593	0.186943	0.380486	-5.71936
RPL5	RPL5	-0.0618372	-0.341203	-1.51028	0.185866	0.378856	-5.72063
KCMF1	KCMF1	-0.110277	-0.200799	-1.38434	0.219549	0.404597	-5.72253
UBA3	UBA3	-0.0783299	-0.352636	-1.44115	0.203704	0.393749	-5.72588
FKBP10	FKBP10	-0.184843	-0.164559	-1.42319	0.208595	0.397695	-5.7259
CTTN	CTTN	-0.0577056	-0.197643	-1.46025	0.198619	0.389024	-5.72694
TUFM	TUFM	-0.056282	-0.403811	-1.49338	0.190084	0.381198	-5.72851
DLD	DLD	-0.0612824	-0.321307	-1.47368	0.195117	0.385295	-5.72882
PACSIN2	PACSIN2	-0.0870697	-0.157504	-1.41839	0.209919	0.398532	-5.73098
SF3A2	SF3A2	-0.0651049	-0.479487	-1.43612	0.205063	0.394078	-5.73703
PLOD2	PLOD2	-0.0944899	0.829435	-1.39396	0.216789	0.40364	-5.74031
SBNO1	SBNO1	-0.129897	1.1397	-1.40786	0.212856	0.399619	-5.742
CPNE3	CPNE3	-0.0575901	-0.337907	-1.46222	0.198102	0.388584	-5.74374
GSTZ1	GSTZ1	-0.0705468	-0.442124	-1.3813	0.22043	0.404659	-5.74379
MYH10	MYH10	-0.0585092	-0.440964	-1.4787	0.193824	0.383907	-5.74625
RPL7L1	RPL7L1	-0.132245	2.41483	-1.42468	0.208183	0.397268	-5.74694
KRR1	KRR1	-0.093271	-0.0321483	-1.4132	0.211362	0.399069	-5.74839
RPS8	RPS8	-0.0565208	-0.375649	-1.48168	0.193058	0.382939	-5.74994
DENR	DENR	-0.062328	-0.339444	-1.41573	0.210658	0.399069	-5.75063
PHF3	PHF3	0.0858398	0.570306	1.37057	0.223558	0.405524	-5.75096
ITCH	ITCH	0.104455	0.685562	1.37684	0.221725	0.40474	-5.75124
POLR2H	POLR2H	-0.0622817	0.161308	-1.41927	0.209677	0.398532	-5.75125
GCA	GCA	-0.0802298	0.0985358	-1.36255	0.225924	0.407586	-5.75166
TRAPPC5	TRAPPC5	-0.083864	1.44037	-1.38716	0.218735	0.404241	-5.75177
SMG1	SMG1	0.0862235	0.218518	1.37688	0.221712	0.40474	-5.75178
GNB2L1	GNB2L1	-0.0633393	0.208437	-1.49514	0.189642	0.381198	-5.75179
CSTB	CSTB	-0.0568691	-0.408397	-1.43403	0.20563	0.394596	-5.75179
PSMG1	PSMG1	-0.0635816	0.358948	-1.41295	0.211432	0.399069	-5.75191
PSMD10	PSMD10	-0.0631142	-0.293479	-1.43487	0.2054	0.39444	-5.75354
DDX1	DDX1	-0.0601	-0.174415	-1.4684	0.196487	0.387136	-5.75396
TMA16	TMA16	0.0679185	0.213167	1.38385	0.219691	0.404597	-5.75473
WDHD1	WDHD1	-0.0770512	0.0935621	-1.41167	0.211787	0.39919	-5.7548
ME1	ME1	-0.0933551	-0.167085	-1.38114	0.220476	0.404659	-5.75565
ARPC5	ARPC5	0.111127	0.199514	1.37546	0.222127	0.40474	-5.75571
PAK1IP1	PAK1IP1	-0.0913626	-0.290219	-1.37755	0.221517	0.40474	-5.75584
MNAT1	MNAT1	-0.07379	0.666403	-1.36068	0.226481	0.408125	-5.75666
LIMS1	LIMS1	-0.098343	0.687039	-1.37357	0.22268	0.404756	-5.75738
RPA1	RPA1	-0.0565343	-0.0515643	-1.44443	0.20282	0.393647	-5.75809
PELP1	PELP1	-0.0673242	-0.393478	-1.43815	0.204514	0.393878	-5.75865
RECQL	RECQL	-0.0729821	-0.444623	-1.41445	0.211012	0.399069	-5.75871
RRBP1	RRBP1	-0.058324	0.504436	-1.43856	0.204403	0.393878	-5.75998
SCP2	SCP2	-0.0610917	0.0810441	-1.39716	0.215878	0.402607	-5.76073
ZFC3H1	ZFC3H1	-0.0863099	0.529302	-1.33763	0.233423	0.411595	-5.76353
ACTR3	ACTR3	-0.0625465	-0.382079	-1.4426	0.203313	0.393647	-5.76461
NDUFA9	NDUFA9	-0.0603687	0.560399	-1.41336	0.211317	0.399069	-5.76541
RAB3GAP2	RAB3GAP2	-0.058289	-0.122171	-1.41244	0.211573	0.399069	-5.76572
MYCBP2	MYCBP2	-0.0721753	0.0427272	-1.40077	0.214852	0.40188	-5.76626
CALD1	CALD1	0.0959274	0.0306937	1.39137	0.217528	0.40364	-5.76669
VPS29	VPS29	-0.0985547	-0.253592	-1.39799	0.215641	0.402607	-5.77111
TLN2	TLN2	-0.135842	-0.362824	-1.32798	0.236389	0.412708	-5.77212
PLIN3	PLIN3	-0.0814896	-0.210032	-1.39237	0.217242	0.40364	-5.77231
DNAJB1	DNAJB1	-0.0984667	-0.360235	-1.4001	0.215042	0.401897	-5.77271
KPNB1	KPNB1	-0.0585244	-0.334525	-1.47865	0.193836	0.383907	-5.7728
SF3B1	SF3B1	-0.055952	0.150565	-1.46715	0.196814	0.387302	-5.77461
RPS29	RPS29	-0.0968634	-0.418655	-1.39255	0.21719	0.40364	-5.77531
TTC38	TTC38	-0.152689	1.27796	-1.32925	0.235995	0.412388	-5.77819
USP5	USP5	-0.0681985	-0.318355	-1.42615	0.207781	0.397268	-5.77903
CCAR1	CCAR1	-0.0600316	-0.241759	-1.41016	0.21221	0.399619	-5.77989
RPS15	RPS15	-0.056307	-0.28155	-1.42237	0.208819	0.397837	-5.78046
LARS	LARS	-0.0592817	-0.416035	-1.44352	0.203065	0.393647	-5.78255
ARHGDIA	ARHGDIA	-0.0564177	-0.069242	-1.43956	0.204131	0.393754	-5.7829
IPO13	IPO13	-0.0948936	-0.376283	-1.29721	0.246071	0.419396	-5.78355
SCAF1	SCAF1	-0.0824751	0.0435746	-1.34265	0.231895	0.410413	-5.78363
DDX27	DDX27	-0.0616059	0.0972992	-1.40736	0.212996	0.399619	-5.78387
CRNKL1	CRNKL1	-0.0695729	0.243224	-1.37413	0.222515	0.40474	-5.78416
EIF2AK2	EIF2AK2	-0.0845252	-0.106315	-1.37994	0.220823	0.40474	-5.78598
PPIH	PPIH	-0.0599941	-0.29235	-1.38532	0.219267	0.404597	-5.78609
PMPCA	PMPCA	-0.0594598	-0.164868	-1.39764	0.215741	0.402607	-5.78625
IMPDH1	IMPDH1	-0.0815522	-0.175389	-1.3811	0.220487	0.404659	-5.7885
SNRPA1	SNRPA1	-0.0638075	-0.250667	-1.42454	0.208221	0.397268	-5.78932
SMG5	SMG5	-0.272115	0.187622	-1.30623	0.243196	0.416101	-5.78934
ARPC2	ARPC2	-0.0564422	-0.364961	-1.40674	0.213169	0.399619	-5.7902
WDR33	WDR33	-0.0831588	-0.176818	-1.36747	0.224469	0.406343	-5.79043
GNL1	GNL1	-0.0896098	-0.236106	-1.36639	0.224789	0.406644	-5.7914
IAH1	IAH1	-0.0905293	-0.265625	-1.32035	0.238755	0.414354	-5.79232
CWC27	CWC27	-0.102582	-0.14564	-1.3552	0.228113	0.408125	-5.79239
CNOT11	CNOT11	-0.107307	0.0244764	-1.35503	0.228163	0.408125	-5.79375
SMARCA5	SMARCA5	-0.0602237	0.178009	-1.4311	0.206428	0.395606	-5.79477
RNF214	RNF214	-0.0860831	-0.0392268	-1.3342	0.234473	0.412077	-5.79515
MRPL40	MRPL40	-0.0715942	0.544715	-1.35458	0.228298	0.408125	-5.79602
SNRPD2	SNRPD2	-0.0641283	-0.393225	-1.40723	0.213033	0.399619	-5.79627
VPS26A	VPS26A	-0.0662804	0.163548	-1.38784	0.218542	0.404166	-5.79694
ANAPC4	ANAPC4	-0.0722701	-0.0967706	-1.33608	0.233896	0.412077	-5.79877
PRPF31	PRPF31	-0.0590044	0.603523	-1.3746	0.222378	0.40474	-5.80083
HSPA14	HSPA14	-0.0573789	0.128246	-1.37577	0.222036	0.40474	-5.80124
PSME2	PSME2	-0.0558873	-0.189646	-1.37858	0.221218	0.40474	-5.8018
PSMA5	PSMA5	-0.0717005	-0.267963	-1.41465	0.210957	0.399069	-5.80181
ARMC1	ARMC1	-0.12639	0.275944	-1.33347	0.234697	0.412191	-5.80323
SMG6	SMG6	-0.132045	0.744461	-1.30991	0.24203	0.415935	-5.80341
SMARCA4	SMARCA4	-0.0588757	0.390112	-1.39298	0.217068	0.40364	-5.80449
RTF1	RTF1	-0.0779752	0.0714769	-1.34218	0.232038	0.410413	-5.80637
BTF3	BTF3	-0.070777	0.98508	-1.41374	0.211211	0.399069	-5.80684
WDR48	WDR48	-0.0618709	0.0815356	-1.3487	0.230065	0.409057	-5.80838
EIF1B	EIF1B	-0.120649	1.49609	-1.37489	0.222295	0.40474	-5.80893
DHPS	DHPS	-0.063107	-0.0940496	-1.32022	0.238796	0.414354	-5.80902
AHSA1	AHSA1	-0.0545812	-0.114765	-1.40067	0.214882	0.40188	-5.80931
SNAP29	SNAP29	-0.0557149	0.509548	-1.34791	0.230303	0.409057	-5.80969
DAZAP1	DAZAP1	-0.0553109	-0.325183	-1.3908	0.217692	0.40364	-5.80978
RQCD1	RQCD1	-0.0607183	-0.336564	-1.35699	0.227577	0.408125	-5.81392
SMNDC1	SMNDC1	-0.104627	0.778313	-1.3538	0.228532	0.408125	-5.81404
TRMT61A	TRMT61A	-0.0790732	-0.438889	-1.32987	0.235806	0.412388	-5.81551
BCAP31	BCAP31	-0.0587029	0.31896	-1.38431	0.219559	0.404597	-5.81605
CYB5R1	CYB5R1	0.0773419	-0.228496	1.32907	0.23605	0.412388	-5.81794
HERC1	HERC1	-0.144971	0.271199	-1.28099	0.251317	0.424072	-5.81873
THOC2	THOC2	-0.0569062	0.240195	-1.38936	0.218104	0.40364	-5.81905
TAF15	TAF15	-0.0749062	-0.374191	-1.38936	0.218106	0.40364	-5.82015
LYAR	LYAR	-0.0709101	-0.481807	-1.37306	0.22283	0.404756	-5.82353
EIF3A	EIF3A	-0.0601357	-0.271391	-1.42551	0.207957	0.397268	-5.82366
EXOSC2	EXOSC2	-0.0666758	-0.396549	-1.35461	0.228289	0.408125	-5.82555
DHX8	DHX8	-0.0666103	1.07066	-1.36416	0.225447	0.407279	-5.8261
NDUFS8	NDUFS8	-0.0899758	-0.0181466	-1.3249	0.237341	0.413155	-5.82664
GPATCH4	GPATCH4	-0.0679153	0.754439	-1.33425	0.234458	0.412077	-5.82693
G3BP1	G3BP1	-0.0563973	-0.0759577	-1.40713	0.213059	0.399619	-5.82754
TBK1	TBK1	-0.142045	0.285111	-1.29855	0.245641	0.419247	-5.82791
DHX34	DHX34	-0.0887962	0.867481	-1.28899	0.248716	0.421736	-5.82928
MAGED2	MAGED2	0.0575594	1.5029	1.34135	0.232289	0.410413	-5.82981
HEATR3	HEATR3	-0.0689563	-0.195679	-1.35175	0.229148	0.408532	-5.83025
AGL	AGL	-0.0573608	-0.0346325	-1.38232	0.220134	0.404659	-5.8303
OSBP	OSBP	-0.0629534	-0.159722	-1.37709	0.221651	0.40474	-5.83042
HSP90AA1	HSP90AA1	-0.0565495	-0.443762	-1.44324	0.203141	0.393647	-5.83125
PFKM	PFKM	-0.0773115	-0.189225	-1.36512	0.225165	0.407047	-5.83126
GTF2I	GTF2I	-0.0563184	0.345732	-1.40656	0.213221	0.399619	-5.83246
CDC73	CDC73	-0.0587175	0.190141	-1.34845	0.230141	0.409057	-5.83817
BCCIP	BCCIP	-0.0608488	0.12551	-1.35548	0.228028	0.408125	-5.83991
SSR3	SSR3	0.0652128	0.158256	1.30742	0.242818	0.415935	-5.84039
GOLPH3L	GOLPH3L	-0.0635543	0.674514	-1.30472	0.243675	0.416651	-5.8406
TBL2	TBL2	-0.0960617	0.386564	-1.31817	0.239437	0.414354	-5.84195
SCAF4	SCAF4	-0.0618751	-0.273963	-1.34401	0.231481	0.410214	-5.84321
C8orf33	C8orf33	-0.0628799	0.400428	-1.32706	0.236672	0.41293	-5.8456
DYNC1H1	DYNC1H1	-0.057769	-0.34626	-1.40854	0.212665	0.399619	-5.84582
YTHDF2	YTHDF2	0.0601533	0.876777	1.354	0.228473	0.408125	-5.84696
PUS1	PUS1	-0.106817	-0.212019	-1.3139	0.240774	0.41517	-5.8489
CDK4	CDK4	-0.0716327	0.6705	-1.35829	0.227189	0.408125	-5.84927
MDH1	MDH1	0.124312	-0.413806	1.27862	0.252091	0.424473	-5.84928
TTLL12	TTLL12	-0.0582159	-0.405243	-1.37	0.223727	0.405553	-5.85004
SCARB2	SCARB2	0.0896636	-0.515974	1.28826	0.248952	0.421866	-5.85016
SLC25A11	SLC25A11	-0.0560424	-0.497504	-1.35911	0.226948	0.408125	-5.85016
DIS3	DIS3	-0.0569413	-0.0792603	-1.38517	0.219311	0.404597	-5.85195
EMD	EMD	-0.0649107	-0.16613	-1.35118	0.229319	0.408532	-5.85286
HSPA4L	HSPA4L	-0.0559119	-0.109346	-1.36797	0.224322	0.406343	-5.85461
TIMM44	TIMM44	-0.0555523	-0.270766	-1.33563	0.234036	0.412077	-5.85561
EXOC4	EXOC4	-0.0672093	-0.160589	-1.30897	0.242327	0.415935	-5.85634
CKMT1A;CKMT1B	CKMT1A;CKMT1B	-0.0697885	-0.554873	-1.35498	0.228178	0.408125	-5.85766
GET4	GET4	0.131231	-0.0232853	1.2948	0.246843	0.419902	-5.85795
CAPRIN1	CAPRIN1	-0.0566477	0.347687	-1.37682	0.221731	0.40474	-5.85806
MIA3	MIA3	-0.0960802	-0.0416235	-1.32976	0.23584	0.412388	-5.85826
TOM1	TOM1	-0.0869778	0.0212791	-1.28956	0.248531	0.421691	-5.85964
SYMPK	SYMPK	-0.0612839	-0.143474	-1.34681	0.230634	0.409125	-5.85966
DDX3X	DDX3X	-0.0556319	0.288038	-1.39002	0.217916	0.40364	-5.86101
PA2G4	PA2G4	-0.0535818	-0.3029	-1.39651	0.21606	0.402665	-5.86237
SART1	SART1	-0.0649879	0.563633	-1.33462	0.234344	0.412077	-5.86239
QRSL1	QRSL1	0.192352	0.253426	1.25453	0.260091	0.43187	-5.86421
SNRPD1	SNRPD1	-0.0537792	-0.387532	-1.35919	0.226923	0.408125	-5.86571
PSMC2	PSMC2	-0.0604306	-0.249214	-1.35521	0.228111	0.408125	-5.86699
C5orf51	C5orf51	-0.100675	0.0463021	-1.25256	0.260754	0.432469	-5.86874
SNRNP200	SNRNP200	-0.0544209	0.0196365	-1.38991	0.217946	0.40364	-5.86906
TOP2B	TOP2B	-0.0588888	0.120682	-1.34745	0.230442	0.409057	-5.86971
PRKAR2A	PRKAR2A	-0.0534064	-0.349508	-1.34181	0.23215	0.410413	-5.8699
AGK	AGK	-0.0626084	-0.345183	-1.33124	0.235384	0.412388	-5.87221
STAM	STAM	-0.0845922	-0.0312811	-1.28495	0.250025	0.42269	-5.8725
STAT1	STAT1	-0.0658165	0.343114	-1.30703	0.242942	0.415935	-5.87371
MLEC	MLEC	-0.106046	-0.472094	-1.29637	0.246338	0.419582	-5.87605
STAG1;DKFZp781D1416	STAG1;DKFZp781D1416	0.0701945	0.532016	1.22611	0.269816	0.440584	-5.87606
CHTOP	CHTOP	-0.0626159	1.09057	-1.31518	0.240372	0.414936	-5.87827
PMPCB	PMPCB	-0.0571624	0.392404	-1.32554	0.237142	0.413155	-5.87911
SF3A1	SF3A1	-0.0575817	-0.252675	-1.36312	0.225755	0.407558	-5.88103
TEX10	TEX10	-0.0605056	-0.206451	-1.31594	0.240134	0.414877	-5.88112
CHD8	CHD8	-0.0586341	1.46329	-1.30098	0.244864	0.418414	-5.88126
BCKDK	BCKDK	-0.0751201	0.310281	-1.24243	0.264195	0.435724	-5.88225
XPO7	XPO7	-0.0545763	-0.381141	-1.31873	0.23926	0.414354	-5.88433
AK2	AK2	-0.0533446	-0.461913	-1.35424	0.2284	0.408125	-5.8859
TRMT11	TRMT11	-0.104537	-0.10081	-1.21818	0.272588	0.443684	-5.88627
AK1	AK1	-0.0594828	-0.294928	-1.31815	0.239444	0.414354	-5.88708
TBCD	TBCD	-0.0546134	0.0273854	-1.31147	0.241538	0.415408	-5.88857
NONO	NONO	-0.0554754	-0.119871	-1.37216	0.223093	0.404956	-5.89123
RCC2	RCC2	-0.0554627	-0.32274	-1.35021	0.229611	0.408677	-5.89234
RAP1A	RAP1A	-0.11241	-0.043212	-1.23821	0.265637	0.437108	-5.89237
NAPA	NAPA	-0.0574205	0.460995	-1.29821	0.24575	0.419247	-5.89328
ALDH9A1	ALDH9A1	-0.0707971	-0.407869	-1.32056	0.238691	0.414354	-5.89372
CSE1L	CSE1L	-0.052951	-0.379761	-1.3759	0.222	0.40474	-5.89398
CYFIP1	CYFIP1	-0.0601111	-0.207912	-1.31261	0.241179	0.41533	-5.8948
PRRC2C	PRRC2C	-0.0629478	0.786241	-1.32463	0.237424	0.413155	-5.89495
ZW10	ZW10	-0.0630846	-0.151422	-1.29797	0.245825	0.419247	-5.89516
TERF2	TERF2	-0.0643216	0.0773053	-1.24486	0.263365	0.434886	-5.89558
RBM14	RBM14	-0.0532816	-0.523611	-1.33156	0.235284	0.412388	-5.89613
KMT2D	KMT2D	0.144244	0.370165	1.20763	0.276314	0.446275	-5.89639
KATNA1	KATNA1	0.137605	0.857202	1.22651	0.269679	0.440584	-5.89656
TFG	TFG	-0.0536508	-0.394504	-1.30806	0.242616	0.415935	-5.89732
LTA4H	LTA4H	-0.0587333	-0.419715	-1.34376	0.231557	0.410214	-5.89826
RABL6	RABL6	-0.0622886	-0.376577	-1.27577	0.253027	0.42497	-5.90144
RABGGTB	RABGGTB	0.0561119	0.255871	1.26666	0.256036	0.427318	-5.90152
RPL10A	RPL10A	-0.0583082	-0.432299	-1.35307	0.22875	0.408239	-5.90228
SPEN	SPEN	-0.0586686	0.594009	-1.2791	0.251935	0.424473	-5.90616
SRBD1	SRBD1	-0.0832359	-0.0771885	-1.24845	0.262143	0.433714	-5.90644
NOL8	NOL8	-0.0884164	0.0310716	-1.2444	0.263522	0.434886	-5.90655
DCAKD	DCAKD	-0.0745319	0.350074	-1.25412	0.260229	0.43187	-5.90685
NUP93	NUP93	-0.05806	-0.167488	-1.32639	0.23688	0.413021	-5.90769
MED17	MED17	-0.0594969	0.519535	-1.22754	0.269321	0.440346	-5.90875
TPR	TPR	-0.0592892	0.702265	-1.33861	0.233125	0.411507	-5.91009
BIRC6	BIRC6	-0.0598619	0.231398	-1.28482	0.250068	0.42269	-5.91099
SMEK1	SMEK1	-0.0532049	-0.257242	-1.26352	0.257081	0.428253	-5.91249
PPP2R2A	PPP2R2A	-0.064055	0.360836	-1.29146	0.24792	0.421193	-5.91411
RPL12	RPL12	-0.0799146	-0.49	-1.32932	0.235973	0.412388	-5.9163
NAA38	NAA38	-0.0601558	-0.437446	-1.24091	0.264713	0.436308	-5.9175
ZCCHC3	ZCCHC3	-0.0822758	0.159444	-1.21727	0.272908	0.443747	-5.91921
CPSF2	CPSF2	-0.102888	0.981678	-1.27049	0.254766	0.426694	-5.92015
TRIM4	TRIM4	-0.0788186	-0.651594	-1.30916	0.242268	0.415935	-5.9207
LAP3	LAP3	-0.0521535	-0.454997	-1.31202	0.241365	0.41538	-5.92085
SDHB	SDHB	-0.0520182	-0.153089	-1.2672	0.255856	0.427286	-5.92099
SCML2	SCML2	0.119454	0.959071	1.22917	0.268754	0.440117	-5.921
DDX5	DDX5	-0.0622948	0.303262	-1.35099	0.229376	0.408532	-5.92225
TROVE2	TROVE2	-0.0518505	-0.268184	-1.28033	0.251533	0.424072	-5.9256
PITRM1	PITRM1	-0.0509481	-0.248008	-1.31293	0.24108	0.41533	-5.9258
HEBP2	HEBP2	-0.0627348	-0.330434	-1.23805	0.265693	0.437108	-5.92584
MRPS27	MRPS27	-0.0553092	0.114963	-1.27445	0.253459	0.425426	-5.92596
SUCLG2	SUCLG2	-0.145822	-0.374024	-1.24592	0.263006	0.434574	-5.9268
EIF3I	EIF3I	-0.0554646	0.963096	-1.31625	0.240038	0.414877	-5.92824
MYO1E	MYO1E	-0.092903	-0.254989	-1.21678	0.273082	0.443759	-5.92922
DAP3	DAP3	-0.0526357	-0.0434157	-1.27703	0.252612	0.424811	-5.92926
ALG5	ALG5	0.0653699	-0.272493	1.22255	0.27106	0.441812	-5.92997
PRDX2	PRDX2	-0.0498517	-0.379944	-1.31813	0.239448	0.414354	-5.93098
PSIP1	PSIP1	-0.0567282	-0.278715	-1.28037	0.251518	0.424072	-5.93101
ARMCX3	ARMCX3	-0.0973898	0.574173	-1.21557	0.273506	0.443905	-5.93427
DHX40	DHX40	-0.0936513	1.09114	-1.21557	0.273507	0.443905	-5.93484
RPS24	RPS24	-0.0688772	-0.337638	-1.28628	0.249595	0.422685	-5.93533
THOP1	THOP1	-0.0518342	-0.326099	-1.27093	0.254621	0.426694	-5.93698
LRPPRC	LRPPRC	-0.0540935	-0.256583	-1.3383	0.233218	0.411507	-5.93761
SH3BGRL	SH3BGRL	0.073955	-0.0603353	1.22986	0.268516	0.440115	-5.93873
PLS3	PLS3	-0.0497384	0.643134	-1.33297	0.234849	0.412191	-5.93956
PSMA3	PSMA3	-0.0511109	-0.389342	-1.29094	0.248085	0.421204	-5.94099
VAT1	VAT1	-0.0656206	-0.148817	-1.28276	0.25074	0.423544	-5.94306
ACTR10	ACTR10	0.0603897	0.100223	1.21202	0.27476	0.444849	-5.9449
MRPL47	MRPL47	-0.0528737	-0.256811	-1.20433	0.277489	0.447209	-5.94628
ABCD3	ABCD3	-0.0538321	-0.338713	-1.24841	0.262158	0.433714	-5.94686
UBE2L3	UBE2L3	-0.0537085	-0.353849	-1.27284	0.25399	0.426047	-5.94758
ELAC2	ELAC2	-0.05902	0.379561	-1.29213	0.247701	0.421092	-5.94909
CAND1	CAND1	-0.0516753	-0.409665	-1.31812	0.239452	0.414354	-5.94998
SRSF4	SRSF4	0.0995075	-0.312822	1.20777	0.276265	0.446275	-5.95004
RAN	RAN	-0.0582888	-0.369982	-1.31791	0.239519	0.414354	-5.95156
CRKL	CRKL	-0.0670198	-0.187582	-1.25127	0.26119	0.432922	-5.95206
PHB2	PHB2	-0.0503834	-0.503923	-1.3075	0.242794	0.415935	-5.9537
FAM188A	FAM188A	-0.0748134	-0.51581	-1.18655	0.28389	0.45245	-5.95421
RAD54L2	RAD54L2	0.0849863	0.248352	1.19048	0.282465	0.452093	-5.95445
OTUB1	OTUB1	-0.049983	-0.231837	-1.27782	0.252353	0.424644	-5.95471
MRPL15	MRPL15	-0.0613973	-0.149517	-1.23129	0.268023	0.439849	-5.95652
KIAA1468	KIAA1468	-0.0818307	-0.200443	-1.18698	0.283737	0.45245	-5.95807
MTMR1	MTMR1	-0.0913783	0.620295	-1.18388	0.284863	0.453184	-5.9583
NAF1	NAF1	-0.143739	0.629562	-1.21429	0.273957	0.444202	-5.95832
UBR4	UBR4	-0.0515745	0.0552762	-1.26972	0.255019	0.426694	-5.9592
TBRG4	TBRG4	-0.0570562	0.245484	-1.24917	0.2619	0.433714	-5.95928
TUBGCP2	TUBGCP2	-0.0565376	0.571939	-1.23185	0.267826	0.439799	-5.96174
AIP	AIP	-0.0548563	-0.0837712	-1.22757	0.26931	0.440346	-5.9621
RPL27A	RPL27A	-0.0504555	-0.398205	-1.26798	0.255597	0.427123	-5.96359
RPL6	RPL6	-0.05632	-0.278844	-1.31483	0.240481	0.414936	-5.96366
LARP1	LARP1	-0.0493919	0.187355	-1.2689	0.255292	0.426882	-5.96378
KPNA6	KPNA6	-0.0518408	0.320945	-1.25787	0.258969	0.430588	-5.96676
RPAP3	RPAP3	-0.0774645	0.232811	-1.22209	0.271218	0.441812	-5.96897
CMSS1	CMSS1	-0.0573066	0.0665325	-1.20675	0.276628	0.446512	-5.96903
GEMIN5	GEMIN5	-0.0552385	-0.237011	-1.26436	0.256801	0.428056	-5.97012
KPNA1	KPNA1	-0.0684055	0.167769	-1.23333	0.267317	0.439235	-5.9711
CPSF3	CPSF3	-0.0564964	0.185372	-1.23019	0.268401	0.440115	-5.97164
EIF3E	EIF3E	-0.0529072	-0.0535841	-1.27583	0.253006	0.42497	-5.97198
PES1	PES1	-0.0531021	0.561459	-1.26195	0.257602	0.428852	-5.97245
LRSAM1	LRSAM1	-0.0664413	0.507972	-1.16247	0.29277	0.459671	-5.97291
XPO6	XPO6	-0.0713708	0.0589826	-1.19535	0.280707	0.450627	-5.97303
SURF4	SURF4	-0.0554886	-0.245921	-1.22569	0.269966	0.440584	-5.9765
GLO1	GLO1	-0.0523199	-0.235887	-1.27017	0.254871	0.426694	-5.97959
SIRT1	SIRT1	-0.0675136	0.182816	-1.16156	0.293109	0.459671	-5.98077
XRCC6	XRCC6	-0.0558446	-0.4183	-1.2949	0.246811	0.419902	-5.98301
APEH	APEH	-0.0516553	-0.431159	-1.2107	0.275224	0.445329	-5.98317
RRP8	RRP8	-0.0851093	-0.475461	-1.18389	0.28486	0.453184	-5.98665
TP53BP2	TP53BP2	-0.0973152	1.40393	-1.18983	0.282701	0.452186	-5.98769
DDX52	DDX52	-0.0611241	1.19282	-1.21362	0.274193	0.444202	-5.98916
RSL1D1	RSL1D1	-0.0482376	-0.237368	-1.26034	0.25814	0.429477	-5.9919
PSMC4	PSMC4	-0.0498573	-0.375158	-1.25559	0.259733	0.431586	-5.99308
PSMB5	PSMB5	-0.0510804	-0.454429	-1.24647	0.262818	0.434534	-5.99557
PSMD7	PSMD7	-0.0540296	-0.483778	-1.23591	0.266427	0.438044	-5.99694
NOP9	NOP9	-0.0870978	0.278443	-1.18274	0.285282	0.453578	-5.997
RPS3	RPS3	-0.0575338	-0.339895	-1.2848	0.250076	0.42269	-6.00136
SORD	SORD	-0.0579203	-0.300472	-1.21786	0.272702	0.443684	-6.00218
TRAPPC4	TRAPPC4	-0.128158	0.94403	-1.16098	0.293327	0.459671	-6.0032
GPKOW	GPKOW	-0.0811354	0.217319	-1.1787	0.286761	0.45475	-6.0041
RAB35	RAB35	-0.0513942	-0.14214	-1.1788	0.286725	0.45475	-6.00413
CLPB	CLPB	-0.0523936	-0.0833193	-1.20263	0.278094	0.447787	-6.00418
CAD	CAD	-0.0475077	-0.322115	-1.26581	0.256318	0.427519	-6.00547
MCCC2	MCCC2	-0.0791504	-0.0567331	-1.20182	0.278385	0.447984	-6.00725
MRPL10	MRPL10	-0.0543814	0.0579829	-1.18509	0.284423	0.453027	-6.00874
TP53BP1	TP53BP1	-0.0891807	-0.0638788	-1.18736	0.283597	0.45245	-6.01287
ZNF687	ZNF687	-0.209648	1.05359	-1.1217	0.308343	0.475456	-6.01332
PHF5A	PHF5A	-0.057732	-0.333852	-1.16316	0.292512	0.459631	-6.01367
PRMT3	PRMT3	-0.061958	0.023055	-1.18863	0.283138	0.45245	-6.01397
EIF2B5	EIF2B5	-0.0511942	-0.270615	-1.1651	0.291786	0.459238	-6.01451
GTF3C4	GTF3C4	-0.0491013	-0.202006	-1.18044	0.286123	0.454371	-6.01484
TRMT6	TRMT6	-0.0848452	-0.387041	-1.17474	0.288214	0.455027	-6.01551
NIT2	NIT2	-0.052161	-0.382203	-1.17464	0.288253	0.455027	-6.01569
DDX20	DDX20	0.0521942	0.13219	1.20411	0.277566	0.447209	-6.01622
MED4	MED4	-0.0901227	1.01228	-1.13537	0.303046	0.469987	-6.0171
SF3B4	SF3B4	-0.0617127	-0.354423	-1.19046	0.282473	0.452093	-6.01839
TRA2B	TRA2B	-0.0602789	-0.424138	-1.21372	0.274157	0.444202	-6.01958
RBM10	RBM10	-0.0480585	-0.185731	-1.17651	0.287563	0.455027	-6.01991
KCTD5	KCTD5	0.139724	1.21951	1.13607	0.302775	0.469841	-6.02474
PKN2	PKN2	-0.0507414	0.289258	-1.19737	0.279979	0.450003	-6.02506
SSBP1	SSBP1	-0.0561707	-0.42737	-1.20798	0.276192	0.446275	-6.02756
AP3S1	AP3S1	-0.0564907	-0.35587	-1.12982	0.305188	0.47193	-6.02956
CDK13	CDK13	-0.0650111	0.46633	-1.09969	0.317046	0.484893	-6.03273
LACTB2	LACTB2	0.163179	-0.0573234	1.15209	0.29667	0.462805	-6.03306
SF3B3	SF3B3	-0.0487994	-0.157281	-1.23995	0.265043	0.43658	-6.03401
CHD1	CHD1	-0.0479226	0.508401	-1.17534	0.287995	0.455027	-6.03436
SCLY	SCLY	-0.0485708	-0.246986	-1.10916	0.313275	0.481303	-6.03557
TBPL1	TBPL1	-0.0515807	0.305734	-1.10558	0.314698	0.482136	-6.03676
RTN3	RTN3	-0.136654	0.218745	-1.16642	0.291296	0.459031	-6.03968
CTBP1	CTBP1	0.0635379	-0.328206	1.16148	0.293139	0.459671	-6.04071
ESF1	ESF1	0.0494375	0.0995009	1.16019	0.293621	0.459671	-6.04077
SLC25A13	SLC25A13	-0.0538215	-0.371194	-1.19449	0.281018	0.450853	-6.04341
RAB8A	RAB8A	-0.0550363	-0.0283847	-1.14703	0.298586	0.465247	-6.04558
TMEM209	TMEM209	-0.0484949	0.725042	-1.07413	0.327407	0.494467	-6.04765
NOP16	NOP16	0.0506042	0.298291	1.13851	0.301839	0.469213	-6.04872
TSNAX;DISC1	TSNAX;DISC1	-0.0716092	0.281169	-1.1762	0.287679	0.455027	-6.04978
DHRS7	DHRS7	-0.0552582	-0.316626	-1.12752	0.30608	0.472481	-6.0504
DEK	DEK	-0.0532254	-0.0710006	-1.19125	0.282186	0.452093	-6.05183
UBA6	UBA6	-0.0551459	-0.28762	-1.17597	0.287762	0.455027	-6.05204
TNPO1	TNPO1	-0.046771	-0.1885	-1.20551	0.277069	0.446951	-6.05343
PPP1CC	PPP1CC	-0.0483238	0.606808	-1.16022	0.293612	0.459671	-6.05502
ANAPC1	ANAPC1	-0.0467213	0.171904	-1.13699	0.302423	0.469841	-6.0566
RPL23	RPL23	-0.047597	-0.394447	-1.18763	0.283501	0.45245	-6.05873
PIGS	PIGS	-0.094804	-0.00390526	-1.11534	0.310839	0.478713	-6.05958
ATP5D	ATP5D	-0.0475926	0.0482111	-1.13622	0.302717	0.469841	-6.05963
RPL11	RPL11	-0.0497585	-0.338563	-1.19603	0.28046	0.450503	-6.06634
POLE	POLE	0.0543939	1.04677	1.14296	0.300136	0.467158	-6.06636
OTUD4	OTUD4	-0.0482697	-0.257804	-1.07077	0.328788	0.495389	-6.06642
QTRTD1	QTRTD1	-0.0922241	-0.176828	-1.09652	0.318312	0.485989	-6.06795
POLDIP3	POLDIP3	-0.05566	0.869	-1.1341	0.303534	0.470469	-6.07027
MORC3	MORC3	0.057253	0.300479	1.07039	0.328943	0.495389	-6.07313
RPL21	RPL21	-0.0491591	-0.457837	-1.1881	0.283328	0.45245	-6.07314
NIPBL	NIPBL	0.0801026	0.108123	1.09528	0.318811	0.486471	-6.0748
MRPS5	MRPS5	-0.0733897	-0.358891	-1.09797	0.317733	0.485384	-6.07646
DNAJC7	DNAJC7	-0.0495387	0.0176788	-1.16599	0.291456	0.459031	-6.07863
DCTN3	DCTN3	-0.11454	-0.144043	-1.09117	0.320465	0.488153	-6.08037
PSMD11	PSMD11	-0.0494807	-0.2662	-1.17793	0.287044	0.45475	-6.08188
TXLNA	TXLNA	-0.0474027	0.219124	-1.1542	0.295871	0.46183	-6.08264
PDLIM5	PDLIM5	-0.0696461	0.0502467	-1.104	0.315323	0.482816	-6.08267
UBE2N;UBE2NL	UBE2N;UBE2NL	-0.0506783	-0.426449	-1.16304	0.292556	0.459631	-6.08401
PSMD13	PSMD13	-0.0510483	-0.456947	-1.16592	0.291481	0.459031	-6.0845
RBM6	RBM6	0.0514603	-0.0370343	1.06071	0.332959	0.499678	-6.0849
VPRBP	VPRBP	-0.0519391	1.30155	-1.12165	0.308365	0.475456	-6.08568
ATP5C1	ATP5C1	-0.0506791	-0.0182275	-1.15934	0.293939	0.459897	-6.08737
HNRNPA2B1	HNRNPA2B1	-0.0521318	-0.356931	-1.22241	0.271106	0.441812	-6.08901
DCTPP1	DCTPP1	-0.0525191	-0.314148	-1.13179	0.304426	0.471195	-6.08958
ADI1	ADI1	-0.057259	0.607875	-1.09271	0.319845	0.487578	-6.09102
H2AFV;H2AFZ	H2AFV;H2AFZ	-0.0445035	-0.0233068	-1.16778	0.290789	0.458758	-6.09223
LAS1L	LAS1L	-0.0529832	0.254916	-1.12068	0.308742	0.475761	-6.09229
UBA2	UBA2	-0.0480777	-0.372486	-1.15542	0.295412	0.461386	-6.09296
CREBBP	CREBBP	0.0571733	0.854177	1.05606	0.334899	0.500932	-6.0933
TIMMDC1	TIMMDC1	-0.0669711	0.180368	-1.05623	0.334829	0.500932	-6.09351
RBM34	RBM34	-0.0659844	0.478885	-1.10792	0.313767	0.481303	-6.09353
UFM1	UFM1	-0.0730806	-0.249912	-1.05469	0.335476	0.501512	-6.09385
PDE12	PDE12	-0.0832294	0.111743	-1.13151	0.304535	0.471195	-6.09404
SNRNP70	SNRNP70	-0.0467909	-0.225518	-1.16402	0.292189	0.4596	-6.09483
HSPA8	HSPA8	-0.0443365	-0.276036	-1.2289	0.26885	0.440117	-6.09592
SNRPE	SNRPE	-0.0525003	-0.180132	-1.13231	0.304223	0.471195	-6.09659
DR1	DR1	-0.0507736	-0.331233	-1.05851	0.333877	0.500404	-6.0968
SF3A3	SF3A3	-0.0464733	-0.204088	-1.15059	0.297236	0.463415	-6.09697
TXN	TXN	-0.054474	-0.433456	-1.14289	0.300165	0.467158	-6.09717
EIF3F	EIF3F	-0.0444892	-0.415615	-1.15658	0.294977	0.460978	-6.09783
EIF3C;EIF3CL	EIF3C;EIF3CL	-0.0458597	-0.0584315	-1.17791	0.287048	0.45475	-6.09785
RAD21	RAD21	-0.201615	2.25249	-1.11034	0.312811	0.480912	-6.09996
NPC1	NPC1	-0.108118	0.462121	-1.02653	0.347454	0.51434	-6.10289
EEF1G	EEF1G	-0.0502107	-0.611545	-1.19993	0.279063	0.448802	-6.10436
ARHGAP17	ARHGAP17	-0.0493215	-0.0555528	-1.08739	0.321995	0.489078	-6.10689
WNK1	WNK1	-0.0598223	0.347272	-1.08786	0.321805	0.489078	-6.10706
ERCC4	ERCC4	-0.118509	-0.299171	-1.03705	0.342936	0.50865	-6.10727
MCM7	MCM7	-0.0640945	1.85124	-1.15747	0.29464	0.460723	-6.11013
FKBP3	FKBP3	-0.044351	-0.389211	-1.14223	0.300413	0.467271	-6.11154
SAE1	SAE1	-0.0458817	-0.335635	-1.12816	0.305831	0.472481	-6.11258
PGRMC2	PGRMC2	-0.106071	-0.222414	-1.0877	0.321869	0.489078	-6.11314
MRPS28	MRPS28	0.0537253	-0.0266463	1.03037	0.3458	0.512325	-6.11493
FASTKD5	FASTKD5	-0.0827667	0.636878	-1.0244	0.348375	0.514988	-6.12312
MYH9	MYH9	-0.0468568	-0.383765	-1.18184	0.285609	0.453826	-6.12329
SBDS	SBDS	-0.0496113	-0.0170422	-1.10776	0.313829	0.481303	-6.1249
TUBB6	TUBB6	-0.045952	-0.445491	-1.11129	0.312433	0.48075	-6.12705
NCLN	NCLN	-0.0632731	-0.399199	-1.075	0.327046	0.494203	-6.12854
PARP1	PARP1	-0.0469019	-0.364369	-1.1906	0.282424	0.452093	-6.12991
RNF20	RNF20	-0.0449499	0.174333	-1.09257	0.319904	0.487578	-6.13115
GSK3B	GSK3B	-0.0632781	0.150047	-1.05378	0.335854	0.501579	-6.13231
GRSF1	GRSF1	-0.0505697	-0.163095	-1.10142	0.316354	0.484114	-6.13443
HCCS	HCCS	0.0586039	-0.164412	1.05137	0.336867	0.502176	-6.13451
KIAA0020	KIAA0020	-0.0458554	-0.352367	-1.0888	0.321423	0.48905	-6.13662
BSG	BSG	-0.0515376	-0.246004	-1.1074	0.313972	0.481303	-6.13723
SUCLA2	SUCLA2	-0.0477384	-0.25591	-1.07158	0.328454	0.495389	-6.14031
CARS2	CARS2	-0.0663267	-0.503059	-1.06032	0.333119	0.499678	-6.14105
DCTN4	DCTN4	-0.0474504	0.0245058	-1.03361	0.344409	0.510549	-6.14156
ZC3H15	ZC3H15	-0.0522037	0.152773	-1.068	0.329934	0.495742	-6.14308
VTA1	VTA1	-0.0536622	-0.413012	-1.07767	0.325952	0.493393	-6.14315
GCSH	GCSH	-0.0456661	-0.405378	-1.01591	0.352064	0.518132	-6.14377
TPD52	TPD52	0.0808496	-0.29451	1.03722	0.342867	0.50865	-6.14442
TMEM70	TMEM70	-0.0970248	-0.256599	-0.994591	0.361463	0.524473	-6.14522
ANKRD17	ANKRD17	-0.0586329	1.18993	-1.04906	0.337841	0.503063	-6.14738
ERH	ERH	-0.0481616	-0.155944	-1.08515	0.322905	0.489619	-6.14824
COMMD8	COMMD8	-0.0518622	0.0104821	-1.01195	0.353794	0.519238	-6.14984
NPEPPS	NPEPPS	-0.0432316	-0.291911	-1.12759	0.306051	0.472481	-6.15015
PPME1	PPME1	-0.050479	0.00629318	-1.05021	0.337357	0.502623	-6.15017
COPS6	COPS6	-0.0878931	-0.328645	-1.07579	0.326724	0.494203	-6.15166
PSMD14	PSMD14	-0.0507768	-0.446386	-1.08933	0.321208	0.489004	-6.15272
PSMA7	PSMA7	-0.0550461	-0.474213	-1.11106	0.312524	0.48075	-6.15289
HNRNPH2	HNRNPH2	-0.0527462	-0.177236	-1.06963	0.329258	0.495568	-6.15373
SACM1L	SACM1L	-0.0678852	-0.314313	-1.03936	0.341955	0.508332	-6.15565
SMC2	SMC2	-0.0558846	-0.237202	-1.10745	0.313953	0.481303	-6.15969
DICER1	DICER1	-0.0633986	0.03443	-1.04332	0.340269	0.50611	-6.16061
SEC24A	SEC24A	-0.0467086	0.239236	-1.01355	0.353095	0.518837	-6.16123
APOA1BP	APOA1BP	0.0527701	-0.489992	1.05657	0.334687	0.500932	-6.1616
RFC4	RFC4	-0.0476266	-0.0938204	-1.05278	0.336278	0.501579	-6.16334
NDUFAF3	NDUFAF3	-0.0423855	0.739879	-0.989872	0.363572	0.526018	-6.16477
DIEXF	DIEXF	0.0630418	0.171709	1.02331	0.348844	0.515377	-6.16496
MED14	MED14	-0.065386	0.0772435	-0.978572	0.36866	0.529911	-6.1671
TRMT1	TRMT1	-0.0684361	-0.0529703	-1.02631	0.347548	0.51434	-6.17366
U2AF1	U2AF1	-0.0577404	0.199725	-1.08174	0.32429	0.491438	-6.17405
GNL3	GNL3	-0.0547747	1.07492	-1.07037	0.328952	0.495389	-6.17483
PSMD2	PSMD2	-0.0481427	-0.337924	-1.09802	0.317711	0.485384	-6.17519
DNMT1	DNMT1	-0.0453373	1.04796	-1.08526	0.322859	0.489619	-6.17547
UBQLN2	UBQLN2	0.101032	0.487329	1.00851	0.355302	0.520298	-6.17701
TMED9	TMED9	-0.075948	-0.0700545	-1.03881	0.342189	0.508395	-6.17723
SMCHD1	SMCHD1	-0.044669	-0.13464	-1.05285	0.336246	0.501579	-6.1773
TARDBP	TARDBP	-0.0424024	-0.114758	-1.07341	0.327702	0.494631	-6.17752
RPIA	RPIA	-0.112927	0.504077	-0.988631	0.364128	0.526508	-6.17849
DDX6	DDX6	-0.0482016	-0.00517919	-1.07502	0.327038	0.494203	-6.1789
OXCT1	OXCT1	0.0558695	-0.430273	0.994476	0.361515	0.524473	-6.1809
UBE2G2	UBE2G2	0.0902621	1.90682	0.960328	0.376996	0.535507	-6.18155
ATG4B	ATG4B	-0.0491721	0.0652025	-0.999279	0.359379	0.523379	-6.18237
BAG2	BAG2	-0.0622453	-0.272746	-1.01748	0.351377	0.517695	-6.18333
EIF2D	EIF2D	-0.0438082	-0.496234	-1.02097	0.349858	0.516031	-6.18366
PPIE	PPIE	0.0891832	0.168238	0.987751	0.364522	0.526508	-6.18389
UPF1	UPF1	-0.0453588	0.00948867	-1.08541	0.322797	0.489619	-6.18438
PSMB1	PSMB1	-0.0712877	-0.368859	-1.06865	0.329664	0.495742	-6.18606
FRYL	FRYL	0.0660921	0.30689	0.936784	0.387973	0.542531	-6.18726
TCEB2	TCEB2	-0.0476904	0.587418	-1.00972	0.354771	0.520095	-6.18976
VCPIP1	VCPIP1	0.0451429	0.17639	0.971559	0.371847	0.532471	-6.19013
WDR12	WDR12	-0.0505031	-0.27951	-1.0445	0.339769	0.505649	-6.19033
NBN	NBN	-0.0637821	0.666027	-0.95204	0.380832	0.53693	-6.19182
CS	CS	-0.0449026	-0.365833	-1.07996	0.325019	0.492261	-6.19553
EIF2B3	EIF2B3	-0.1766	-0.426127	-0.973043	0.371171	0.532078	-6.19622
CUL2	CUL2	-0.0454174	-0.221145	-1.01639	0.351854	0.51811	-6.1984
LIG1	LIG1	-0.0775614	0.453209	-1.00985	0.354715	0.520095	-6.20054
AAAS	AAAS	-0.0421072	0.56758	-1.00709	0.355927	0.520926	-6.20078
EIF3L	EIF3L	-0.0499855	-0.278356	-1.06807	0.329905	0.495742	-6.20138
CPS1	CPS1	0.0703282	-0.392339	0.925191	0.393471	0.546041	-6.20147
UBE2K	UBE2K	-0.0455377	-0.34138	-1.01347	0.35313	0.518837	-6.2015
OSTF1	OSTF1	-0.0536291	0.163681	-0.956219	0.378894	0.535734	-6.20242
YKT6	YKT6	-0.0493219	-0.0981553	-0.994731	0.361401	0.524473	-6.20306
EXOC7	EXOC7	-0.0612482	0.383895	-0.958244	0.377957	0.535734	-6.20407
KDELC2	KDELC2	-0.0782977	-0.0910435	-0.972229	0.371541	0.532322	-6.20418
WRAP53	WRAP53	0.0412433	0.876497	0.948795	0.382342	0.538201	-6.20529
SLC27A2	SLC27A2	-0.0453508	0.181503	-0.922859	0.394584	0.546727	-6.2053
LSM5	LSM5	-0.0575238	-0.452183	-0.944872	0.384174	0.539635	-6.2073
ZC3H11A	ZC3H11A	-0.0471537	0.254958	-1.0055	0.356629	0.521666	-6.20764
NCAPD3	NCAPD3	-0.0526026	0.76799	-1.00005	0.359035	0.523355	-6.20815
SNX6	SNX6	-0.0566453	-0.0913232	-0.990671	0.363214	0.526018	-6.20956
NAT10	NAT10	-0.043804	-0.0396699	-1.05826	0.33398	0.500404	-6.20985
VPS4B	VPS4B	-0.0432138	0.0684877	-0.982893	0.366707	0.528756	-6.21108
SMARCE1	SMARCE1	-0.0889087	0.140375	-0.961937	0.376255	0.535028	-6.21118
SRC	SRC	-0.106657	0.401328	-0.942548	0.385263	0.540877	-6.21139
FAM98B	FAM98B	-0.0415821	-0.463806	-1.00468	0.356988	0.521709	-6.21177
FAHD1	FAHD1	-0.0475484	-0.352521	-0.955972	0.379008	0.535734	-6.21223
LAMTOR2	LAMTOR2	0.0816708	-0.109463	0.920729	0.395602	0.547691	-6.213
BCR	BCR	-0.0759418	-0.0700588	-0.92314	0.394449	0.546727	-6.21353
SMC3	SMC3	-0.0439269	0.327695	-1.05302	0.336177	0.501579	-6.21381
CTR9	CTR9	-0.0491556	-0.0177319	-0.992898	0.362219	0.525207	-6.21478
AAR2	AAR2	0.0550806	0.184962	0.952604	0.38057	0.536846	-6.21543
HDDC2	HDDC2	-0.0491984	-0.366212	-0.981943	0.367136	0.528867	-6.21608
DRG2	DRG2	-0.0429908	0.222859	-0.995026	0.36127	0.524473	-6.21916
RBM19	RBM19	-0.0700055	1.19742	-0.970652	0.37226	0.532776	-6.21974
PPP1CB	PPP1CB	-0.0747178	0.192555	-0.99976	0.359166	0.523355	-6.21988
SRRM1	SRRM1	-0.0502112	-0.449673	-1.01942	0.350534	0.516741	-6.22161
BRD8	BRD8	-0.0408577	0.555012	-0.934773	0.388923	0.542854	-6.22166
MRPS34	MRPS34	0.0406668	0.0674228	0.987346	0.364704	0.526508	-6.22314
MRPL13	MRPL13	-0.0581122	-0.0348342	-0.955611	0.379175	0.535734	-6.22314
ATF7IP	ATF7IP	-0.0608337	1.31076	-0.946144	0.38358	0.539273	-6.224
EFTUD2	EFTUD2	-0.0407539	-0.0228744	-1.06415	0.331526	0.497852	-6.22508
PPP2R1B	PPP2R1B	-0.120752	1.66309	-0.960432	0.376948	0.535507	-6.22545
HAT1	HAT1	-0.0397529	-0.0401143	-1.02289	0.349026	0.515377	-6.227
TOMM40	TOMM40	-0.0446742	-0.456368	-1.02099	0.349853	0.516031	-6.22803
APMAP	APMAP	-0.0570133	-0.384253	-0.998779	0.359601	0.523414	-6.2286
NSUN5	NSUN5	0.0467803	0.912426	0.914801	0.398449	0.551128	-6.22869
ABHD14B	ABHD14B	-0.0649201	-0.38794	-0.951542	0.381063	0.536971	-6.22949
COPG2	COPG2	-0.0419382	-0.349148	-1.00219	0.358091	0.522651	-6.23062
SERPINH1	SERPINH1	-0.0714162	-0.248973	-1.01386	0.352956	0.518837	-6.23115
AP2B1	AP2B1	-0.0473339	0.162746	-1.00093	0.358645	0.523172	-6.23119
PHIP	PHIP	-0.055498	0.477067	-0.962264	0.376104	0.535028	-6.23214
NXF1	NXF1	-0.043398	-0.133272	-0.974132	0.370675	0.531943	-6.23342
FIS1	FIS1	-0.0536433	-0.0212232	-0.954141	0.379856	0.536125	-6.23381
FKBP5	FKBP5	0.0412532	-0.255903	0.963067	0.375735	0.534862	-6.23404
H3F3B;H3F3A	H3F3B;H3F3A	-0.045016	-0.343849	-1.02472	0.348236	0.514988	-6.23459
SSU72	SSU72	0.130941	0.858108	0.889286	0.41088	0.560885	-6.23497
COPS8	COPS8	-0.0548336	-0.283397	-0.980315	0.367872	0.529378	-6.2352
PUS7	PUS7	-0.0425226	-0.0230087	-0.989968	0.363529	0.526018	-6.23552
ZNF638	ZNF638	-0.0397313	0.338837	-0.968701	0.373152	0.532983	-6.23636
TSN	TSN	-0.0397656	-0.467867	-0.991022	0.363057	0.526018	-6.23999
SEC13	SEC13	-0.04151	-0.188479	-0.982556	0.36686	0.528756	-6.24061
TTC1	TTC1	-0.0422012	0.00579744	-0.931729	0.390363	0.544005	-6.24082
APOBEC3C	APOBEC3C	0.0512592	0.397465	0.876982	0.416981	0.566804	-6.24153
TOR1AIP1	TOR1AIP1	-0.0699458	0.072492	-0.945857	0.383714	0.539273	-6.24203
NT5C	NT5C	0.095031	-0.55928	0.924751	0.39368	0.546046	-6.24207
IMP4	IMP4	-0.0624739	0.0673534	-0.929698	0.391326	0.544204	-6.24281
NDUFAF4	NDUFAF4	-0.0400643	-0.292552	-0.957776	0.378174	0.535734	-6.24322
DDX42	DDX42	-0.0398045	-0.126015	-0.988074	0.364377	0.526508	-6.24391
MED23	MED23	-0.0483537	0.246569	-0.939013	0.386924	0.542144	-6.24561
MPG	MPG	-0.0611884	0.642178	-0.938888	0.386983	0.542144	-6.2461
RPL37A	RPL37A	-0.0457171	-0.409038	-0.98329	0.366528	0.528756	-6.24683
PCBD1	PCBD1	-0.0884711	-0.40782	-0.906011	0.402698	0.554782	-6.24942
EPHX1	EPHX1	-0.0438393	-0.247375	-0.957944	0.378096	0.535734	-6.25083
PDS5A	PDS5A	-0.0410925	-0.131387	-0.980275	0.367889	0.529378	-6.25183
SMEK2	SMEK2	0.0693929	0.0889916	0.878902	0.416025	0.565794	-6.25263
COPS7A	COPS7A	-0.0424378	-0.217384	-0.932365	0.390062	0.543872	-6.25277
DHX29	DHX29	-0.0458037	-0.0652852	-0.97702	0.369363	0.530347	-6.25324
GMPPB	GMPPB	0.0464955	-0.494085	0.936234	0.388233	0.542531	-6.25342
UBXN4	UBXN4	-0.0409635	0.634566	-0.914074	0.398799	0.551128	-6.25342
CALU	CALU	-0.101819	-0.374104	-0.9352	0.388721	0.542854	-6.25365
SNX1	SNX1	-0.0417204	-0.13968	-0.926199	0.39299	0.54566	-6.25667
LPCAT1	LPCAT1	-0.0727395	0.156192	-0.9112	0.400185	0.552468	-6.25673
EIF3D	EIF3D	-0.0438346	-0.207056	-1.00454	0.357052	0.521709	-6.25688
ABCE1	ABCE1	-0.0397427	-0.270017	-1.0092	0.354999	0.520143	-6.25699
AHCY	AHCY	-0.0454916	-0.423904	-1.03752	0.342739	0.50865	-6.25784
LMAN1	LMAN1	0.0513429	-0.290908	0.954676	0.379608	0.53606	-6.25893
DUSP9	DUSP9	0.107597	1.2857	0.884557	0.413217	0.563336	-6.25908
EMC1	EMC1	-0.043101	-0.173569	-0.967533	0.373686	0.532983	-6.26111
MDN1	MDN1	-0.0422168	-0.0960966	-0.996687	0.36053	0.524192	-6.26361
SRPK1	SRPK1	-0.0415972	0.404986	-0.968837	0.373089	0.532983	-6.26477
RBX1	RBX1	-0.0732107	0.0897123	-0.920541	0.395692	0.547691	-6.26534
LUC7L3	LUC7L3	-0.0438149	-0.487217	-0.977891	0.368968	0.530067	-6.26708
MYO9B	MYO9B	0.0987857	0.190504	0.816541	0.447944	0.594272	-6.26757
STT3A	STT3A	-0.0593648	-0.0586664	-0.937094	0.387827	0.542531	-6.26763
CCDC22	CCDC22	-0.0559358	0.118324	-0.866097	0.422435	0.572749	-6.26804
RFC5	RFC5	-0.0398993	0.0970191	-0.949707	0.381917	0.537888	-6.26993
NOL6	NOL6	-0.0568182	-0.438196	-0.95696	0.378551	0.535734	-6.27119
RBM3	RBM3	-0.078056	0.526245	-0.968	0.373472	0.532983	-6.27233
NAE1	NAE1	-0.0402987	-0.11633	-0.946669	0.383334	0.539273	-6.27284
ZNF428	ZNF428	-0.0746048	0.917315	-0.892769	0.409166	0.559912	-6.27371
HNRNPAB	HNRNPAB	-0.0421303	-0.351754	-0.997182	0.36031	0.524159	-6.27569
SREK1	SREK1	-0.079977	-0.414238	-0.903988	0.403681	0.555271	-6.2768
RIOK1	RIOK1	0.0868016	0.779726	0.898482	0.406366	0.557518	-6.27708
SUMO1	SUMO1	-0.0537605	0.0808721	-0.914205	0.398736	0.551128	-6.27778
TTC4	TTC4	-0.0811339	0.32866	-0.912479	0.399568	0.551903	-6.27867
UBE2M	UBE2M	-0.039193	-0.164512	-0.965186	0.374762	0.533763	-6.27867
CHORDC1	CHORDC1	-0.0387139	-0.305916	-0.978936	0.368495	0.529911	-6.28183
TMED10	TMED10	-0.0526735	-0.281528	-0.933332	0.389604	0.543519	-6.28222
TOPBP1	TOPBP1	0.0548277	0.775487	0.851577	0.429794	0.578292	-6.28255
PLAA	PLAA	-0.0434301	-0.353325	-0.904195	0.40358	0.555271	-6.28292
FOXK1	FOXK1	-0.0632899	0.355009	-0.864668	0.423155	0.573139	-6.28327
MOCS2	MOCS2	-0.0692565	0.514779	-0.844197	0.433571	0.58203	-6.28368
DOCK1	DOCK1	-0.0532794	-0.118587	-0.827376	0.442272	0.589632	-6.2843
KTN1	KTN1	-0.0411623	-0.287276	-0.955898	0.379042	0.535734	-6.285
USP34	USP34	-0.0399778	0.365715	-0.854048	0.428535	0.57757	-6.28614
CAST	CAST	0.05528	-0.232818	0.890839	0.410115	0.560445	-6.28749
EXOSC6	EXOSC6	-0.0706088	-0.602763	-0.909272	0.401118	0.553179	-6.2892
RBM22	RBM22	-0.0619713	0.395968	-0.885253	0.412873	0.56324	-6.28953
DDX21	DDX21	-0.0426426	-0.301394	-1.01244	0.35358	0.51921	-6.28988
MMS19	MMS19	-0.0412391	-0.0529753	-0.930741	0.390831	0.544005	-6.29083
ZC3HAV1	ZC3HAV1	-0.0504557	0.137364	-0.929116	0.391602	0.544303	-6.2914
MRS2	MRS2	-0.0367216	-0.202125	-0.796705	0.458467	0.603701	-6.29166
PCNP	PCNP	-0.0986605	0.142433	-0.927578	0.392334	0.545034	-6.29209
C19orf43	C19orf43	-0.141862	0.678342	-0.889175	0.410935	0.560885	-6.29337
H2AFY	H2AFY	-0.0381222	-0.454269	-0.973257	0.371073	0.532078	-6.29469
NEDD8-MDP1	NEDD8-MDP1	0.100594	-0.152065	0.8837	0.413642	0.56342	-6.29516
CLPTM1	CLPTM1	-0.0532868	0.81386	-0.890688	0.41019	0.560445	-6.29533
GTPBP4	GTPBP4	-0.0468482	0.785591	-0.966212	0.374291	0.53338	-6.29876
RPS14	RPS14	-0.0394049	-0.364365	-0.967786	0.37357	0.532983	-6.29976
SPG11	SPG11	-0.116405	0.244521	-0.819553	0.446362	0.592765	-6.2999
USP16	USP16	0.121433	-0.028331	0.836526	0.437523	0.58572	-6.30088
EFHD2	EFHD2	-0.120574	-0.219836	-0.891471	0.409805	0.560445	-6.3011
NDUFB10	NDUFB10	-0.0526004	0.474441	-0.89875	0.406235	0.557518	-6.30425
KDM3B	KDM3B	-0.0601507	0.902378	-0.900583	0.40534	0.556975	-6.3052
RTCA	RTCA	-0.0385293	-0.386063	-0.863422	0.423783	0.573698	-6.3057
SRP68	SRP68	-0.0391428	-0.309189	-0.930432	0.390978	0.544005	-6.30596
HNRNPH1	HNRNPH1	-0.0397215	-0.0632344	-1.00313	0.357672	0.522328	-6.30697
RUVBL2	RUVBL2	-0.0413734	-0.392097	-0.969312	0.372872	0.532983	-6.30769
CDK7	CDK7	0.0397819	0.417689	0.850078	0.430559	0.578734	-6.30814
EMC2	EMC2	-0.0516748	-0.237183	-0.881158	0.414903	0.564847	-6.3084
MPI	MPI	-0.042248	-0.437631	-0.907542	0.401955	0.554047	-6.30887
LAMB1	LAMB1	-0.0778804	1.58688	-0.853912	0.428604	0.57757	-6.3104
RSF1	RSF1	-0.0501289	0.0145044	-0.871946	0.419498	0.56964	-6.31379
HEATR1	HEATR1	-0.0443631	0.0592479	-0.95761	0.37825	0.535734	-6.31737
PSME4	PSME4	-0.0472611	0.246826	-0.879561	0.415697	0.565637	-6.31899
NELFB	NELFB	-0.0421995	-0.277877	-0.868989	0.420981	0.571069	-6.31996
XPO1	XPO1	-0.0373754	-0.310153	-0.967258	0.373812	0.532983	-6.32126
UBR1	UBR1	-0.106794	0.20469	-0.797049	0.458283	0.603701	-6.32166
COA3	COA3	-0.087533	0.636775	-0.840999	0.435215	0.583809	-6.32178
CELF1	CELF1	-0.0416148	0.119727	-0.865326	0.422823	0.572983	-6.32193
NUTF2	NUTF2	-0.0416065	-0.460888	-0.896097	0.407533	0.558743	-6.32265
NUDCD2	NUDCD2	-0.0835957	-0.0132446	-0.815984	0.448237	0.594363	-6.32408
PSMD6	PSMD6	-0.054101	-0.335556	-0.93613	0.388282	0.542531	-6.32493
XPO5	XPO5	-0.0381871	-0.106566	-0.938342	0.387239	0.542217	-6.32532
VPS13C	VPS13C	-0.0501513	-0.0199942	-0.830249	0.440777	0.588401	-6.32618
GIGYF2	GIGYF2	-0.0425668	0.301269	-0.894938	0.408101	0.558743	-6.32726
CMAS	CMAS	0.0558597	0.0932081	0.83017	0.440818	0.588401	-6.32759
NUDT5	NUDT5	-0.0369986	-0.383042	-0.930904	0.390754	0.544005	-6.33021
ACTR8	ACTR8	-0.0492506	0.685453	-0.764845	0.475739	0.61426	-6.33503
MTX1	MTX1	0.0710904	0.778089	0.835622	0.43799	0.58605	-6.33567
PPP6R3	PPP6R3	-0.0444133	0.0522716	-0.884252	0.413368	0.563336	-6.33584
SRPRB	SRPRB	-0.0416305	0.31439	-0.899585	0.405827	0.557355	-6.33685
MPHOSPH8	MPHOSPH8	-0.0523354	-0.090437	-0.788965	0.462621	0.606726	-6.33821
PYCRL	PYCRL	0.036247	-0.41278	0.83769	0.436922	0.58521	-6.34004
CBX1	CBX1	-0.0471791	-0.303746	-0.85205	0.429553	0.578292	-6.34008
CCNK	CCNK	-0.0358865	-0.190131	-0.819825	0.44622	0.592765	-6.34018
NDUFV1	NDUFV1	-0.0421381	0.585997	-0.855199	0.427949	0.577274	-6.34173
LARP4B	LARP4B	-0.038917	0.262314	-0.871108	0.419917	0.569919	-6.3428
RCN2	RCN2	0.10961	-0.392248	0.787407	0.46346	0.606835	-6.34338
ZNF318	ZNF318	-0.0342899	0.495412	-0.759886	0.478468	0.615373	-6.34374
PANK4	PANK4	0.105616	-0.0615883	0.80349	0.454848	0.600486	-6.34388
EIF3B	EIF3B	-0.037933	-0.299437	-0.940762	0.386101	0.541481	-6.34389
ARL6	ARL6	-0.0648392	-0.0200282	-0.763139	0.476677	0.61426	-6.34423
HSPA5	HSPA5	-0.0369879	-0.497465	-0.956525	0.378752	0.535734	-6.34473
NDUFS7	NDUFS7	0.132919	0.384971	0.825508	0.443246	0.589809	-6.34507
HAX1	HAX1	-0.049263	1.05086	-0.827042	0.442446	0.589632	-6.34942
POP7	POP7	-0.0513278	0.908949	-0.763679	0.47638	0.61426	-6.34946
CSNK2A2	CSNK2A2	-0.0448344	-0.370395	-0.859267	0.425885	0.575661	-6.35069
RUFY1	RUFY1	-0.0662797	0.438907	-0.775038	0.470163	0.6115	-6.35139
ABCF2	ABCF2	-0.0352129	0.118623	-0.89534	0.407904	0.558743	-6.35186
INTS3	INTS3	-0.0433526	1.16701	-0.85651	0.427283	0.576963	-6.35252
FAM169A	FAM169A	-0.0450087	-0.278339	-0.755257	0.481026	0.616965	-6.35381
ADSL	ADSL	-0.038023	-0.471521	-0.895185	0.40798	0.558743	-6.35424
SAP18	SAP18	-0.0646225	0.162431	-0.828173	0.441857	0.589439	-6.35464
KHDRBS1	KHDRBS1	-0.0431721	-0.309249	-0.910752	0.400402	0.55248	-6.35552
WBSCR22	WBSCR22	-0.0520034	2.20325	-0.790531	0.461778	0.606638	-6.35555
LEO1	LEO1	-0.0869514	-0.379882	-0.78859	0.462823	0.606726	-6.35596
DNAJC13	DNAJC13	-0.039916	-0.199017	-0.830094	0.440857	0.588401	-6.35599
EGLN1	EGLN1	-0.0822872	0.162839	-0.787112	0.463619	0.606835	-6.35657
GYG1	GYG1	-0.156818	-1.16943	-0.772248	0.471685	0.61259	-6.35707
ANP32B	ANP32B	-0.0398134	-0.382946	-0.901407	0.404938	0.556711	-6.3582
MRPL28	MRPL28	-0.0401222	0.196778	-0.810915	0.450911	0.596714	-6.35882
GOLGA4	GOLGA4	0.0327498	0.0938359	0.754325	0.481542	0.616965	-6.35925
RAD50	RAD50	-0.0389894	-0.368165	-0.873994	0.418473	0.56854	-6.36021
VCP	VCP	-0.0370086	-0.342819	-0.941073	0.385955	0.541481	-6.36152
[truncated: 655 more rows]
