# Supplementary material for: pSILAC mass spectrometry reveals ZFP91 as IMiD-dependent substrate of the CRL4CRBN ubiquitin ligase
Source: Nat Commun. 2017 May 22;8:15398. doi: 10.1038/ncomms15398 (PMC5458144; doi:10.1038/ncomms15398)
Supplement: Supplementary Data 2 — Statistical analysis of single time point pSILAC in Hct116 cells. [file ncomms15398-s3.xlsx]

## Sheet: 20160425_sigBtable_FDR.csv
	ID	logFC	sigA.pValue	quartile	SumIntensity	z	sigB	SD	p.adjust.sigBtab.sigB..method....BH...n...length.sigBtab.sigB..
CSNK1A1	CSNK1A1	0.623825	2.14563e-57	7	69.5981	19.5464	2.21506e-85	0.787057	7.42487e-82
NAA30	NAA30	-0.398233	1.9938e-21	1	60.5144	9.62948	3.00156e-22	0.21824	5.03062e-19
NCSTN	NCSTN	-0.389698	1.40443e-20	1	62.6816	9.41774	2.30456e-21	0.333622	2.57496e-18
POMP	POMP	-0.317814	3.62905e-14	6	68.4732	7.76552	4.0654e-15	0.208503	2.74296e-12
CA2	CA2	0.293128	1.42366e-14	5	67.9259	7.76471	4.09153e-15	0.127926	2.74296e-12
GNL3L	GNL3L	-0.292923	3.00027e-12	6	68.5255	7.13576	4.81276e-13	0.834779	2.68873e-10
SCARB1	SCARB1	-0.256554	9.9986e-10	4	66.2555	6.6519	1.44664e-11	0.278617	6.92734e-09
LASP1	LASP1	0.134595	0.000149096	9	73.6659	6.10147	5.25484e-10	0.0760254	2.20178e-07
CHD1L	CHD1L	-0.25494	1.27134e-09	1	60.8686	6.07426	6.22803e-10	0.225251	2.31959e-07
AGAP3	AGAP3	-0.240064	1.08409e-08	1	61.2297	5.70518	5.81094e-09	0.183806	1.94783e-06
TUT1	TUT1	-0.236788	1.70856e-08	1	60.4503	5.62391	9.33395e-09	0.472592	2.84431e-06
KIDINS220	KIDINS220	-0.227483	6.0164e-08	1	60.3716	5.39305	3.46353e-08	0.145808	9.15775e-06
FYCO1	FYCO1	-0.227302	6.16326e-08	1	62.4367	5.38854	3.55163e-08	0.149141	9.15775e-06
ZFP91	ZFP91	0.336625	1.66945e-18	2	64.0854	5.24177	7.95238e-08	0.105842	1.89828e-05
NDUFB6	NDUFB6	0.256822	1.10276e-11	3	64.9615	5.22958	8.49468e-08	0.333944	1.89828e-05
GCA	GCA	-0.216318	2.55321e-07	1	61.8826	5.11602	1.56028e-07	0.344472	3.26878e-05
RANBP6	RANBP6	-0.214817	3.084e-07	1	59.8691	5.07878	1.89934e-07	0.13746	3.62897e-05
PPL	PPL	0.260141	6.21127e-12	4	65.779	5.06485	2.04364e-07	0.236593	3.62897e-05
RPF1	RPF1	-0.223608	1.00161e-07	5	67.3426	5.06361	2.05699e-07	0.148359	3.62897e-05
SEPHS1	SEPHS1	0.183843	5.9953e-07	5	67.8143	4.9449	3.80921e-07	0.0604449	5.90969e-05
RIOK2	RIOK2	-0.213245	3.75333e-07	3	64.5076	4.94356	3.83544e-07	0.127514	5.90969e-05
PODXL	PODXL	0.242165	1.28266e-10	3	64.7134	4.94137	3.87868e-07	0.0772177	5.90969e-05
TFDP1	TFDP1	-0.238306	1.38489e-08	2	64.1071	4.93197	4.0703e-07	0.400636	5.93201e-05
RNF213	RNF213	0.153698	2.0888e-05	6	68.7333	4.80881	7.5914e-07	0.186887	0.000106027
POLR2A	POLR2A	-0.19717	2.58196e-06	8	71.8519	4.7629	9.5414e-07	0.116875	0.000127931
NFATC2IP	NFATC2IP	-0.19993	1.87341e-06	1	62.871	4.70944	1.24199e-06	0.146108	0.000160122
KIAA1524	KIAA1524	-0.183089	1.23997e-05	4	65.8801	4.63758	1.76255e-06	0.115584	0.000218817
NFU1	NFU1	-0.178195	2.08399e-05	4	66.5152	4.5034	3.34374e-06	0.145647	0.000385516
FBXL18	FBXL18	-0.217588	2.17368e-07	2	63.1575	4.49839	3.42343e-06	0.171899	0.000385516
DDX11	DDX11	-0.191357	5.00195e-06	1	62.7926	4.49673	3.45033e-06	0.090386	0.000385516
TRAPPC8	TRAPPC8	-0.190751	5.35318e-06	1	59.559	4.48169	3.70269e-06	0.187375	0.000400368
GOLM1	GOLM1	-0.197567	2.4662e-06	5	66.9944	4.45258	4.24232e-06	0.334114	0.000444383
SIPA1	SIPA1	0.338782	1.03326e-18	1	61.9418	4.4458	4.37822e-06	0.240671	0.000444721
TGS1	TGS1	-0.186024	9.02352e-06	1	61.9797	4.3644	6.37349e-06	0.310357	0.000628351
C17orf85	C17orf85	-0.183668	1.16498e-05	1	61.0494	4.30597	8.3129e-06	0.0999421	0.000796139
RANBP1	RANBP1	0.0740287	0.0181655	10	76.7355	4.28541	9.12001e-06	0.0264772	0.000849175
NUDT9	NUDT9	-0.201042	1.64435e-06	2	63.7409	4.15213	1.64699e-05	0.176539	0.00149209
RTKN	RTKN	-0.17884	1.94765e-05	3	65.67	4.11028	1.97591e-05	0.0857899	0.00174296
UFSP2	UFSP2	0.207707	2.43286e-08	4	65.8062	4.09595	2.10223e-05	0.152085	0.00180684
HAUS6	HAUS6	-0.197559	2.46845e-06	2	64.363	4.07922	2.25931e-05	0.139357	0.0018933
DAG1	DAG1	-0.160552	0.000121181	4	65.928	4.01965	2.91422e-05	0.167957	0.00238255
ATP5J2-PTCD1;PTCD1	ATP5J2-PTCD1;PTCD1	-0.169333	5.1568e-05	6	69.1139	4.00868	3.05292e-05	0.181831	0.0024174
TDP2	TDP2	-0.171471	4.16111e-05	1	61.4056	4.00333	3.12285e-05	0.372671	0.0024174
COMMD9	COMMD9	-0.174268	3.13048e-05	3	64.5453	3.99955	3.17319e-05	0.100743	0.0024174
S100A14	S100A14	0.146845	4.33559e-05	5	67.466	3.99028	3.29982e-05	0.0956063	0.002458
AK4	AK4	0.14648	4.50406e-05	5	68.1234	3.98085	3.4334e-05	0.0283568	0.0025019
ARID4B	ARID4B	-0.19171	4.80796e-06	2	63.2721	3.95682	3.79776e-05	0.08841	0.00270853
SHCBP1	SHCBP1	-0.155966	0.000186129	4	66.2348	3.89391	4.9321e-05	0.187117	0.00344425
LRRC40	LRRC40	-0.169678	4.98215e-05	3	64.5235	3.88837	5.04594e-05	0.157765	0.00345183
POLD1	POLD1	0.121018	0.000527745	6	68.4975	3.85404	5.80919e-05	0.110688	0.00389448
UBE2S	UBE2S	-0.160873	0.00011754	8	72.0362	3.8322	6.35015e-05	0.150702	0.00417366
SMC6	SMC6	-0.163998	8.71065e-05	1	62.037	3.81792	6.72896e-05	0.10099	0.00428202
RAI1	RAI1	0.289388	2.93393e-14	1	61.5065	3.81641	6.7705e-05	0.692442	0.00428202
CDK7	CDK7	-0.183723	1.15818e-05	2	64.139	3.78967	7.54236e-05	0.153144	0.00468185
RACGAP1	RACGAP1	-0.160164	0.000125721	6	68.4708	3.77669	7.94625e-05	0.158789	0.00484288
HELZ	HELZ	-0.161789	0.000107723	1	61.9992	3.76311	8.39056e-05	0.192934	0.00502235
TRAF6	TRAF6	-0.161552	0.000110186	1	58.8423	3.75724	8.58997e-05	0.119167	0.00505151
H2AFV;H2AFZ	H2AFV;H2AFZ	0.0792869	0.0130244	9	75.6682	3.74518	9.01327e-05	0.0631327	0.00520905
SFXN3	SFXN3	-0.16085	0.000117801	1	61.2154	3.73982	9.20744e-05	0.092298	0.00523107
UHRF1	UHRF1	-0.164216	8.52898e-05	9	74.0449	3.72238	9.86777e-05	0.0802921	0.0055128
CORO7	CORO7	0.178676	1.14607e-06	3	64.8307	3.69295	0.000110832	0.46575	0.00609029
TRAPPC9	TRAPPC9	-0.157646	0.000159272	1	58.9229	3.66032	0.000125948	0.10932	0.00680933
ANKHD1	ANKHD1	0.133234	0.00017007	5	67.3063	3.63908	0.000136806	0.225426	0.00727895
NSA2	NSA2	-0.16237	0.000101896	5	68.1916	3.62672	0.00014352	0.127004	0.00751684
GNAI1	GNAI1	-0.157803	0.00015695	7	69.5423	3.6153	0.000150001	0.0506465	0.00773544
GOSR1	GOSR1	-0.17397	3.2276e-05	2	64.0675	3.58557	0.000168174	0.148073	0.00854118
SVIL	SVIL	-0.153708	0.00022895	1	61.5264	3.56261	0.000183591	0.0971183	0.00918503
SNX3	SNX3	0.110692	0.00128257	6	69.0629	3.55238	0.000190881	0.162579	0.00940931
CCNH	CCNH	-0.156878	0.00017107	5	67.9546	3.49786	0.000234505	0.0932912	0.0113922
MKL2	MKL2	-0.167225	6.35541e-05	2	63.1698	3.44442	0.000286143	0.176933	0.0137022
SPAG1	SPAG1	-0.148574	0.000362711	1	61.9536	3.43525	0.000296002	0.486066	0.0139663
TACC1	TACC1	0.219467	4.41004e-09	2	63.9022	3.43162	0.000299991	0.252129	0.0139663
LEPRE1	LEPRE1	0.163978	6.62153e-06	3	65.0893	3.40395	0.000332096	0.164587	0.0152196
LIN7C	LIN7C	0.105503	0.00195711	6	69.0408	3.40076	0.000335994	0.124374	0.0152196
GLTSCR2	GLTSCR2	-0.151443	0.000280983	5	67.2582	3.37034	0.00037538	0.0860318	0.016777
NDUFA11	NDUFA11	-0.145146	0.00048918	1	62.5009	3.3502	0.000403759	0.0861839	0.0178079
PDCD6	PDCD6	0.103222	0.0023448	6	69.2925	3.33413	0.00042784	0.035832	0.0186249
SPECC1	SPECC1	-0.134276	0.00121025	4	65.804	3.29918	0.000484836	0.22457	0.0208355
PARG	PARG	-0.142848	0.000595661	1	62.034	3.29318	0.000495307	0.605813	0.020848
RXRB	RXRB	-0.159937	0.000128444	2	63.2829	3.2919	0.000497565	0.175182	0.020848
ATP5I	ATP5I	-0.144082	0.000536091	7	70.3336	3.28111	0.00051699	0.147258	0.0212377
C16orf62	C16orf62	-0.142306	0.000623721	1	60.4032	3.27973	0.000519537	0.460165	0.0212377
PI4K2A	PI4K2A	-0.157236	0.000165472	2	64.1531	3.23536	0.000607444	0.0945895	0.0245319
USP4	USP4	-0.139924	0.00076207	1	61.4014	3.22062	0.000639559	0.141494	0.0251783
2001-03-01	2001-03-01	0.242606	1.19363e-10	1	60.0712	3.22029	0.000640304	0.177999	0.0251783
MRPS26	MRPS26	-0.141989	0.000640664	3	64.4794	3.21776	0.000645982	0.0730368	0.0251783
PEX19	PEX19	-0.155562	0.000193194	2	63.138	3.20034	0.000686336	0.169499	0.0264437
POLD2	POLD2	-0.130413	0.00164398	4	66.3293	3.19327	0.00070336	0.272123	0.0267916
RAB9A	RAB9A	-0.140625	0.000718684	3	64.5851	3.18471	0.000724508	0.0346504	0.0272871
MRPL10	MRPL10	0.115172	0.000879277	5	67.1651	3.17303	0.000754294	0.0779374	0.0280932
GBAS	GBAS	-0.139798	0.000770085	3	65.1291	3.16469	0.000776234	0.17853	0.0285927
GLUD1;GLUD2	GLUD1;GLUD2	0.0654485	0.030235	9	74.507	3.15562	0.000800782	0.0079636	0.0291763
YTHDF1	YTHDF1	-0.152629	0.000252498	2	64.2473	3.13895	0.000847769	0.0543875	0.0305561
CHRAC1	CHRAC1	-0.152218	0.000262035	2	63.7517	3.13036	0.000872954	0.357633	0.030825
SPEN	SPEN	0.155441	1.72674e-05	4	65.7639	3.13014	0.000873619	0.200397	0.030825
CDYL	CDYL	-0.135953	0.00105682	1	62.6712	3.12212	0.000897784	0.0811636	0.0313476
NCS1	NCS1	-0.135799	0.00107011	1	62.0785	3.1183	0.000909497	0.178553	0.0314292
RANBP9	RANBP9	-0.136692	0.000995103	3	65.0965	3.08946	0.00100261	0.104789	0.0342935
MT-CO2	MT-CO2	-0.126301	0.00225733	4	66.135	3.08054	0.00103313	0.122461	0.0349804
GAA	GAA	0.152058	2.49413e-05	4	66.511	3.06761	0.00107887	0.0987812	0.0361639
BAZ2A	BAZ2A	-0.13549	0.00109727	3	65.7214	3.06035	0.00110537	0.120947	0.0366853
HMGB2	HMGB2	0.0508869	0.0653911	10	76.2718	3.05402	0.00112897	0.0447883	0.0368235
C7orf50	C7orf50	-0.133182	0.00132101	1	62.4935	3.05335	0.00113151	0.0582726	0.0368235
PSMF1	PSMF1	-0.130951	0.00157612	6	69.0714	3.03754	0.00119259	0.0650937	0.038438
TRNT1	TRNT1	0.192919	1.84659e-07	2	63.9887	3.02145	0.00125784	0.17589	0.0401552
STOML2	STOML2	0.0620181	0.0366424	9	74.966	3.00948	0.00130849	0.023404	0.0411256
MAP7D1	MAP7D1	-0.133349	0.00130354	3	65.5733	3.00848	0.00131278	0.0900814	0.0411256
RBM6	RBM6	-0.145714	0.000465747	2	64.4183	2.99424	0.00137564	0.0956271	0.0426469
AARS	AARS	0.0497171	0.0692238	10	77.2823	2.99178	0.00138679	0.0350613	0.0426469
CEP97	CEP97	0.224224	2.1574e-09	1	62.6745	2.98605	0.00141303	0.450723	0.0430589
CCNK	CCNK	-0.132225	0.00142539	3	65.2369	2.98127	0.00143528	0.226294	0.043343
SERPINH1	SERPINH1	0.0491748	0.0710584	10	77.3365	2.96292	0.00152367	0.0593591	0.0456014
PATL1	PATL1	-0.128803	0.00186336	1	59.4441	2.94471	0.00161631	0.123771	0.0479458
UAP1	UAP1	-0.127002	0.00214001	6	68.3161	2.93763	0.00165365	0.0340151	0.0483051
CRABP2	CRABP2	0.0603159	0.040212	9	73.88	2.93696	0.00165725	0.0605859	0.0483051
TMPO	TMPO	0.048367	0.0738598	10	77.2692	2.91994	0.00175049	0.0432576	0.0505831
ATP5D	ATP5D	0.0850328	0.00889324	7	70.1614	2.91396	0.00178438	0.122518	0.0510582
NUDT1	NUDT1	-0.120143	0.00356771	4	65.7627	2.91169	0.0017974	0.144237	0.0510582
HAUS2	HAUS2	-0.127191	0.00210939	1	62.0769	2.9047	0.00183801	0.15935	0.0514531
HSPBP1	HSPBP1	0.084711	0.00908986	7	70.3722	2.90402	0.00184199	0.0607953	0.0514531
ZBTB7A	ZBTB7A	-0.141196	0.000684997	2	63.8564	2.89969	0.00186764	0.0787984	0.0517383
GOT1	GOT1	0.0590128	0.0431316	9	76.2111	2.88144	0.00197931	0.0273269	0.0543824
GSK3B	GSK3B	-0.127524	0.00205626	3	64.7845	2.8674	0.00206927	0.133824	0.0563919
SMN1;SMN2	SMN1;SMN2	0.0833664	0.00995314	7	69.5868	2.86252	0.00210147	0.154717	0.0568074
SDF4	SDF4	0.086984	0.00777908	6	68.4471	2.85972	0.00212007	0.161645	0.0568519
APPL1	APPL1	-0.138956	0.000825928	2	63.7784	2.85282	0.00216667	0.12684	0.0576404
C12orf29	C12orf29	-0.129024	0.0018317	5	68.1374	2.84431	0.00222537	0.0667692	0.058308
SETDB1	SETDB1	-0.138542	0.000854769	2	63.1105	2.84414	0.00222656	0.0734606	0.058308
UCK2	UCK2	-0.125835	0.00233861	7	70.6765	2.83671	0.00227903	0.0963487	0.0592194
B2M	B2M	-0.122676	0.00296295	6	69.4332	2.82817	0.00234078	0.0586876	0.0603562
CXXC1	CXXC1	-0.125767	0.00235075	3	65.5624	2.82485	0.00236511	0.10393	0.060518
TMEM109	TMEM109	0.17984	9.9181e-07	2	63.9546	2.81936	0.00240596	0.332014	0.0610968
LENG8	LENG8	-0.136061	0.00104757	2	63.0251	2.79223	0.00261727	0.190358	0.0659631
CPT1A	CPT1A	0.0842463	0.00938052	6	69.3314	2.77974	0.00272016	0.0390916	0.0680447
TACC3	TACC3	-0.120436	0.00349244	6	68.7625	2.77151	0.00278984	0.0949	0.0692706
VPS37A	VPS37A	-0.121715	0.00318048	1	61.8346	2.76886	0.00281267	0.0450331	0.069324
NDUFA10	NDUFA10	0.0834596	0.00989105	6	69.0563	2.75675	0.00291893	0.0874453	0.0701003
NR2C2AP	NR2C2AP	0.099022	0.00324483	5	67.7248	2.75632	0.0029228	0.0743125	0.0701003
MRPL45	MRPL45	-0.114405	0.0053656	4	66.4585	2.75436	0.00294037	0.0726844	0.0701003
LAMTOR3	LAMTOR3	0.175586	1.67519e-06	2	64.0003	2.75364	0.0029468	0.0893978	0.0701003
MORC3	MORC3	-0.122724	0.00295225	3	65.5295	2.75117	0.00296917	0.123551	0.0701003
DNAJC13	DNAJC13	0.0987606	0.00330996	5	66.9725	2.74958	0.00298362	0.0629778	0.0701003
C2orf43;LDAH;FLJ21820	C2orf43;LDAH;FLJ21820	-0.120907	0.00337448	1	60.9289	2.74882	0.00299055	0.308431	0.0701003
RPS6KA1	RPS6KA1	0.0830015	0.0101994	6	69.3633	2.74337	0.00304061	0.0868121	0.0702464
ASAP1	ASAP1	0.205148	3.48865e-08	1	59.8282	2.74298	0.00304425	0.155557	0.0702464
OXA1L	OXA1L	-0.124609	0.00256527	5	67.7135	2.74071	0.00306536	0.0794617	0.0702464
LRRC16A	LRRC16A	0.1745	1.91167e-06	2	63.9639	2.73687	0.00310139	0.0719744	0.0702464
FOXK1	FOXK1	-0.113765	0.00560943	4	65.9537	2.7368	0.003102	0.170159	0.0702464
STK3	STK3	-0.113686	0.00564025	4	65.767	2.73463	0.00312253	0.00421573	0.0702464
INTS9	INTS9	-0.121422	0.00324966	3	64.9692	2.71963	0.00326777	0.104266	0.0730238
TIPRL	TIPRL	0.0816269	0.0111755	6	68.2387	2.70321	0.00343368	0.0832777	0.0762231
DOCK9	DOCK9	-0.118701	0.00395974	1	62.2681	2.69407	0.0035293	0.150309	0.0778303
RPL38	RPL38	0.054522	0.0545254	9	74.7777	2.69012	0.00357132	0.0322986	0.0782422
CAPN7	CAPN7	0.200409	6.72757e-08	1	61.2485	2.68259	0.00365272	0.136967	0.079506
DPH5	DPH5	0.130681	0.000217077	4	66.2486	2.6726	0.00376331	0.158264	0.0811999
DPYSL5	DPYSL5	-0.117779	0.00422997	1	60.9353	2.6712	0.00377899	0.0339033	0.0811999
UTP23	UTP23	-0.118592	0.00399088	3	64.9762	2.65108	0.0040118	0.0603265	0.0856531
EHD2	EHD2	-0.119882	0.00363596	5	68.0693	2.62981	0.00427163	0.0496504	0.0906234
RPL11	RPL11	0.0428591	0.0952554	10	77.4553	2.62686	0.00430886	0.0626525	0.0908383
PPP6R2	PPP6R2	-0.115693	0.00490347	1	59.9011	2.61945	0.00440362	0.202892	0.0922558
AVEN	AVEN	0.194805	1.43661e-07	1	60.5114	2.61119	0.00451135	0.145914	0.0938256
NUBP1	NUBP1	0.123525	0.000421339	3	65.2622	2.60851	0.00454687	0.0917429	0.0938256
EPS8L2	EPS8L2	0.0751	0.0169966	7	69.6574	2.60733	0.00456252	0.0366708	0.0938256
DSP	DSP	0.0525079	0.0603546	9	75.6883	2.60431	0.00460296	0.207123	0.09408
NCAPG2	NCAPG2	-0.116309	0.00469522	3	65.1945	2.5958	0.00471859	0.0669313	0.0958589
SKA3	SKA3	-0.115994	0.00480086	3	65.5331	2.58815	0.00482459	0.144734	0.0968566
IRAK1	IRAK1	-0.114429	0.00535656	1	59.2287	2.58809	0.00482549	0.168267	0.0968566
MIA3	MIA3	0.0920294	0.00544755	5	68.0721	2.57589	0.00499906	0.0300543	0.0997431
C4orf27	C4orf27	-0.114348	0.00538699	3	65.488	2.54829	0.00541262	0.0382338	0.107356
DDX31	DDX31	-0.106698	0.00902826	4	66.7828	2.54303	0.00549486	0.115739	0.108346
CPNE2	CPNE2	-0.112425	0.0061515	1	59.9042	2.53837	0.00556851	0.196726	0.10901
COA7	COA7	0.090458	0.00609642	5	68.0865	2.53535	0.00561678	0.0590623	0.10901
ARHGEF12	ARHGEF12	0.16142	8.86567e-06	2	63.5885	2.53477	0.00562614	0.171516	0.10901
FAM192A;NIP30	FAM192A;NIP30	0.188455	3.31648e-07	1	62.8428	2.53027	0.00569875	0.160343	0.109783
XRN1	XRN1	-0.123178	0.00285446	2	63.254	2.52263	0.00582409	0.0519272	0.111556
ALDH1A3	ALDH1A3	-0.113922	0.00554883	9	75.885	2.51916	0.00588175	0.0594697	0.112021
PPP2R5E	PPP2R5E	-0.112814	0.00598981	3	64.965	2.51113	0.00601728	0.142406	0.112968
LDLR	LDLR	-0.105534	0.00973951	4	65.9903	2.51111	0.00601762	0.59476	0.112968
IMP4	IMP4	-0.112777	0.00600508	3	65.3779	2.51023	0.00603261	0.208314	0.112968
PIK3C3	PIK3C3	-0.110376	0.00707094	1	62.538	2.48752	0.00643189	0.180292	0.119745
CMAS	CMAS	-0.111697	0.00646551	3	64.8259	2.48408	0.00649439	0.137171	0.119745
TM9SF4	TM9SF4	-0.104409	0.0104725	4	66.0974	2.48028	0.00656395	0.0599039	0.119745
MSTO1	MSTO1	0.157791	1.3322e-05	2	63.2595	2.4787	0.00659318	0.0553541	0.119745
SPG21	SPG21	-0.120964	0.00336055	2	63.7743	2.47628	0.0066379	0.116586	0.119745
SRFBP1	SRFBP1	0.184218	5.71619e-07	1	61.5117	2.47628	0.00663791	0.189259	0.119745
TNFRSF10A	TNFRSF10A	-0.11134	0.00662415	3	64.792	2.47545	0.00665347	0.148004	0.119745
NIT2	NIT2	-0.108678	0.00792219	6	68.7643	2.47401	0.00668031	0.0676284	0.119745
DCAF13	DCAF13	-0.110673	0.00693048	7	70.0378	2.46744	0.00680419	0.0953893	0.121317
ATP6V1E1	ATP6V1E1	-0.108192	0.00818192	6	68.878	2.46171	0.00691376	0.102847	0.122229
PCYT1A	PCYT1A	-0.103705	0.010956	4	66.1708	2.46096	0.00692825	0.1545	0.122229
GADD45GIP1	GADD45GIP1	-0.119328	0.00378488	2	63.979	2.44204	0.0073023	0.115644	0.127709
SYPL1	SYPL1	-0.108517	0.00800738	1	62.7123	2.44141	0.00731505	0.323759	0.127709
TRA2A	TRA2A	0.0864706	0.00805966	5	68.1449	2.43246	0.00749823	0.148839	0.130228
AGFG1	AGFG1	-0.110939	0.00680703	5	67.7054	2.41996	0.00776102	0.0886583	0.134098
CCDC25	CCDC25	0.153711	2.08583e-05	2	63.7285	2.41566	0.00785343	0.111163	0.134565
RPS6KA3	RPS6KA3	-0.102027	0.0121859	4	65.9521	2.41497	0.00786836	0.0179231	0.134565
TONSL	TONSL	-0.117882	0.00419908	2	63.3558	2.41178	0.00793735	0.209883	0.135056
CASKIN2	CASKIN2	-0.108514	0.00800918	3	64.5779	2.40699	0.00804223	0.172086	0.13572
HNRNPUL2;HNRNPUL2-BSCL2	HNRNPUL2;HNRNPUL2-BSCL2	0.0478602	0.0756602	9	73.6774	2.40631	0.00805734	0.0399967	0.13572
SUMF2	SUMF2	0.0712947	0.0214633	6	69.3731	2.40134	0.00816747	0.0312496	0.136887
FAM175B	FAM175B	-0.117235	0.00439716	2	63.3205	2.39825	0.00823684	0.100111	0.137363
SPECC1L;SPECC1L-ADORA2A	SPECC1L;SPECC1L-ADORA2A	0.112653	0.00108881	3	65.0912	2.39473	0.00831637	0.142477	0.138002
TRAPPC3	TRAPPC3	-0.116913	0.00449885	2	63.6772	2.39151	0.00838961	0.111569	0.138532
AK3	AK3	0.115146	0.000881203	4	65.7751	2.38554	0.00852705	0.10238	0.140111
MED14	MED14	0.17635	1.52589e-06	1	61.9708	2.37603	0.00874999	0.19261	0.142629
TOE1	TOE1	0.111669	0.0011824	3	64.8305	2.37538	0.00876537	0.148011	0.142629
TOP2A	TOP2A	-0.107801	0.00839625	9	74.689	2.37274	0.00882828	0.0434276	0.142647
VPS51	VPS51	-0.115855	0.00484803	2	63.3105	2.36936	0.00890934	0.132764	0.142647
IPO11	IPO11	0.0701733	0.0229554	6	68.5865	2.36858	0.0089282	0.0429185	0.142647
CAPN1	CAPN1	0.0469204	0.0790867	9	75.1517	2.36627	0.00898416	0.028649	0.142647
COMMD4	COMMD4	-0.10683	0.0089506	3	65.1618	2.3662	0.00898598	0.0494141	0.142647
POLR2I	POLR2I	-0.100132	0.0137179	4	66.5568	2.36299	0.009064	0.124343	0.142647
TOP1	TOP1	0.0378999	0.118145	10	77.872	2.36298	0.00906437	0.0178269	0.142647
BIRC6	BIRC6	-0.108136	0.00821276	5	67.8677	2.35419	0.0092816	0.0434455	0.145383
TOMM70A	TOMM70A	0.0464989	0.0806613	9	73.3314	2.34831	0.00942936	0.0142433	0.14701
ETHE1	ETHE1	0.0691979	0.0243234	6	68.791	2.34008	0.00963968	0.0134901	0.148865
XPC	XPC	0.148794	3.53287e-05	2	63.5024	2.33969	0.00964999	0.120762	0.148865
ACTR10	ACTR10	-0.104368	0.0105001	1	62.2331	2.33847	0.00968153	0.112281	0.148865
KDM2A	KDM2A	0.11221	0.00113007	4	66.0237	2.33128	0.00986926	0.0837114	0.151058
HSPE1	HSPE1	0.037268	0.12132	10	81.1436	2.32935	0.00992018	0.0481516	0.151148
URGCP	URGCP	0.172306	2.49084e-06	1	61.6049	2.3245	0.0100495	0.285232	0.151716
ESRP1	ESRP1	0.0686438	0.0251306	6	68.4146	2.3239	0.0100655	0.0610356	0.151716
EXOSC6	EXOSC6	-0.113633	0.00566084	2	63.6213	2.32286	0.0100933	0.154091	0.151716
TM9SF3	TM9SF3	-0.104697	0.0102803	3	65.2092	2.31455	0.0103187	0.0881358	0.154412
ACOX1	ACOX1	0.0682129	0.0257737	6	69.411	2.31131	0.0104079	0.0611158	0.155055
SNCG	SNCG	0.108086	0.00158901	3	65.0225	2.30492	0.0105856	0.0500708	0.157004
GATC	GATC	-0.112693	0.00603957	2	63.7005	2.3032	0.0106339	0.0192181	0.157026
CDKN2AIP	CDKN2AIP	-0.102562	0.0117816	1	62.8166	2.29364	0.0109056	0.181822	0.159357
HMGCS1	HMGCS1	-0.104472	0.0104304	9	73.1165	2.29309	0.0109214	0.0250348	0.159357
SMAD4	SMAD4	-0.103793	0.0108947	3	64.7129	2.29264	0.0109344	0.0757008	0.159357
CCDC86	CCDC86	-0.101285	0.0127669	6	69.1014	2.28695	0.0110993	0.0730141	0.160047
HINT2	HINT2	0.109733	0.00138848	4	66.3005	2.2855	0.0111417	0.0451768	0.160047
ARHGAP12	ARHGAP12	-0.105204	0.00994976	5	68.0805	2.2854	0.0111448	0.10156	0.160047
CTSZ	CTSZ	0.109675	0.00139504	4	66.4102	2.28444	0.0111727	0.0544155	0.160047
UPF2	UPF2	-0.0972059	0.0164082	4	65.8175	2.28277	0.0112218	0.0696884	0.160066
GCC2	GCC2	-0.111064	0.00674952	2	63.9025	2.2691	0.0116311	0.146981	0.164607
IVNS1ABP	IVNS1ABP	0.14421	5.69858e-05	2	63.8888	2.26886	0.0116384	0.402181	0.164607
PAF1	PAF1	0.0640362	0.0327506	7	70.0967	2.2658	0.0117319	0.0476799	0.165147
ZNF280C	ZNF280C	-0.102626	0.0117336	3	65.4316	2.26439	0.0117751	0.0237295	0.165147
SF3B5	SF3B5	0.0665318	0.0284159	6	69.4511	2.26219	0.0118428	0.0451129	0.165404
ATG3	ATG3	-0.0963556	0.0172701	4	66.3041	2.25946	0.0119274	0.0872049	0.165895
CDH3	CDH3	0.0796236	0.012743	5	67.9181	2.2558	0.0120417	0.0455506	0.166792
NCK1	NCK1	-0.100883	0.0130921	1	62.316	2.25198	0.0121616	0.105231	0.16776
TOPBP1	TOPBP1	-0.101965	0.0122335	3	65.5056	2.24838	0.0122759	0.125139	0.168309
LRRC1	LRRC1	-0.100693	0.0132474	1	61.6939	2.24729	0.0123108	0.26819	0.168309
FDFT1	FDFT1	-0.101523	0.0125785	7	69.6742	2.24457	0.0123977	0.0512722	0.168309
WNK1	WNK1	-0.100578	0.0133427	1	62.662	2.24443	0.0124023	0.163946	0.168309
MRPL48	MRPL48	-0.109517	0.00749076	2	64.1927	2.23673	0.0126518	0.255293	0.171004
HS2ST1	HS2ST1	-0.109355	0.00757252	2	63.4143	2.23334	0.0127633	0.0868325	0.171817
ANP32B	ANP32B	0.043733	0.0915856	9	74.7662	2.23047	0.012858	0.00964359	0.1724
NME7	NME7	-0.109135	0.00768501	2	63.2973	2.22872	0.0129162	0.106984	0.172491
MTPN	MTPN	0.0627269	0.0352346	7	70.8937	2.22538	0.0130279	0.0728523	0.172553
TUBB	TUBB	0.0353015	0.131582	10	81.1225	2.22472	0.0130501	0.0320508	0.172553
RHOC	RHOC	0.07839	0.0138002	5	67.3083	2.22397	0.0130753	0.10923	0.172553
WDFY1	WDFY1	-0.0996109	0.0141669	1	62.4755	2.22043	0.0131948	0.0358793	0.173447
TBC1D5	TBC1D5	-0.108632	0.00794652	2	63.7902	2.21821	0.0132703	0.105179	0.173758
CCZ1;CCZ1B	CCZ1;CCZ1B	0.103109	0.0023657	3	65.6166	2.20706	0.013655	0.821347	0.177687
GCDH	GCDH	-0.0990473	0.014667	1	61.1963	2.20645	0.0136764	0.19617	0.177687
NAF1	NAF1	-0.0943323	0.019478	4	66.943	2.20398	0.0137628	0.109345	0.178119
CBL	CBL	-0.107414	0.00861369	2	63.3342	2.19271	0.0141642	0.129588	0.182609
UBTF	UBTF	0.0541149	0.0556663	8	71.7248	2.1897	0.0142731	0.0457964	0.182726
FABP5	FABP5	0.034628	0.135231	10	80.2703	2.18888	0.0143029	0.0139178	0.182726
GSTZ1	GSTZ1	0.16159	8.69647e-06	1	61.4868	2.18795	0.0143368	0.149149	0.182726
ADRBK1	ADRBK1	0.161186	9.10354e-06	1	62.1446	2.1828	0.0145252	0.183637	0.184427
TCAF1	TCAF1	0.101418	0.00269937	3	65.4601	2.1738	0.01486	0.220677	0.187965
RIOK1	RIOK1	-0.0931417	0.0208861	4	65.7643	2.17134	0.0149529	0.11109	0.188243
MARCKS	MARCKS	0.053492	0.0574481	8	72.1805	2.16889	0.0150457	0.0633227	0.188243
TRIM32	TRIM32	0.137731	0.000109617	2	63.8898	2.16876	0.0150504	0.238206	0.188243
SDCBP	SDCBP	-0.0985215	0.0151472	3	65.5217	2.16497	0.0151948	0.148365	0.188844
VRK1	VRK1	-0.098233	0.0154163	7	69.7667	2.16446	0.0152147	0.0357189	0.188844
TCF20	TCF20	0.159638	1.08383e-05	1	61.6232	2.16308	0.0152675	0.197033	0.188844
HMGA1	HMGA1	0.0420519	0.09874	9	73.139	2.15886	0.0154306	0.0198158	0.19016
USP48	USP48	0.100539	0.00288902	3	65.428	2.15652	0.0155214	0.0788824	0.190578
ZC3HAV1L	ZC3HAV1L	-0.0969155	0.0166983	1	62.5398	2.15356	0.0156375	0.10943	0.191302
CALM2;CALM1	CALM2;CALM1	0.0417814	0.0999284	9	75.4812	2.14733	0.0158834	0.0443464	0.193604
EPS8	EPS8	0.062493	0.0356941	6	68.2855	2.1442	0.0160085	0.0947083	0.194423
PES1	PES1	0.0415212	0.101081	9	73.4491	2.13625	0.0163296	0.0318569	0.197606
EXOSC5	EXOSC5	-0.0987532	0.0149339	5	67.0751	2.13404	0.0164196	0.0993816	0.197981
CNOT11	CNOT11	-0.0960604	0.0175783	1	62.1925	2.13234	0.0164895	0.0838057	0.19811
SCAF1	SCAF1	-0.104235	0.0105905	2	63.954	2.12618	0.0167441	0.0883123	0.199638
VPS53	VPS53	-0.104161	0.0106406	2	63.5169	2.12464	0.0168083	0.0649371	0.199638
NOL3	NOL3	0.0989086	0.00327295	3	65.6318	2.12446	0.0168157	0.0638192	0.199638
GLIPR2	GLIPR2	-0.0957051	0.0179554	1	61.7476	2.12353	0.0168549	0.116345	0.199638
IGF2R	IGF2R	0.0520235	0.0618267	8	71.2754	2.11982	0.0170106	0.049257	0.200773
FLOT1	FLOT1	-0.0965456	0.0170742	3	64.8362	2.11712	0.0171248	0.177335	0.201242
SPR	SPR	0.0591852	0.0427357	7	70.9687	2.11605	0.0171704	0.0337977	0.201242
NDC1	NDC1	-0.0910498	0.0235687	4	66.8382	2.11398	0.0172585	0.0531523	0.20129
TFG	TFG	0.0517933	0.062536	8	71.3184	2.11213	0.0173377	0.0475228	0.20129
DIAPH1	DIAPH1	0.0409458	0.103666	9	73.3446	2.11173	0.0173547	0.0112603	0.20129
YRDC	YRDC	-0.0976028	0.0160185	5	67.9893	2.10705	0.0175565	0.0442174	0.201439
FDPS	FDPS	0.0516384	0.0630169	8	72.6187	2.10695	0.0175608	0.0598641	0.201439
NELFA	NELFA	-0.0975816	0.0160392	5	68.1047	2.10655	0.0175782	0.0272117	0.201439
PDCD10	PDCD10	0.0588555	0.0434953	7	69.7747	2.10587	0.0176079	0.0552033	0.201439
MRPS25	MRPS25	0.0976049	0.00361231	3	65.5736	2.09883	0.0179159	0.0735261	0.204041
LNP	LNP	-0.102809	0.0115987	2	63.7259	2.09634	0.0180261	0.0791757	0.204041
RUVBL2	RUVBL2	0.0328734	0.145059	10	78.0251	2.09552	0.0180625	0.0242969	0.204041
FAHD2A	FAHD2A	-0.102752	0.0116405	2	63.0613	2.09515	0.0180788	0.128942	0.204041
TRMT61A	TRMT61A	0.132759	0.000178032	2	63.9602	2.09194	0.018222	0.081688	0.204966
IVD	IVD	0.097165	0.00373377	3	65.2667	2.09018	0.0183008	0.0904188	0.205165
RPS28	RPS28	0.0402966	0.106638	9	74.913	2.08407	0.0185767	0.0176054	0.207564
TECR	TECR	0.0580769	0.0453322	7	70.5155	2.08183	0.0186788	0.0547972	0.208011
CDC37L1	CDC37L1	-0.101857	0.0123173	2	63.6926	2.07641	0.0189278	0.127085	0.210086
RCN1	RCN1	0.0398446	0.108744	9	73.4423	2.06482	0.0194701	0.0130914	0.215392
BROX	BROX	-0.0890523	0.0263951	4	66.6328	2.05921	0.019737	0.0910306	0.217626
PCGF2	PCGF2	-0.0930533	0.0209939	1	60.1131	2.05773	0.019808	0.34315	0.217693
HSPA1A	HSPA1A	0.0321197	0.149426	10	83.4364	2.05541	0.0199197	0.0517993	0.217871
TTI2	TTI2	-0.0888876	0.0266402	4	65.8006	2.0547	0.0199541	0.0649633	0.217871
PSIP1	PSIP1	0.0499214	0.0685421	8	71.3605	2.04959	0.0202024	0.0560072	0.219865
ABLIM1	ABLIM1	0.0949114	0.00441525	3	64.6193	2.04587	0.0203848	0.11736	0.220883
CPNE7	CPNE7	-0.100355	0.0135289	2	63.3222	2.04499	0.0204277	0.0798308	0.220883
TSTA3	TSTA3	0.059038	0.0430735	6	69.1186	2.04326	0.0205135	0.0452926	0.221098
CAMSAP1	CAMSAP1	-0.100186	0.0136716	2	64.2975	2.04146	0.0206028	0.210783	0.221348
PANX1	PANX1	-0.092295	0.0219389	1	61.0744	2.03892	0.0207291	0.171019	0.221994
MAP2K3	MAP2K3	-0.0882426	0.0276188	4	66.4601	2.03701	0.0208245	0.0808466	0.222304
MRPL43	MRPL43	-0.0880789	0.027872	4	66.1644	2.03252	0.0210504	0.0495961	0.224004
FAM208A	FAM208A	-0.0918593	0.022498	1	61.145	2.02811	0.0212746	0.083944	0.224962
GNA13	GNA13	0.0940082	0.00471821	3	65.6574	2.02811	0.0212747	0.0809928	0.224962
PCNA	PCNA	0.031547	0.152801	10	79.4925	2.02494	0.0214368	0.0196979	0.225963
EIF4ENIF1	EIF4ENIF1	-0.0915489	0.0229036	1	62.4894	2.02041	0.0216707	0.117761	0.227712
SPCS2	SPCS2	0.0558977	0.0508067	7	69.7859	2.01456	0.0219752	0.0961731	0.229358
ISYNA1	ISYNA1	0.0488588	0.0721443	8	71.9008	2.01408	0.0220003	0.00650027	0.229358
INF2	INF2	-0.0936145	0.020317	5	67.3489	2.01347	0.0220326	0.0565086	0.229358
MRPL11	MRPL11	0.0578547	0.0458677	6	68.3598	2.00868	0.0222853	0.0164283	0.230869
NQO2	NQO2	-0.0984586	0.0152055	2	63.5511	2.0053	0.0224655	0.265256	0.230869
RING1	RING1	0.0928249	0.0051431	3	65.3921	2.00484	0.0224902	0.132321	0.230869
RBM7	RBM7	-0.0909157	0.0237501	1	62.8864	2.0047	0.0224978	0.218739	0.230869
FIS1	FIS1	-0.0870474	0.0295114	4	66.604	2.00424	0.0225221	0.0460849	0.230869
DHX38	DHX38	0.0575526	0.0466038	6	68.4438	1.99986	0.0227577	0.0325702	0.232573
NRBP1	NRBP1	-0.0867835	0.0299435	4	66.9017	1.997	0.0229124	0.140772	0.233197
MPP7	MPP7	0.0573892	0.0470061	6	68.3789	1.99508	0.0230169	0.0286454	0.233197
PLAA	PLAA	-0.0912707	0.0232724	7	69.7145	1.99489	0.0230276	0.0668204	0.233197
PYCR1	PYCR1	0.0379232	0.118029	9	75.0531	1.98296	0.023686	0.0340313	0.239143
SLMAP	SLMAP	-0.0899698	0.0250634	1	61.5354	1.98123	0.0237828	0.114495	0.2394
CCDC101	CCDC101	-0.0899073	0.0251524	1	60.3869	1.97968	0.0238699	0.15365	0.239557
GTSF1	GTSF1	-0.09044	0.0244032	7	69.6451	1.97466	0.0241536	0.278871	0.24168
SQRDL	SQRDL	-0.090592	0.0241928	3	64.5197	1.97293	0.024252	0.0377692	0.241943
TXNRD2	TXNRD2	-0.0895781	0.025625	1	62.9148	1.97151	0.0243329	0.0919587	0.242029
GNL2	GNL2	-0.0902054	0.0247308	7	70.8389	1.96894	0.0244798	0.0179754	0.24277
MTERF3	MTERF3	-0.085699	0.0317745	4	65.887	1.96727	0.0245761	0.0466941	0.243006
DOCK1	DOCK1	-0.0888384	0.0267139	1	61.4333	1.95316	0.0254006	0.122728	0.248406
UBE2T	UBE2T	-0.0910284	0.0235975	5	67.7469	1.95279	0.0254221	0.158593	0.248406
VANGL1	VANGL1	-0.0888197	0.026742	1	62.3203	1.95269	0.0254281	0.130205	0.248406
FAM207A	FAM207A	-0.0897145	0.0254283	3	64.7729	1.95167	0.0254887	0.121462	0.248406
RHOA	RHOA	-0.090198	0.0247412	9	75.045	1.9516	0.0254927	0.0412189	0.248406
PLCD3	PLCD3	-0.0885259	0.0271855	1	61.5968	1.9454	0.0258633	0.176875	0.251286
SMCHD1	SMCHD1	0.046615	0.0802254	8	71.5827	1.93912	0.0262437	0.0353453	0.252299
GTF2E1	GTF2E1	-0.0891257	0.0262864	3	65.0393	1.93741	0.0263476	0.0352387	0.252299
CPD	CPD	-0.0903584	0.0245167	5	67.0167	1.93707	0.0263684	0.250684	0.252299
NIPBL	NIPBL	-0.0845827	0.0337549	4	65.7557	1.93666	0.0263934	0.0891424	0.252299
CUL5	CUL5	-0.0903299	0.0245564	5	67.2803	1.9364	0.0264092	0.0829802	0.252299
UBR2	UBR2	0.141827	7.26961e-05	1	62.2955	1.93613	0.0264262	0.184198	0.252299
ARRB2;DKFZp686L0365	ARRB2;DKFZp686L0365	-0.0890267	0.0264331	3	65.1566	1.93501	0.0264944	0.0613826	0.252299
ABHD11	ABHD11	0.0905928	0.00603816	4	66.2883	1.93182	0.0266908	0.16201	0.253449
SLC7A5	SLC7A5	0.0664253	0.0285906	5	67.5507	1.91525	0.0277304	0.0398552	0.260762
TYMS	TYMS	-0.0879599	0.0280572	7	71.0046	1.91425	0.0277939	0.0554312	0.260762
NCOR2	NCOR2	0.121214	0.000518611	2	63.1661	1.91356	0.0278382	0.215317	0.260762
RAB1B	RAB1B	0.052594	0.0600958	7	70.0911	1.91258	0.0279011	0.073052	0.260762
BAG6	BAG6	-0.0864834	0.0304412	6	69.2108	1.91244	0.0279102	0.0641327	0.260762
LEMD3	LEMD3	-0.0864726	0.0304593	6	68.2931	1.91216	0.0279277	0.06082	0.260762
PDLIM7	PDLIM7	0.0524915	0.0604039	7	70.662	1.90941	0.0281044	0.0463807	0.260911
NUP210	NUP210	0.0456991	0.083714	8	71.6664	1.90851	0.0281625	0.0446042	0.260911
PRIM2	PRIM2	-0.0863194	0.0307161	6	69.2366	1.90829	0.0281771	0.104238	0.260911
UBLCP1	UBLCP1	0.066071	0.0291781	5	67.4634	1.90611	0.0283181	0.0622263	0.261494
CDKAL1	CDKAL1	0.120562	0.000549563	2	63.1569	1.90349	0.0284881	0.122072	0.261824
CLIC4	CLIC4	0.0455388	0.0843361	8	71.5241	1.90316	0.02851	0.0345672	0.261824
DDX24	DDX24	-0.0880372	0.0279367	9	73.24	1.89991	0.0287225	0.0571163	0.262951
RBP1	RBP1	0.0454109	0.0848347	8	71.7784	1.89889	0.0287897	0.0448537	0.262951
SQSTM1	SQSTM1	-0.0872408	0.0291981	7	71.128	1.89674	0.0289311	0.115959	0.263093
GMPR2	GMPR2	0.088669	0.00691773	4	66.8698	1.89627	0.0289622	0.0923437	0.263093
C2orf47	C2orf47	-0.0826913	0.0373415	4	65.9658	1.8848	0.0297284	0.061185	0.269323
DPP9	DPP9	0.0535213	0.0573633	6	68.2332	1.88208	0.0299125	0.0239937	0.27026
MYD88	MYD88	0.137388	0.000113404	1	62.5327	1.87955	0.0300846	0.27835	0.270968
CSTB	CSTB	0.0354726	0.130666	9	74.7237	1.87856	0.0301525	0.0243724	0.270968
KIAA1671	KIAA1671	0.0875294	0.0074905	4	65.78	1.87521	0.0303818	0.0530654	0.271473
SLC16A1	SLC16A1	-0.0823203	0.0380803	4	66.5256	1.87463	0.0304219	0.0380236	0.271473
HERC2	HERC2	0.086181	0.00822182	3	64.9828	1.8742	0.0304517	0.115075	0.271473
HSPA5	HSPA5	0.0285824	0.171078	10	83.6221	1.86719	0.0309375	0.00663399	0.275073
PIK3R2	PIK3R2	-0.0851905	0.0326645	1	62.6219	1.86265	0.0312559	0.155719	0.277169
NFS1	NFS1	-0.0816314	0.0394838	4	66.1059	1.85574	0.0317454	0.14676	0.279334
SULT1A1;SULT1A2	SULT1A1;SULT1A2	0.135377	0.000138159	1	62.4976	1.85394	0.0318742	0.123611	0.279334
BAG3	BAG3	-0.0854077	0.0322818	7	71.116	1.85209	0.0320061	0.0300881	0.279334
ABCB10	ABCB10	-0.0847176	0.0335103	1	62.7638	1.85092	0.0320908	0.0549599	0.279334
ITGB4	ITGB4	0.0439688	0.0906132	8	72.7478	1.8507	0.0321061	0.0494239	0.279334
RHEB	RHEB	-0.0813643	0.0400392	4	66.1425	1.84842	0.0322711	0.17008	0.279334
NPC2	NPC2	0.0438729	0.0910078	8	72.0491	1.8475	0.0323375	0.0281813	0.279334
IRF2BPL	IRF2BPL	-0.0812862	0.0402027	4	66.0156	1.84627	0.0324262	0.151859	0.279334
EDF1	EDF1	0.0438245	0.0912072	8	71.3328	1.84588	0.0324546	0.0516733	0.279334
INTS3	INTS3	0.0637362	0.0333067	5	67.76	1.84586	0.032456	0.151749	0.279334
ARHGEF16	ARHGEF16	0.0847397	0.00907219	3	65.0036	1.84586	0.0324566	0.114613	0.279334
CDC42BPA	CDC42BPA	-0.0844895	0.0339247	1	62.7552	1.84526	0.0325	0.0771731	0.279334
PMPCB	PMPCB	0.0436855	0.0917823	8	72.576	1.84124	0.0327935	0.0952251	0.280825
INTS6	INTS6	-0.0905709	0.024222	2	63.4691	1.84023	0.0328673	0.0824522	0.280825
GNAI3	GNAI3	-0.0861116	0.0310672	5	68.0077	1.83743	0.0330736	0.05966	0.280825
ALDH2	ALDH2	0.0633935	0.0339512	5	67.9162	1.83702	0.0331033	0.0279069	0.280825
CWC22	CWC22	-0.0809441	0.0409257	4	66.3035	1.83689	0.0331128	0.0564736	0.280825
PSPH	PSPH	0.0842158	0.00939988	3	65.4798	1.83555	0.0332118	0.0479616	0.280825
NCAPG	NCAPG	-0.0846798	0.0335788	7	70.0944	1.83437	0.0332998	0.022811	0.280825
ACSL5	ACSL5	0.0434621	0.0927116	8	72.7784	1.83377	0.0333438	0.0543745	0.280825
ATL2	ATL2	-0.0857947	0.0316093	5	67.3042	1.82999	0.0336258	0.088544	0.281497
TRIM72	TRIM72	0.0433102	0.0933476	8	71.9763	1.8287	0.0337224	0.0500763	0.281497
POLR2G	POLR2G	0.0849889	0.00891987	4	65.9502	1.82827	0.0337548	0.0883476	0.281497
NDUFS2	NDUFS2	0.0516772	0.0628962	6	68.9088	1.8282	0.0337595	0.0440977	0.281497
POLG2	POLG2	0.133047	0.000173166	1	59.357	1.82424	0.0340576	0.345651	0.283256
MPP6	MPP6	-0.0843337	0.0342103	3	64.5118	1.82135	0.0342769	0.136427	0.283256
ETFDH	ETFDH	-0.0835176	0.0357381	1	60.3048	1.82114	0.0342926	0.216153	0.283256
RABGGTB	RABGGTB	-0.0803286	0.0422529	4	66.333	1.82002	0.0343782	0.0352052	0.283256
C12orf57	C12orf57	-0.0853488	0.0323853	5	67.2652	1.81953	0.0344157	0.117147	0.283256
STAG2	STAG2	0.062684	0.0353185	5	67.0742	1.81871	0.0344775	0.103326	0.283256
CD59	CD59	-0.0802288	0.0424712	4	66.4953	1.81728	0.0345869	0.0577762	0.28346
VPS13C	VPS13C	-0.0832794	0.0361943	1	62.8744	1.81523	0.034744	0.115614	0.284053
CTDP1	CTDP1	-0.0800747	0.0428104	4	65.8999	1.81306	0.0349116	0.0997775	0.284729
CRKL	CRKL	-0.0836689	0.0354507	7	70.078	1.80975	0.0351676	0.0629298	0.285077
CHTF18	CHTF18	-0.0890154	0.0264499	2	64.1244	1.80768	0.0353284	0.181953	0.285077
TMED5	TMED5	0.0838739	0.00961926	4	65.7591	1.80766	0.0353296	0.143881	0.285077
PLOD3	PLOD3	0.0838061	0.00966324	4	66.7995	1.80641	0.0354271	0.0940584	0.285077
CKMT1A;CKMT1B	CKMT1A;CKMT1B	0.0509082	0.0653228	6	68.63	1.80574	0.0354797	0.0836615	0.285077
PARP2	PARP2	0.114222	0.000953488	2	64.1253	1.80554	0.0354951	0.187315	0.285077
CNOT3	CNOT3	0.082654	0.0104389	3	64.9584	1.80484	0.0355496	0.0799985	0.285077
TM9SF2	TM9SF2	0.0507249	0.0659117	6	68.5614	1.80038	0.0359001	0.0833604	0.287201
CAST	CAST	0.0489072	0.0719771	7	71.1246	1.79877	0.0360276	0.0344698	0.287534
CTNNB1	CTNNB1	0.042239	0.097924	8	72.927	1.79291	0.0364937	0.0675544	0.290563
SPATA5L1	SPATA5L1	-0.079216	0.0447401	4	66.1442	1.78951	0.0367661	0.0491362	0.292038
PSAT1	PSAT1	0.0270982	0.180733	10	76.43	1.78821	0.0368708	0.0324608	0.292177
DR1	DR1	0.0502096	0.0675896	6	68.4402	1.78533	0.0371042	0.0593692	0.29222
TAP1	TAP1	-0.0820649	0.0385958	1	61.5731	1.7851	0.0371225	0.127396	0.29222
ACADVL	ACADVL	0.0419895	0.0990135	8	72.8214	1.78457	0.0371655	0.044259	0.29222
FCF1	FCF1	-0.0827416	0.0372423	3	65.0077	1.78279	0.0373104	0.0634033	0.29222
POLR2D	POLR2D	0.0825266	0.0105278	4	66.5249	1.78277	0.0373121	0.113458	0.29222
KIF3B	KIF3B	-0.0818625	0.0390083	1	62.8975	1.78008	0.0375315	0.0507153	0.293253
RSBN1	RSBN1	-0.0816895	0.0393638	1	61.7421	1.77579	0.0378841	0.0894055	0.294606
CETN2	CETN2	0.129004	0.000254269	1	62.8564	1.77273	0.0381369	0.0730953	0.294606
ARPC5L	ARPC5L	0.0608867	0.0389848	5	68.1384	1.77234	0.038169	0.0861479	0.294606
TIMELESS	TIMELESS	0.0809938	0.0116517	3	65.3658	1.7722	0.0381807	0.110256	0.294606
PAXBP1	PAXBP1	-0.0822893	0.0381425	3	65.5735	1.77183	0.038211	0.0597029	0.294606
MMS19	MMS19	0.0480265	0.0750657	7	69.943	1.77158	0.038232	0.0609614	0.294606
RIPK2	RIPK2	0.128729	0.000260923	1	62.4069	1.76922	0.038429	0.0395418	0.294919
SMARCAD1	SMARCAD1	-0.0808136	0.0412041	6	68.6721	1.76898	0.0384486	0.0439004	0.294919
MED12	MED12	0.081579	0.0112109	4	65.788	1.76526	0.0387604	0.0478882	0.296632
IK	IK	-0.0804306	0.0420306	6	68.6206	1.75929	0.0392643	0.040649	0.299804
GALNT2	GALNT2	-0.0865451	0.0303383	2	64.3709	1.75598	0.0395459	0.0593928	0.301268
CTSA	CTSA	0.0809209	0.0117076	4	66.2175	1.7531	0.0397928	0.0468709	0.302461
MRPL4	MRPL4	0.0600099	0.0408828	5	67.1155	1.74972	0.0400836	0.0492908	0.303983
PDIA4	PDIA4	0.0263447	0.185763	10	79.23	1.74812	0.0402218	0.0211682	0.304342
CNP	CNP	0.0471717	0.0781592	7	69.5622	1.74519	0.0404755	0.0167345	0.305572
NT5DC2	NT5DC2	-0.0810501	0.0407006	3	65.4443	1.74182	0.0407699	0.129598	0.306467
ARFRP1	ARFRP1	0.126572	0.000318864	1	60.1084	1.74174	0.040777	0.0195043	0.306467
ARPC1B	ARPC1B	0.0322073	0.148914	9	73.7713	1.73944	0.0409783	0.0354273	0.307292
APEX1	APEX1	0.0261253	0.187243	10	76.4246	1.73645	0.0412424	0.0113588	0.308581
NCDN	NCDN	-0.0771313	0.0497174	4	66.5798	1.73235	0.0416054	0.0531492	0.310513
ATG16L1	ATG16L1	0.0789214	0.0133359	3	65.7199	1.73145	0.0416858	0.127755	0.310513
ARHGAP5	ARHGAP5	-0.0798048	0.0434095	1	61.3377	1.72903	0.0419023	0.0966619	0.310726
CBX5	CBX5	0.0466423	0.080123	7	70.4852	1.72885	0.0419178	0.0410634	0.310726
EPHA2	EPHA2	-0.0787982	0.0457042	8	72.8569	1.72763	0.042027	0.03944	0.310726
TUBB4A	TUBB4A	0.0794347	0.0129002	4	66.2606	1.72563	0.0422067	0.0951439	0.310726
VPS26B	VPS26B	0.109041	0.0014697	2	63.15	1.72549	0.0422198	0.17195	0.310726
CCDC12	CCDC12	-0.0803524	0.0422009	3	65.4976	1.72492	0.0422706	0.0369764	0.310726
NUCKS1	NUCKS1	-0.0789643	0.0453189	6	68.4021	1.72219	0.0425177	0.0542522	0.311858
EFHD2	EFHD2	-0.0785384	0.046312	8	71.7817	1.72097	0.0426279	0.0296269	0.311984
BOD1L1	BOD1L1	-0.0848069	0.0333492	2	63.9531	1.7196	0.0427522	0.0952093	0.312212
MRPL40	MRPL40	-0.0766207	0.0510015	4	66.586	1.71835	0.0428663	0.0674336	0.312365
RPP30	RPP30	-0.0765685	0.0511342	4	66.4699	1.71692	0.0429968	0.0279282	0.312421
POLR3B	POLR3B	-0.0846121	0.0337014	2	63.1339	1.71553	0.0431242	0.110313	0.312421
SYNJ2BP-COX16;SYNJ2BP	SYNJ2BP-COX16;SYNJ2BP	-0.0792478	0.0446674	1	62.6223	1.71521	0.0431537	0.17019	0.312421
HM13	HM13	-0.0798468	0.0433158	3	65.0507	1.71268	0.0433859	0.0635903	0.313426
DYNC1LI1	DYNC1LI1	-0.079599	0.0438711	7	70.0728	1.71062	0.0435754	0.0236592	0.314118
KIAA1033	KIAA1033	-0.0797041	0.0436349	3	64.532	1.70922	0.0437051	0.0848005	0.314376
LGALS3BP	LGALS3BP	0.045973	0.0826588	7	69.8085	1.70819	0.0438006	0.0818974	0.314389
SCP2	SCP2	-0.0794278	0.0442577	7	69.6265	1.70645	0.0439617	0.0527761	0.314871
CRELD2	CRELD2	0.107721	0.00163687	2	63.0754	1.70509	0.0440889	0.0823744	0.315109
NDUFB11	NDUFB11	-0.0802646	0.0423927	5	67.7014	1.70023	0.0445436	0.057625	0.317543
GPC1	GPC1	-0.0802259	0.0424777	5	67.7944	1.69932	0.0446291	0.149941	0.317543
TOMM40	TOMM40	0.0394112	0.110791	8	72.1111	1.69843	0.0447137	0.0373044	0.317543
ATP6V1F	ATP6V1F	-0.0784311	0.0465649	1	62.8847	1.69494	0.0450432	0.0772918	0.318836
PTGES3	PTGES3	0.0253307	0.192667	10	78.4293	1.69417	0.0451168	0.0136685	0.318836
MED4	MED4	-0.0783566	0.0467411	1	61.9656	1.69309	0.0452188	0.144299	0.318836
DHX36	DHX36	-0.079875	0.043253	5	66.9747	1.69109	0.0454097	0.0517533	0.318836
RELA	RELA	-0.0798737	0.043256	5	67.3197	1.69106	0.0454128	0.0335924	0.318836
MALT1	MALT1	-0.0798497	0.0433095	5	67.6594	1.6905	0.0454665	0.076987	0.318836
NUTF2	NUTF2	0.03906	0.11247	8	71.6502	1.68669	0.0458312	0.0267821	0.320347
COTL1	COTL1	0.0309588	0.156321	9	73.7872	1.68626	0.0458731	0.0268931	0.320347
NUP43	NUP43	0.046692	0.0799372	6	68.3811	1.68256	0.0462305	0.0553506	0.321124
TPRKB	TPRKB	-0.077873	0.0478982	1	62.5073	1.6811	0.0463722	0.111577	0.321124
NUP62	NUP62	0.0388697	0.113387	8	71.162	1.68034	0.046446	0.0509735	0.321124
YARS	YARS	0.0250679	0.194482	10	77.5026	1.68018	0.046461	0.0261793	0.321124
LAMP1	LAMP1	0.0388641	0.113415	8	71.3025	1.68015	0.0464644	0.0728645	0.321124
UBR7	UBR7	-0.0793323	0.0444748	5	67.3104	1.67836	0.0466388	0.0442926	0.321124
TRIM26	TRIM26	-0.0777559	0.0481819	1	62.0456	1.67819	0.046655	0.130377	0.321124
CYB5R1	CYB5R1	-0.0776561	0.0484247	1	62.2017	1.67571	0.0468972	0.0946608	0.321705
NSRP1;CCDC55	NSRP1;CCDC55	-0.0826893	0.0373455	2	62.974	1.67529	0.046939	0.0323485	0.321705
DNAJC2	DNAJC2	-0.0781112	0.0473255	7	69.7229	1.67439	0.0470272	0.0480071	0.321705
XPO7	XPO7	-0.0769332	0.0502125	6	68.2756	1.6708	0.0473809	0.0657192	0.323464
JUP	JUP	0.0305681	0.158688	9	74.6879	1.66961	0.0474983	0.0930896	0.323571
RBMX2	RBMX2	0.120839	0.000536189	1	61.8493	1.66869	0.0475896	0.207852	0.323571
VPS26A	VPS26A	0.0445941	0.0880729	7	70.8077	1.66562	0.0478942	0.0259661	0.324431
PRPF38B	PRPF38B	0.105156	0.00201197	2	63.3844	1.66547	0.0479098	0.10118	0.324431
UBE2H	UBE2H	0.0760341	0.0160303	4	66.2067	1.66279	0.0481768	0.0595117	0.325582
HADH	HADH	-0.0786004	0.0461663	5	67.7046	1.66118	0.0483383	0.11988	0.326016
SNRPD3	SNRPD3	0.0303104	0.160262	9	74.2204	1.65863	0.0485949	0.0305312	0.3265
GLO1	GLO1	0.0303081	0.160276	9	74.5979	1.65853	0.0486048	0.0137994	0.3265
TPP1	TPP1	0.119719	0.000592152	1	62.8456	1.65441	0.0490217	0.141445	0.327723
PSME4	PSME4	-0.0782755	0.0469335	5	67.2621	1.65356	0.0491084	0.0374273	0.327723
DDI2	DDI2	0.0755295	0.0165463	4	66.289	1.65347	0.0491178	0.11687	0.327723
CTBP2	CTBP2	0.0380248	0.117524	8	71.3503	1.65211	0.0492563	0.0445675	0.327723
SUPV3L1	SUPV3L1	0.0754455	0.0166336	4	65.9113	1.65192	0.0492758	0.0960104	0.327723
TFB2M	TFB2M	-0.0770438	0.0499356	3	65.5605	1.64479	0.0500066	0.0629107	0.331648
USP15	USP15	-0.0768732	0.0503632	7	70.0464	1.64424	0.0500637	0.0258792	0.331648
ACP2	ACP2	0.118725	0.000646286	1	59.5057	1.64175	0.0503213	0.210985	0.332072
GOSR2	GOSR2	0.103602	0.00227572	2	63.5205	1.64145	0.0503518	0.115637	0.332072
OSBPL11	OSBPL11	-0.0768769	0.0503539	3	65.3388	1.64075	0.050425	0.0915743	0.332072
LRSAM1	LRSAM1	-0.0760453	0.0524799	1	62.8623	1.63575	0.050946	0.176084	0.334845
MAP7	MAP7	-0.0734044	0.0597069	4	66.4846	1.63017	0.0515332	0.0880616	0.337638
SNX4	SNX4	-0.0805155	0.0418462	2	62.9726	1.6298	0.0515724	0.076092	0.337638
PNPT1	PNPT1	-0.0761529	0.052201	7	70.9575	1.62669	0.0519012	0.0504891	0.338165
MYO9B	MYO9B	0.102625	0.00245722	2	64.4043	1.62635	0.0519374	0.0551905	0.338165
DNAJC10	DNAJC10	0.102614	0.00245934	2	63.2337	1.62618	0.0519555	0.135208	0.338165
SLC25A12	SLC25A12	0.0734484	0.0188268	3	64.8691	1.62383	0.0522059	0.108058	0.339136
NAA20	NAA20	-0.0801817	0.0425746	2	63.1567	1.62281	0.052315	0.196432	0.339187
RNMTL1	RNMTL1	-0.0755417	0.0538016	3	65.36	1.60841	0.0538727	0.0862652	0.346505
LSM8	LSM8	0.0426974	0.0959458	7	69.8811	1.60707	0.0540191	0.06115	0.346505
NUDT19	NUDT19	-0.0793756	0.0443764	2	63.4539	1.60594	0.0541437	0.199376	0.346505
EXOC8	EXOC8	-0.079375	0.0443778	2	63.424	1.60593	0.054145	0.0392248	0.346505
CYB5R3	CYB5R3	0.036634	0.124565	8	71.414	1.60564	0.0541769	0.00567888	0.346505
NCEH1	NCEH1	-0.0724296	0.0625636	4	66.0829	1.60344	0.0544191	0.0716183	0.346505
UFL1	UFL1	-0.075195	0.054727	7	70.2813	1.60336	0.0544273	0.0339607	0.346505
DDX56	DDX56	-0.075152	0.0548425	7	70.8033	1.60232	0.0545428	0.116549	0.346505
STK24	STK24	0.0364976	0.125271	8	71.3437	1.60108	0.0546796	0.0548532	0.346505
CHAF1B	CHAF1B	-0.074126	0.0576588	6	68.8468	1.59977	0.0548247	0.0765992	0.346505
SET	SET	0.0235264	0.205334	10	79.2483	1.59816	0.0550041	0.0330841	0.346505
UTP18	UTP18	-0.0737267	0.0587852	8	71.3636	1.59759	0.0550669	0.0520194	0.346505
ARHGAP4	ARHGAP4	-0.0745066	0.0566011	1	60.3439	1.59757	0.055069	0.252215	0.346505
HYOU1	HYOU1	0.023515	0.205416	10	77.6142	1.59755	0.0550715	0.0203813	0.346505
RCN2	RCN2	0.0363666	0.125952	8	72.0903	1.5967	0.055166	0.0398113	0.346505
SRBD1	SRBD1	-0.0721717	0.0633369	4	66.7044	1.59637	0.0552036	0.0713878	0.346505
FOXRED1	FOXRED1	0.100677	0.00285841	2	63.1566	1.59626	0.0552152	0.128218	0.346505
BLVRA	BLVRA	-0.0750072	0.0552332	3	65.5611	1.59546	0.0553043	0.133769	0.346505
URB1	URB1	-0.0757379	0.0532836	5	67.0782	1.59402	0.0554658	0.0479178	0.346868
HNRNPH2	HNRNPH2	0.0422206	0.0980044	7	69.8067	1.59235	0.0556528	0.089333	0.347372
EXOG	EXOG	-0.07426	0.0572846	1	60.7401	1.59145	0.0557536	0.137249	0.347372
RAI14	RAI14	-0.0755665	0.0537359	5	67.1526	1.59	0.0559176	0.0677028	0.347747
CHUK	CHUK	-0.0718379	0.0643488	4	66.7372	1.58721	0.0562321	0.0771218	0.348166
YWHAH	YWHAH	0.0233114	0.206875	10	76.8598	1.58672	0.0562882	0.0293479	0.348166
SDSL	SDSL	0.100055	0.00299856	2	63.8821	1.58665	0.0562965	0.103078	0.348166
POLE3	POLE3	0.05365	0.056992	5	67.5198	1.58562	0.0564131	0.0565964	0.348245
NDUFS6	NDUFS6	-0.0716192	0.0650187	4	66.5597	1.58122	0.0569143	0.0613845	0.350692
ANAPC1	ANAPC1	-0.0715062	0.0653668	4	65.9239	1.57812	0.0572691	0.0684184	0.352193
MRPL53	MRPL53	0.0713805	0.0213526	4	66.4558	1.5768	0.0574207	0.0500652	0.352193
NDUFS5	NDUFS5	0.0713559	0.0213843	4	66.6531	1.57635	0.0574731	0.14859	0.352193
SGPL1	SGPL1	0.0430152	0.094592	6	68.7055	1.57514	0.0576125	0.0476709	0.352404
PML	PML	-0.0778162	0.0480356	2	64.4142	1.57331	0.057824	0.238748	0.353053
MRPL9	MRPL9	-0.073858	0.0584128	3	64.9013	1.56763	0.0584836	0.0737483	0.356431
TRMT5	TRMT5	-0.073805	0.0585631	3	65.3338	1.56635	0.0586339	0.082035	0.356467
BID	BID	-0.0727819	0.0615191	6	69.1084	1.56576	0.0587022	0.0638177	0.356467
XPOT	XPOT	0.0527582	0.0596047	5	67.0159	1.56261	0.0590728	0.0517593	0.358069
RSBN1L	RSBN1L	-0.0729969	0.0608884	1	61.5	1.56012	0.0593663	0.0736887	0.358176
ALDH3A2	ALDH3A2	0.0411733	0.102638	7	69.592	1.56003	0.059377	0.0977916	0.358176
CCAR1	CCAR1	-0.0725438	0.0622236	6	68.9964	1.55974	0.0594111	0.0507561	0.358176
HDGF	HDGF	0.0279433	0.175195	9	76.1315	1.55779	0.0596421	0.0195714	0.358923
FRYL	FRYL	-0.0733436	0.0598819	3	64.7193	1.55517	0.0599525	0.0279664	0.360145
XPNPEP3	XPNPEP3	0.0700908	0.0230686	4	66.2078	1.55297	0.0602154	0.11214	0.361077
POLD3	POLD3	-0.0767937	0.0505634	2	64.0868	1.55191	0.0603421	0.0759243	0.361191
ZNF598	ZNF598	-0.076638	0.0509576	2	63.0516	1.54865	0.0607332	0.0580514	0.361218
ILK	ILK	0.0522001	0.0612868	5	67.1448	1.5482	0.0607865	0.0298991	0.361218
SBNO1	SBNO1	0.0695143	0.0238723	3	64.828	1.54647	0.0609951	0.137603	0.361218
PPIB	PPIB	0.022554	0.212361	10	79.3153	1.54641	0.0610022	0.0249718	0.361218
BRCC3	BRCC3	0.0695053	0.023885	3	64.4904	1.5463	0.0610165	0.175962	0.361218
HNRNPA2B1	HNRNPA2B1	0.0225476	0.212407	10	82.4886	1.54608	0.0610431	0.0190806	0.361218
PDLIM5	PDLIM5	-0.0731833	0.0603457	9	73.4468	1.54455	0.0612277	0.040796	0.361218
HSPA12A	HSPA12A	0.111085	0.00124137	1	61.469	1.5444	0.0612458	0.0699712	0.361218
RBM12B	RBM12B	-0.0702551	0.069319	4	66.5317	1.54382	0.0613165	0.0863907	0.361218
VAMP7	VAMP7	-0.0722822	0.0630046	1	62.032	1.54238	0.0614902	0.0921013	0.361513
AKAP9	AKAP9	-0.0762827	0.0518659	2	63.4609	1.54121	0.0616325	0.125238	0.361513
RRP8	RRP8	-0.0722148	0.0632071	1	62.7433	1.54071	0.0616935	0.0722702	0.361513
HMGN5	HMGN5	0.110634	0.00128882	1	61.4608	1.53865	0.0619454	0.0455278	0.361513
PLCG2	PLCG2	0.110538	0.00129907	1	62.2835	1.53743	0.0620944	0.0981136	0.361513
SLC25A13	SLC25A13	0.0692461	0.0242541	4	66.8848	1.53736	0.0621025	0.0710561	0.361513
RBMX	RBMX	0.0223809	0.213626	10	77.2653	1.53721	0.0621215	0.0279096	0.361513
DNAJB6	DNAJB6	-0.0698906	0.0705045	4	66.5961	1.53382	0.0625369	0.298086	0.363299
CPT2	CPT2	-0.0724027	0.0626439	3	65.4411	1.53238	0.0627141	0.107211	0.363698
VPS18	VPS18	0.09633	0.00397442	2	63.0811	1.5291	0.0631203	0.084219	0.364707
TARS	TARS	0.0222253	0.214768	10	77.4599	1.52892	0.0631416	0.0182098	0.364707
AK2	AK2	0.0271888	0.180134	9	73.5881	1.52564	0.0635496	0.0175818	0.364707
ECHS1	ECHS1	0.0342338	0.137398	8	71.4804	1.52544	0.0635744	0.0151245	0.364707
TNRC6A	TNRC6A	-0.0715781	0.065145	1	61.9112	1.52491	0.0636402	0.0719646	0.364707
SMYD5	SMYD5	0.0682979	0.0256457	3	64.9034	1.52256	0.063935	0.091807	0.364707
HSF1	HSF1	-0.0714714	0.0654744	1	61.1773	1.52227	0.0639712	0.332783	0.364707
SERPINB9	SERPINB9	0.0511776	0.0644645	5	67.4168	1.52182	0.0640267	0.0786973	0.364707
INTS1	INTS1	-0.071953	0.0639986	3	64.8916	1.52149	0.0640684	0.119782	0.364707
MOB1A;MOB1B	MOB1A;MOB1B	0.0411544	0.102723	6	69.409	1.52077	0.0641586	0.0610661	0.364707
ELP2	ELP2	-0.0709979	0.0669509	6	68.5	1.52062	0.0641772	0.0782663	0.364707
SOD1	SOD1	0.022054	0.216028	10	76.6291	1.51981	0.0642791	0.0408239	0.364707
GTF2H4	GTF2H4	0.109089	0.00146394	1	61.749	1.51896	0.0643864	0.114182	0.364707
SQLE	SQLE	0.0682397	0.0257333	4	66.8108	1.51876	0.0644112	0.592319	0.364707
CACYBP	CACYBP	0.0219607	0.216717	10	76.6461	1.51484	0.0649058	0.0254394	0.366888
SRP9	SRP9	0.0338088	0.139761	8	72.0073	1.51125	0.065363	0.0315437	0.368481
ACSL3	ACSL3	0.0267909	0.182774	9	73.3659	1.50869	0.0656886	0.0276602	0.368481
DNMBP	DNMBP	0.0407398	0.104603	6	68.4631	1.50866	0.0656931	0.0362125	0.368481
RNPS1	RNPS1	-0.0705044	0.0685171	6	68.3579	1.50814	0.0657597	0.124148	0.368481
HEATR6	HEATR6	-0.071354	0.065838	3	64.8347	1.50698	0.0659074	0.0254499	0.368481
MORF4L1	MORF4L1	-0.070433	0.0687461	6	69.5076	1.50633	0.0659912	0.142622	0.368481
ANKRD28	ANKRD28	0.0674686	0.026917	3	65.5732	1.50625	0.0660019	0.091937	0.368481
HIP1R	HIP1R	-0.0703964	0.0688637	6	68.6528	1.5054	0.0661101	0.0309076	0.368481
YTHDC2	YTHDC2	0.0674358	0.0269684	4	65.8925	1.50391	0.0663026	0.149878	0.368481
RRAGA;RRAGB	RRAGA;RRAGB	-0.0707164	0.0678409	1	61.5648	1.50353	0.0663506	0.112076	0.368481
AHCTF1	AHCTF1	-0.0700389	0.0700204	8	71.6895	1.50303	0.0664158	0.0463307	0.368481
APTX	APTX	0.107783	0.00162857	1	61.4436	1.50232	0.0665068	0.123666	0.368481
AAK1	AAK1	0.107586	0.00165486	1	61.4507	1.49981	0.0668317	0.218336	0.36967
BCL10	BCL10	-0.0742064	0.0574342	2	63.4639	1.49776	0.0670977	0.0586544	0.370452
HIBCH	HIBCH	0.0502163	0.0675675	5	67.9996	1.49702	0.0671941	0.107303	0.370452
NUCB1	NUCB1	-0.0707713	0.0676668	7	70.5659	1.49562	0.067376	0.0447251	0.370845
HIP1	HIP1	0.107181	0.00171013	1	62.7664	1.49464	0.0675038	0.113674	0.370939
ACO1	ACO1	-0.0706124	0.0681721	7	70.8559	1.49175	0.067882	0.0357386	0.372407
SH2D4A	SH2D4A	0.0666579	0.0282101	3	65.0522	1.49031	0.0680718	0.0661992	0.372838
LLGL2	LLGL2	-0.0709825	0.0669993	5	67.1442	1.48244	0.0691117	0.0692807	0.377609
MRPS18B	MRPS18B	0.0496348	0.0694999	5	67.4883	1.48201	0.0691682	0.0813883	0.377609
RFC5	RFC5	0.0385896	0.114747	7	71.1204	1.48027	0.069401	0.0473315	0.378264
ECD	ECD	-0.0677344	0.0778379	4	66.5138	1.4747	0.0701464	0.176474	0.381706
POLR2H	POLR2H	-0.0688703	0.0739057	8	71.78	1.47306	0.0703669	0.0472992	0.382193
STX18	STX18	0.0925791	0.0052355	2	63.5337	1.47114	0.0706262	0.147784	0.382193
CAMK2D	CAMK2D	-0.0675952	0.0783305	4	66.71	1.47089	0.0706611	0.0547468	0.382193
SFXN4	SFXN4	-0.0729113	0.061139	2	63.0003	1.47066	0.0706919	0.100658	0.382193
BCCIP	BCCIP	-0.0687399	0.0743493	8	72.2563	1.46972	0.0708189	0.0261905	0.382262
NDRG1	NDRG1	-0.0696944	0.0711488	3	65.3352	1.46679	0.0712167	0.0374006	0.383792
DCAF8	DCAF8	0.0653493	0.0304063	3	64.9033	1.46457	0.0715185	0.126713	0.384799
ATP6V1D	ATP6V1D	-0.0695303	0.0716915	3	64.8301	1.46281	0.0717592	0.0621983	0.385476
AK1	AK1	0.0390814	0.112367	6	69.0386	1.46021	0.0721163	0.029122	0.386774
CDK6	CDK6	-0.07229	0.0629811	2	64.2661	1.45766	0.0724676	0.18877	0.387464
ARL2;ARL2-SNX15	ARL2;ARL2-SNX15	0.0649652	0.0310772	3	65.0181	1.45702	0.0725552	0.0482712	0.387464
VPS33B	VPS33B	0.104207	0.00216948	1	62.7636	1.45676	0.0725916	0.0762501	0.387464
EPN1	EPN1	0.091537	0.00564393	2	64.1397	1.45504	0.0728288	0.0884955	0.388111
RAD21	RAD21	-0.0683158	0.0758058	6	68.4306	1.45276	0.073145	0.0699231	0.389178
MTA3	MTA3	0.103769	0.00224601	1	62.7245	1.45117	0.0733667	0.122589	0.389739
MED23	MED23	-0.071927	0.0640773	2	63.4518	1.45006	0.0735209	0.0125461	0.38994
NUP98	NUP98	-0.0679039	0.0772413	8	72.5067	1.44828	0.0737688	0.0243787	0.390165
ANXA2;ANXA2P2	ANXA2;ANXA2P2	0.0206921	0.226201	10	84.2965	1.44734	0.0739008	0.015178	0.390165
CBWD3;CBWD5;CBWD6;CBWD7	CBWD3;CBWD5;CBWD6;CBWD7	0.0643701	0.0321408	4	66.1403	1.44726	0.0739124	0.110241	0.390165
DHFR	DHFR	0.0384896	0.115235	6	68.9809	1.44292	0.0745218	0.143078	0.391028
MTUS1	MTUS1	-0.0686926	0.0745107	3	65.6532	1.44252	0.0745773	0.0540532	0.391028
PAK4	PAK4	0.0641022	0.0326294	4	66.5113	1.44231	0.074608	0.0398739	0.391028
SCYL2	SCYL2	-0.0665487	0.0821101	4	66.8302	1.44219	0.0746244	0.138754	0.391028
AP3B1	AP3B1	0.0317346	0.15169	8	71.944	1.44194	0.0746593	0.0270852	0.391028
NCLN	NCLN	0.0383822	0.115761	6	69.0423	1.43978	0.0749647	0.0454483	0.392015
GYG1	GYG1	-0.0690105	0.0734311	5	67.2455	1.43617	0.0754773	0.0264494	0.394081
G6PD	G6PD	0.0250661	0.194494	9	74.9946	1.43521	0.0756136	0.0371858	0.394165
ZC3H18	ZC3H18	0.063645	0.0334772	4	65.7784	1.43386	0.0758063	0.0994401	0.394165
LLPH	LLPH	-0.0675576	0.0784639	6	68.4373	1.43358	0.0758463	0.0460225	0.394165
CYB5A	CYB5A	0.0899515	0.00631969	2	63.2129	1.43055	0.0762803	0.173032	0.395807
GARS	GARS	0.0203237	0.228999	10	76.8388	1.42774	0.0766837	0.0329644	0.397286
DFFA	DFFA	0.0368427	0.12349	7	70.0882	1.42634	0.0768852	0.0737961	0.397715
ASUN	ASUN	-0.065831	0.0847804	4	66.1513	1.42251	0.0774388	0.0620444	0.399961
ASS1	ASS1	0.089293	0.00662078	2	63.7437	1.42037	0.0777498	0.18367	0.40095
STX10	STX10	0.0891393	0.00669286	2	63.3867	1.418	0.078096	0.0799479	0.402116
CMBL	CMBL	0.0469299	0.0790518	5	67.8294	1.41222	0.0789425	0.0349535	0.405418
U2AF1	U2AF1	0.0245071	0.198389	9	74.9551	1.41139	0.0790642	0.0267307	0.405418
ABI1	ABI1	-0.0654167	0.0863514	4	66.5854	1.41115	0.0791	0.0885958	0.405418
MAP1S	MAP1S	-0.0678828	0.0773153	5	67.189	1.40971	0.0793128	0.0616685	0.405536
CTNND1	CTNND1	0.0244466	0.198813	9	74.1137	1.40882	0.0794447	0.0220573	0.405536
PALD1	PALD1	-0.0653213	0.086716	4	65.9076	1.40854	0.079486	0.0522867	0.405536
MAD1L1	MAD1L1	0.0621713	0.0363342	3	64.7566	1.40209	0.0804449	0.0707954	0.409779
HEL-S-109;NUCB2;Nucb2	HEL-S-109;NUCB2;Nucb2	0.04649	0.0806947	5	67.4514	1.40087	0.0806261	0.0467998	0.409779
FAM50A	FAM50A	-0.0669175	0.0807629	3	64.9736	1.39953	0.0808269	0.0888534	0.409779
TBC1D4	TBC1D4	0.0464001	0.0810339	5	67.7749	1.39855	0.0809738	0.0592195	0.409779
PPP1R18	PPP1R18	0.0878483	0.00732615	2	63.5604	1.39805	0.0810491	0.129084	0.409779
RAB13	RAB13	0.0619654	0.0367489	3	64.9806	1.39804	0.0810511	0.0310116	0.409779
RHOF	RHOF	0.0876655	0.00741993	2	63.1443	1.39523	0.0814738	0.121411	0.41067
SMARCC2	SMARCC2	0.0368275	0.123568	6	68.5532	1.39436	0.0816047	0.06507	0.41067
ALDH16A1	ALDH16A1	0.0614801	0.0377415	4	65.8743	1.39385	0.0816808	0.0372664	0.41067
POFUT1	POFUT1	0.061467	0.0377686	4	65.9371	1.39361	0.0817174	0.0611439	0.41067
PTGR1	PTGR1	0.0614005	0.0379064	4	66.307	1.39238	0.0819033	0.0600994	0.410988
CPNE1	CPNE1	0.0367206	0.124118	6	68.9856	1.39123	0.0820773	0.0759952	0.411245
RAD50	RAD50	-0.0664329	0.0825366	3	65.1958	1.3878	0.0825997	0.0264761	0.412647
DIMT1	DIMT1	-0.0657445	0.0851065	6	68.7965	1.3877	0.0826137	0.165421	0.412647
DHRS7	DHRS7	-0.0645345	0.0897685	4	66.3415	1.38696	0.0827264	0.0654007	0.412647
RFK	RFK	-0.0663147	0.0829736	3	64.6982	1.38493	0.0830364	0.087412	0.413538
CELF1	CELF1	0.035477	0.130643	7	69.6395	1.38418	0.0831518	0.0251078	0.413538
KIAA1429	KIAA1429	-0.0655237	0.0859437	6	68.4343	1.38211	0.0834682	0.0692789	0.414497
RSL24D1	RSL24D1	0.0610407	0.038659	3	65.7212	1.37985	0.083816	0.0776809	0.414921
SUN1	SUN1	-0.0654183	0.0863452	6	68.4012	1.37945	0.0838782	0.0518575	0.414921
GLG1	GLG1	-0.0652076	0.0871523	8	72.441	1.37915	0.0839249	0.0506194	0.414921
CASP7	CASP7	-0.0641844	0.0911522	4	66.2	1.37736	0.0841998	0.0627485	0.415655
DIS3L2	DIS3L2	0.0455433	0.0843183	5	67.1051	1.37645	0.0843419	0.0352027	0.415655
PHB2	PHB2	0.0193471	0.236508	10	79.1308	1.37578	0.0844455	0.00381773	0.415655
CRIP2	CRIP2	-0.0682983	0.0758664	2	63.1317	1.37412	0.0847024	0.059149	0.416308
ADIRF	ADIRF	0.0296705	0.164214	8	72.0765	1.37298	0.0848794	0.011444	0.416568
MICU1	MICU1	0.0975648	0.00362325	1	61.3111	1.37212	0.0850138	0.243938	0.416617
NACC1	NACC1	-0.0656451	0.0854826	3	64.6921	1.36872	0.0855442	0.222601	0.418604
SCAF11	SCAF11	-0.0660915	0.0838037	5	67.5884	1.36768	0.0857064	0.0592895	0.418787
AAR2	AAR2	0.0602994	0.0402479	3	65.1779	1.36528	0.0860829	0.0706205	0.418939
CRYZ	CRYZ	-0.0648475	0.0885448	6	68.9983	1.36501	0.0861254	0.010957	0.418939
STK38	STK38	-0.0651175	0.087499	1	62.9675	1.36462	0.0861859	0.0872781	0.418939
SRSF5	SRSF5	0.0357985	0.128934	6	69.5214	1.36429	0.0862374	0.0674335	0.418939
NUPL1	NUPL1	-0.0658866	0.0845712	5	67.6037	1.36287	0.0864616	0.0316917	0.41942
TJP1	TJP1	-0.0644942	0.0899269	8	72.7861	1.36085	0.08678	0.0647709	0.419434
TMEM209	TMEM209	-0.0649567	0.0881208	1	62.7153	1.36063	0.086815	0.30929	0.419434
ITGA3	ITGA3	0.0347091	0.134788	7	69.733	1.36047	0.0868399	0.0552922	0.419434
TUBA4A	TUBA4A	0.0346445	0.13514	7	70.2631	1.35848	0.0871553	0.080764	0.420103
DNAJB12	DNAJB12	-0.065184	0.087243	3	64.9586	1.35755	0.0873036	0.0770226	0.420103
PIK3R4	PIK3R4	0.059885	0.0411591	3	65.6248	1.35713	0.0873702	0.119468	0.420103
QTRTD1	QTRTD1	-0.0651383	0.0874192	3	65.2792	1.35644	0.0874797	0.170456	0.420103
CDV3	CDV3	-0.0640889	0.0915326	8	72.004	1.35046	0.0884344	0.0456872	0.423775
CMPK1	CMPK1	0.034372	0.136636	7	70.703	1.35007	0.0884971	0.0234696	0.423775
UGDH	UGDH	0.0230453	0.208793	9	74.1115	1.34912	0.0886496	0.0241024	0.423899
PPID	PPID	0.0229719	0.209324	9	73.5757	1.34599	0.0891531	0.0444549	0.4257
SCRN2	SCRN2	-0.0642668	0.090825	1	61.8394	1.34352	0.0895526	0.249297	0.426171
SNRPE	SNRPE	-0.0638012	0.0926847	8	72.0635	1.34308	0.0896226	0.0573715	0.426171
EYA3	EYA3	0.0842864	0.00935509	2	63.4208	1.34302	0.0896332	0.0446749	0.426171
SLC25A24	SLC25A24	0.0586387	0.0440006	4	66.5837	1.34135	0.0899037	0.0435726	0.426851
POLR3C	POLR3C	-0.0665489	0.0821094	2	64.0664	1.33751	0.0905284	0.101994	0.42842
THOC3	THOC3	-0.0647945	0.0887511	5	67.6466	1.33725	0.0905712	0.063014	0.42842
KLC2	KLC2	-0.0642419	0.0909239	7	69.5871	1.3366	0.0906767	0.0289624	0.42842
CTDSPL2	CTDSPL2	-0.0664854	0.0823429	2	63.5442	1.33618	0.0907452	0.107226	0.42842
S100A4	S100A4	0.0285114	0.171533	8	71.7689	1.33425	0.091061	0.057505	0.429306
TRAPPC5	TRAPPC5	0.0834729	0.00988224	2	63.9123	1.33045	0.0916855	0.484478	0.431643
MRPL44	MRPL44	0.0345948	0.135412	6	68.8215	1.32913	0.0919027	0.0560445	0.432059
H1F0	H1F0	0.0283258	0.172724	8	72.5212	1.32805	0.0920808	0.0588204	0.43229
AIMP1	AIMP1	0.0225116	0.212671	9	73.8678	1.32638	0.0923572	0.0149967	0.432484
AASDHPPT	AASDHPPT	0.0578211	0.0459492	4	66.67	1.32624	0.0923802	0.0487102	0.432484
ACAA2	ACAA2	0.0936611	0.00483945	1	61.0443	1.32237	0.093022	0.13695	0.434881
SEC24B	SEC24B	-0.0639524	0.0920778	5	67.5071	1.31749	0.0938378	0.0552088	0.437656
ADD3	ADD3	-0.0632084	0.095093	1	62.4729	1.31725	0.0938766	0.193813	0.437656
MANF	MANF	0.0278961	0.175501	8	72.1282	1.31369	0.0944748	0.0412097	0.439317
CSTF3	CSTF3	-0.063233	0.094992	7	70.7074	1.31203	0.0947553	0.0342678	0.439317
CNDP2	CNDP2	0.0221639	0.215219	9	74.2627	1.31157	0.0948331	0.0173978	0.439317
ITCH	ITCH	0.0569941	0.04799	4	65.915	1.31096	0.094936	0.0538319	0.439317
AGPS	AGPS	0.0278064	0.176084	8	72.6702	1.3107	0.09498	0.014911	0.439317
PARP4	PARP4	-0.0626918	0.0972287	6	69.2456	1.31046	0.0950194	0.166017	0.439317
CTR9	CTR9	0.0329628	0.144548	7	70.2518	1.30657	0.09568	0.0448195	0.441762
ACAP2	ACAP2	0.0922551	0.00535958	1	61.0541	1.30446	0.0960389	0.12151	0.442809
EXOSC8	EXOSC8	-0.0622378	0.0991347	6	69.369	1.29898	0.0969758	0.0694492	0.44526
LIMS1	LIMS1	0.0425281	0.0966733	5	67.3201	1.29864	0.097033	0.0670714	0.44526
NUP35	NUP35	-0.0622133	0.0992383	6	68.2515	1.29836	0.0970822	0.0501648	0.44526
PSMB3	PSMB3	0.0274337	0.178521	8	72.6002	1.29824	0.0971017	0.032877	0.44526
SAR1B;DKFZp434B2017	SAR1B;DKFZp434B2017	-0.061223	0.103494	4	66.6267	1.29617	0.097459	0.048988	0.446288
ASMTL	ASMTL	0.0423015	0.0976526	5	67.619	1.2928	0.0980402	0.0240243	0.446757
NRF1	NRF1	-0.0622163	0.0992259	1	60.8358	1.29264	0.0980678	0.172395	0.446757
PPP6R3	PPP6R3	-0.062297	0.0988847	7	70.9182	1.28923	0.0986587	0.0522122	0.446757
RUFY1	RUFY1	0.055754	0.0511855	4	66.7632	1.28804	0.0988656	0.0680812	0.446757
NHLRC2	NHLRC2	0.0323598	0.148025	7	70.4355	1.28795	0.098881	0.0470062	0.446757
CASP6	CASP6	0.0909207	0.00589859	1	62.5051	1.28745	0.0989682	0.107187	0.446757
ALDH1B1	ALDH1B1	0.0270991	0.180727	8	71.7033	1.28706	0.0990361	0.0262829	0.446757
BZW1	BZW1	0.0215839	0.21951	9	76.0374	1.28686	0.0990722	0.0216488	0.446757
ATXN10	ATXN10	-0.0621731	0.0994086	7	70.6948	1.28621	0.0991842	0.00762651	0.446757
NDUFAB1	NDUFAB1	-0.0626101	0.0975699	5	68.0421	1.28599	0.099223	0.0925235	0.446757
ACTR3	ACTR3	0.0215326	0.219891	9	74.1135	1.28467	0.0994534	0.0465217	0.446757
GNL3	GNL3	-0.0622947	0.0988946	9	73.2587	1.28405	0.0995618	0.0261979	0.446757
TMX2	TMX2	-0.0624605	0.0981964	5	67.0195	1.28248	0.0998367	0.0138826	0.446757
GIPC1	GIPC1	-0.0624493	0.0982437	5	67.4482	1.28222	0.0998831	0.0800762	0.446757
EML2	EML2	-0.0607122	0.10574	4	66.0449	1.28216	0.0998931	0.035638	0.446757
COX5A	COX5A	-0.061399	0.102728	8	71.1803	1.28149	0.100011	0.0813259	0.446757
SSR4	SSR4	0.0321089	0.149489	7	70.7424	1.28021	0.100236	0.0223234	0.446757
RAVER1	RAVER1	0.0268912	0.182106	8	71.6412	1.28012	0.100252	0.0290074	0.446757
DDAH1	DDAH1	0.055294	0.0524129	4	66.2424	1.27954	0.100353	0.0515583	0.446757
PAPD5	PAPD5	0.0801424	0.0123198	2	63.3802	1.27899	0.10045	0.07208	0.446757
ZCCHC6	ZCCHC6	0.0902219	0.00619961	1	62.6543	1.27855	0.100528	0.125452	0.446757
DUS3L	DUS3L	0.0800725	0.0123762	2	64.1394	1.27791	0.100641	0.0869631	0.446757
SEC24D	SEC24D	-0.0636939	0.0931173	2	64.4202	1.27776	0.100667	0.127269	0.446757
PFDN1	PFDN1	0.0328185	0.145375	6	69.5208	1.27723	0.10076	0.0693226	0.446757
TRIO	TRIO	-0.0635521	0.0936913	2	63.2504	1.27479	0.101191	0.0858874	0.447487
GSS	GSS	0.0319334	0.150518	7	71.0662	1.27479	0.101192	0.0314879	0.447487
CGN	CGN	-0.063512	0.093854	2	63.416	1.27395	0.10134	0.106405	0.447552
IMPA1	IMPA1	0.0266713	0.183573	8	71.328	1.27277	0.10155	0.0246157	0.447888
SNTB2	SNTB2	-0.0633074	0.0946878	2	63.5115	1.26967	0.102101	0.0580284	0.448799
ATL3	ATL3	-0.0610792	0.104123	6	68.6642	1.26966	0.102103	0.0414169	0.448799
RNF2	RNF2	-0.0601604	0.108206	4	65.8038	1.26703	0.102572	0.0756764	0.448799
GAR1	GAR1	-0.0608274	0.10523	8	71.4182	1.26683	0.102608	0.0613016	0.448799
PPP2R2A	PPP2R2A	0.0264786	0.184863	8	72.2761	1.26633	0.102697	0.0392687	0.448799
TTC4	TTC4	0.0324392	0.147564	6	69.3556	1.26615	0.10273	0.0370994	0.448799
DCK	DCK	0.0412169	0.102442	5	67.9399	1.26481	0.102969	0.0446641	0.448799
TRRAP	TRRAP	-0.0608707	0.105039	6	68.408	1.26439	0.103046	0.0285624	0.448799
CHTOP	CHTOP	0.0411787	0.102614	5	67.7736	1.26383	0.103146	0.0886923	0.448799
DHX33	DHX33	-0.0613118	0.103107	3	64.9761	1.26376	0.103157	0.0367609	0.448799
HNRNPH3	HNRNPH3	0.0210325	0.223634	9	73.0714	1.26336	0.103229	0.0462513	0.448799
SRSF10	SRSF10	0.0315317	0.152892	7	70.6001	1.26239	0.103404	0.0377773	0.448979
NUDC	NUDC	0.0171874	0.253586	10	78.4573	1.26086	0.10368	0.0202578	0.449595
UBA6	UBA6	-0.0604939	0.106711	8	71.5747	1.25828	0.104146	0.0416432	0.450906
TMED4	TMED4	-0.0627349	0.0970494	2	63.5575	1.25769	0.104252	0.150009	0.450906
CBLL1	CBLL1	0.0885043	0.00699803	1	62.188	1.25666	0.104438	0.0899878	0.451069
ADPGK	ADPGK	0.0786015	0.0136138	2	63.7507	1.25518	0.104706	0.147657	0.451069
PYGB	PYGB	0.0261256	0.187242	8	72.0716	1.25454	0.104823	0.0309365	0.451069
TMEM49;VMP1	TMEM49;VMP1	0.0539395	0.0561635	4	65.7395	1.25451	0.104828	0.0879872	0.451069
OCIAD2	OCIAD2	-0.0608586	0.105093	3	64.4873	1.25279	0.105142	0.0656713	0.451167
MCAT	MCAT	-0.0596299	0.110615	4	66.1347	1.25248	0.105197	0.0849968	0.451167
APIP	APIP	-0.0608331	0.105205	3	64.6016	1.25217	0.105254	0.0406293	0.451167
MAN2A1	MAN2A1	0.0880137	0.00724215	1	61.6943	1.25041	0.105575	0.197775	0.451962
CPOX	CPOX	-0.0613744	0.102835	10	78.7927	1.24942	0.105755	0.0168109	0.452158
BCL2L13	BCL2L13	0.0543441	0.0550217	3	65.7009	1.24818	0.105983	0.091491	0.452556
WRAP53	WRAP53	0.0780975	0.0140617	2	64.1635	1.24739	0.106126	0.0469843	0.45259
AKAP12	AKAP12	-0.0611889	0.103643	10	82.838	1.2452	0.106529	0.0516018	0.453712
FSCN1	FSCN1	0.0168798	0.25607	10	78.7538	1.24449	0.10666	0.0175493	0.453712
PWP1	PWP1	-0.059833	0.109688	6	68.7347	1.23813	0.107834	0.157315	0.458124
ODR4	ODR4	-0.059972	0.109057	1	60.7217	1.23696	0.108051	0.146765	0.458466
RPL14	RPL14	0.0167133	0.257419	10	78.4143	1.23563	0.108298	0.0156657	0.458933
INTS12	INTS12	-0.0598872	0.109441	1	62.0513	1.23485	0.108442	0.138771	0.458964
RAB4A	RAB4A	-0.060055	0.108681	3	65.6076	1.23332	0.108728	0.0850627	0.459323
TBC1D9B	TBC1D9B	-0.0600386	0.108755	3	64.4315	1.23293	0.108801	0.0971324	0.459323
CAT	CAT	0.0305423	0.158845	7	69.5818	1.23185	0.109003	0.140369	0.459596
PTCD3	PTCD3	-0.0595297	0.111074	6	69.1769	1.23046	0.109263	0.0518365	0.460114
MCM4	MCM4	0.0165533	0.25872	10	77.8597	1.22711	0.10989	0.0195499	0.461131
CTSD	CTSD	0.0303516	0.160009	7	70.9068	1.22596	0.110107	0.0897863	0.461131
COPS8	COPS8	0.0396825	0.109507	5	67.9701	1.22522	0.110246	0.0377097	0.461131
CKB	CKB	0.016501	0.259146	10	80.1567	1.22433	0.110414	0.00406425	0.461131
FRG1;FRG1B	FRG1;FRG1B	0.0522863	0.0610246	4	66.0795	1.22396	0.110483	0.0724509	0.461131
PSMD8	PSMD8	-0.0591448	0.112851	8	71.9611	1.22368	0.110536	0.0285756	0.461131
BOLA2	BOLA2	-0.0596034	0.110736	7	71.1154	1.22363	0.110547	0.0535341	0.461131
LRCH1	LRCH1	-0.0594221	0.111569	1	60.5435	1.22331	0.110606	0.144019	0.461131
GSK3A	GSK3A	-0.0595	0.11121	3	65.0882	1.21988	0.111255	0.050635	0.461785
HNRNPA3	HNRNPA3	0.0164019	0.259954	10	78.3595	1.21906	0.111411	0.017404	0.461785
DRAP1	DRAP1	-0.0597137	0.110231	5	67.9779	1.21803	0.111606	0.0541411	0.461785
POP1	POP1	-0.0589242	0.113879	8	71.8127	1.21803	0.111607	0.0754379	0.461785
BUD13	BUD13	0.0854412	0.00864914	1	62.6718	1.21763	0.111682	0.105802	0.461785
LMNB1	LMNB1	0.0163722	0.260196	10	79.0963	1.21748	0.111711	0.0209329	0.461785
GFM2	GFM2	-0.0591574	0.112793	1	61.1921	1.21675	0.11185	0.252697	0.461785
RFC2	RFC2	0.0249683	0.195173	8	72.0973	1.21587	0.112017	0.0767771	0.461785
GOLGA1	GOLGA1	0.0852795	0.00874508	1	60.5514	1.21557	0.112074	0.130322	0.461785
TRIM56	TRIM56	0.0852233	0.00877864	1	60.7271	1.21486	0.112211	0.158997	0.461785
HK2	HK2	-0.0592257	0.112476	7	70.1559	1.21443	0.112292	0.0370931	0.461785
ACOT13	ACOT13	0.0392261	0.111674	5	66.9932	1.21345	0.11248	0.0584573	0.461785
KIF2C	KIF2C	-0.0591695	0.112736	7	70.0401	1.21306	0.112553	0.1662	0.461785
SIRT1	SIRT1	-0.0589626	0.1137	1	62.458	1.21191	0.112773	0.326015	0.462121
SNRPB2	SNRPB2	0.0298284	0.163233	7	69.97	1.20981	0.113176	0.0889497	0.463049
RAC1	RAC1	-0.0593308	0.11199	5	67.5672	1.20905	0.113322	0.0678559	0.463049
SORD	SORD	0.0197325	0.233528	9	74.1451	1.20798	0.113527	0.0388029	0.463049
IPO8	IPO8	-0.0589835	0.113602	3	65.7366	1.20737	0.113644	0.03357	0.463049
RAD18	RAD18	-0.0589305	0.113849	3	65.394	1.20609	0.113892	0.110214	0.463049
C8orf33	C8orf33	-0.0591951	0.112618	5	67.847	1.20586	0.113935	0.0625643	0.463049
KTI12	KTI12	-0.0586631	0.115103	1	62.3127	1.20448	0.114201	0.112513	0.463049
PIGS	PIGS	0.0753064	0.0167789	2	63.6896	1.20427	0.114242	0.0652686	0.463049
PDZD8	PDZD8	-0.0601333	0.108328	2	64.0059	1.20325	0.114441	0.17629	0.463049
PGP	PGP	0.0302758	0.160474	6	68.6032	1.20294	0.114499	0.0915861	0.463049
TXNL4A	TXNL4A	0.0520386	0.0617804	3	64.9087	1.20284	0.114519	0.113453	0.463049
RPP40	RPP40	-0.0577759	0.119336	4	65.7712	1.20165	0.11475	0.059775	0.463177
TSEN34	TSEN34	0.0750869	0.0170105	2	64.1537	1.20088	0.114899	0.129038	0.463177
RAC2	RAC2	0.0295281	0.165102	7	70.935	1.20054	0.114965	0.0913781	0.463177
RIPK1	RIPK1	0.038691	0.114253	5	67.2903	1.19964	0.11514	0.0560714	0.463323
LRRC57	LRRC57	-0.0583723	0.116479	1	61.7954	1.19727	0.115601	0.0742426	0.464087
MSN	MSN	0.015957	0.263597	10	76.2892	1.19538	0.115969	0.0276656	0.464087
ADAM9	ADAM9	-0.0587196	0.114838	5	67.0882	1.19471	0.116101	0.0916294	0.464087
HPCAL1	HPCAL1	-0.0586925	0.114965	5	67.7281	1.19407	0.116225	0.0369644	0.464087
PRRC2A	PRRC2A	0.0293095	0.166471	7	70.1097	1.19379	0.11628	0.0363128	0.464087
SLC16A3	SLC16A3	0.0383971	0.115688	5	67.156	1.19206	0.11662	0.0691352	0.464087
HSPB1	HSPB1	0.0158884	0.264161	10	79.8221	1.19173	0.116683	0.0393462	0.464087
ATP1B3	ATP1B3	-0.0578621	0.11892	8	71.5174	1.19079	0.116867	0.0532456	0.464087
PABPC4	PABPC4	0.0193211	0.23671	9	74.0036	1.19046	0.116934	0.0329	0.464087
FXR2	FXR2	0.0298231	0.163265	6	69.3012	1.18972	0.117078	0.0255539	0.464087
TUBB6	TUBB6	-0.0578187	0.119129	8	71.5372	1.18968	0.117086	0.0342598	0.464087
CDK9	CDK9	-0.0584632	0.116048	5	67.875	1.18869	0.117281	0.0719785	0.464087
RBM33	RBM33	-0.0582119	0.117242	3	65.2675	1.18869	0.117282	0.15774	0.464087
AP3S1	AP3S1	-0.0578747	0.118859	6	68.5658	1.18858	0.117302	0.114662	0.464087
FECH	FECH	-0.05728	0.121749	4	66.3617	1.18805	0.117406	0.119317	0.464087
ERP44	ERP44	0.0290306	0.168229	7	70.6269	1.18518	0.117973	0.0214375	0.465778
NBAS	NBAS	0.0739593	0.0182436	2	63.201	1.18346	0.118314	0.0993603	0.466574
LSM5	LSM5	-0.0576377	0.120004	6	69.4992	1.18259	0.118487	0.1129	0.466707
RPS26;RPS26P11	RPS26;RPS26P11	-0.0579786	0.118359	9	75.6714	1.18079	0.118842	0.041295	0.466817
MRPL28	MRPL28	-0.0581132	0.117714	5	67.2303	1.18048	0.118905	0.0618468	0.466817
BRK1	BRK1	0.0737575	0.0184721	2	63.0129	1.18034	0.118932	0.157175	0.466817
USP5	USP5	0.0190438	0.238867	9	75.1617	1.17864	0.11927	0.0222533	0.467595
WDR36	WDR36	-0.0572547	0.121872	8	72.3323	1.17522	0.119954	0.0189434	0.469482
FBXO2	FBXO2	-0.057871	0.118877	5	67.8765	1.1748	0.120038	0.0461583	0.469482
AP1M1	AP1M1	0.0286702	0.170518	7	69.6317	1.17406	0.120186	0.0800424	0.469482
WRNIP1	WRNIP1	0.0376752	0.119267	5	67.4176	1.17343	0.120312	0.0697065	0.469482
YKT6	YKT6	-0.0577554	0.119435	5	67.3517	1.17208	0.120582	0.0796514	0.469989
TSEN54	TSEN54	-0.0572946	0.121677	1	61.2501	1.17053	0.120894	0.0548408	0.470314
SHMT1	SHMT1	0.0291574	0.167428	6	69.3778	1.17027	0.120946	0.0400406	0.470314
KRI1	KRI1	0.0491192	0.0712485	4	66.3911	1.16544	0.12192	0.0451364	0.473197
NUDCD2	NUDCD2	0.0373537	0.120886	5	67.0078	1.16513	0.121982	0.0202121	0.473197
MGME1	MGME1	0.0373291	0.12101	5	68.0785	1.1645	0.122111	0.0466382	0.473197
HDGFRP2	HDGFRP2	0.0283159	0.172787	7	69.9138	1.16312	0.122391	0.0323344	0.473734
DDX41	DDX41	-0.0572728	0.121783	5	67.2379	1.16076	0.12287	0.071078	0.474194
PRPS1	PRPS1	0.0233033	0.206934	8	72.9078	1.16024	0.122975	0.0200804	0.474194
PTPN23	PTPN23	0.0288	0.169691	6	68.9217	1.15983	0.12306	0.0629706	0.474194
BABAM1	BABAM1	-0.0580549	0.117993	2	63.5302	1.15975	0.123076	0.106273	0.474194
STUB1	STUB1	0.0487688	0.0724559	4	65.94	1.15897	0.123235	0.127779	0.474264
HADHB	HADHB	0.0231785	0.207832	8	72.1187	1.15607	0.123826	0.0315916	0.474684
TFAM	TFAM	0.0486116	0.073003	4	66.7216	1.15606	0.123828	0.0554144	0.474684
PPWD1	PPWD1	0.0486048	0.0730265	4	66.5409	1.15593	0.123854	0.0804776	0.474684
RRP15	RRP15	-0.0560985	0.127635	4	66.0815	1.15566	0.123911	0.0190002	0.474684
NAMPT	NAMPT	0.0184805	0.243283	9	74.4491	1.15464	0.124118	0.0316658	0.474935
RSF1	RSF1	-0.056875	0.123744	5	67.3026	1.15142	0.124779	0.036743	0.476494
HTATSF1	HTATSF1	-0.0564002	0.126113	6	68.9814	1.15127	0.12481	0.0275022	0.476494
PKP3	PKP3	-0.0563588	0.126321	6	69.299	1.15023	0.125025	0.0744727	0.476663
FAR1	FAR1	0.0366813	0.12432	5	67.1475	1.14779	0.125529	0.0540412	0.476663
DNAJB1	DNAJB1	0.0182932	0.244762	9	75.1316	1.14666	0.12576	0.0423365	0.476663
SPAG7	SPAG7	-0.0557483	0.129417	4	66.1383	1.14606	0.125886	0.0280923	0.476663
SMNDC1	SMNDC1	0.0277495	0.176455	7	69.6781	1.14563	0.125974	0.142158	0.476663
ITGB5	ITGB5	-0.0564297	0.125965	3	65.6534	1.14552	0.125997	0.129895	0.476663
PGAM5	PGAM5	-0.0560788	0.127734	8	71.7399	1.14507	0.126091	0.0534857	0.476663
ADRM1	ADRM1	0.027693	0.176824	7	70.6463	1.14389	0.126335	0.0408253	0.476663
MCM3	MCM3	0.014986	0.271638	10	78.4995	1.14372	0.126371	0.00521306	0.476663
CRK	CRK	-0.0560973	0.12764	6	69.3497	1.14361	0.126393	0.0629515	0.476663
TSG101	TSG101	-0.0556518	0.12991	4	66.9337	1.14341	0.126434	0.0161747	0.476663
SMG1	SMG1	0.071328	0.0214203	2	63.2259	1.1428	0.12656	0.0996089	0.476663
CHORDC1	CHORDC1	0.0181808	0.245651	9	76.2593	1.14188	0.126753	0.0569418	0.476852
ARHGAP1	ARHGAP1	0.0281469	0.173877	6	68.8909	1.14075	0.126987	0.0356351	0.477199
BRAP	BRAP	-0.0560107	0.12808	1	61.7752	1.13867	0.12742	0.212928	0.478287
GOLPH3	GOLPH3	0.0362345	0.126641	5	67.3759	1.13626	0.127925	0.099769	0.47898
DBI	DBI	0.0180399	0.246768	9	74.1273	1.13587	0.128005	0.0209156	0.47898
METTL15	METTL15	0.0708482	0.0220473	2	63.7439	1.13539	0.128106	0.10109	0.47898
TAOK2	TAOK2	-0.056875	0.123744	2	63.0438	1.13506	0.128176	0.17461	0.47898
KPNA1	KPNA1	-0.0561192	0.12753	5	67.3715	1.13369	0.128462	0.0139872	0.479516
CCAR2	CCAR2	0.0179352	0.2476	9	75.5172	1.13141	0.128941	0.0364256	0.479543
MTOR	MTOR	-0.0560093	0.128087	5	67.7181	1.13111	0.129004	0.0238436	0.479543
ERAL1	ERAL1	0.0360118	0.127808	5	67.4383	1.13051	0.129131	0.0380772	0.479543
DCTN3	DCTN3	-0.055787	0.129219	3	64.4955	1.12995	0.129248	0.0147557	0.479543
DDX49	DDX49	-0.0558891	0.128698	5	67.3622	1.12829	0.129598	0.0921853	0.479543
RBM10	RBM10	-0.0558717	0.128786	5	67.1965	1.12788	0.129684	0.0535132	0.479543
LARP1	LARP1	0.0223144	0.214114	8	71.4725	1.1272	0.129829	0.0539563	0.479543
ARHGEF5	ARHGEF5	-0.0555294	0.130539	1	60.5097	1.12673	0.129928	0.12655	0.479543
ZFAND1	ZFAND1	-0.0553712	0.131355	6	68.6991	1.12524	0.130244	0.0566535	0.479543
ECH1	ECH1	-0.0549816	0.133378	4	66.9337	1.12503	0.130287	0.0816386	0.479543
MRE11A	MRE11A	-0.0554556	0.130919	1	60.5731	1.1249	0.130315	0.205462	0.479543
ISY1	ISY1	0.0781291	0.0140332	1	62.7577	1.12446	0.130409	0.179297	0.479543
ARHGAP35;GRLF1	ARHGAP35;GRLF1	0.0780115	0.0141393	1	61.3034	1.12296	0.130727	0.104462	0.479543
TRIM47	TRIM47	-0.0548982	0.133814	4	65.9347	1.12275	0.130772	0.0325794	0.479543
AKT1S1	AKT1S1	-0.055485	0.130768	3	65.636	1.12264	0.130796	0.0807515	0.479543
LACTB2	LACTB2	0.0356724	0.129602	5	68.1815	1.12175	0.130984	0.0663317	0.479543
PCF11	PCF11	-0.0548504	0.134064	4	65.8871	1.12144	0.131051	0.107656	0.479543
MAGEB2	MAGEB2	0.0176924	0.249535	9	73.8469	1.12107	0.131129	0.0357814	0.479543
SBDS	SBDS	0.0269144	0.181952	7	70.056	1.11986	0.131388	0.0552138	0.479543
FERMT1	FERMT1	0.0466145	0.0802272	4	66.1783	1.11916	0.131537	0.053195	0.479543
TFIP11	TFIP11	0.0477374	0.0761016	3	65.0874	1.11826	0.131727	0.162854	0.479543
HSP90AB1	HSP90AB1	0.0145032	0.27568	10	88.3216	1.11803	0.131778	0.00892588	0.479543
GDAP1	GDAP1	-0.0551753	0.132369	1	61.1568	1.11795	0.131795	0.210919	0.479543
MTHFD1	MTHFD1	0.0144922	0.275773	10	78.4854	1.11744	0.131903	0.01952	0.479543
GDA	GDA	-0.0549385	0.133603	8	71.3458	1.11583	0.132248	0.0594789	0.479675
OCLN	OCLN	0.0476075	0.0765703	3	64.8902	1.11571	0.132273	0.0699822	0.479675
CNN2	CNN2	-0.0548861	0.133877	8	72.2446	1.11448	0.132536	0.0340505	0.479675
UBA5	UBA5	0.0272325	0.179846	6	68.3072	1.11403	0.132633	0.0469444	0.479675
GNE	GNE	0.0773029	0.0147937	1	62.2974	1.11393	0.132655	0.14335	0.479675
PRCP	PRCP	0.0693778	0.0240661	2	64.081	1.11267	0.132925	0.106518	0.479729
PREPL	PREPL	0.0474442	0.0771626	3	65.4945	1.1125	0.132962	0.138495	0.479729
RCL1	RCL1	0.0265861	0.184142	7	70.0943	1.10972	0.13356	0.0316321	0.479729
TAB1	TAB1	-0.0549429	0.13358	3	65.3412	1.10951	0.133605	0.0427367	0.479729
HMOX1	HMOX1	0.0472666	0.077811	3	64.6671	1.10901	0.133713	0.10329	0.479729
GET4	GET4	0.0472541	0.0778568	3	65.612	1.10876	0.133766	0.0831842	0.479729
NEDD1	NEDD1	-0.0556117	0.130116	2	63.5128	1.10862	0.133797	0.32833	0.479729
WDR74	WDR74	-0.0548779	0.13392	7	69.9654	1.10854	0.133815	0.0413467	0.479729
VARS	VARS	0.014295	0.277433	10	77.4823	1.10695	0.134158	0.0174497	0.480447
KLHDC4	KLHDC4	-0.0549128	0.133737	5	67.8798	1.10538	0.134497	0.0529873	0.480562
PSMB7	PSMB7	-0.0548146	0.134252	9	73.2324	1.1051	0.134558	0.0287788	0.480562
BDH1	BDH1	0.0765874	0.0154806	1	62.4922	1.10481	0.13462	0.0333984	0.480562
PCK2	PCK2	0.046992	0.0788219	3	65.6343	1.10361	0.134882	0.0302626	0.480712
SUGP2	SUGP2	0.0469761	0.0788804	3	65.3963	1.1033	0.134949	0.0978966	0.480712
EGFR	EGFR	-0.0547699	0.134486	5	67.7256	1.10203	0.135224	0.0573681	0.481179
YLPM1	YLPM1	-0.0543291	0.136814	6	68.8093	1.09887	0.135912	0.0204217	0.482479
WDR13	WDR13	0.0761031	0.0159609	1	58.3958	1.09864	0.135962	0.314888	0.482479
EIF2AK4	EIF2AK4	0.0760819	0.0159822	1	62.4323	1.09837	0.136021	0.140229	0.482479
MRPL27	MRPL27	0.0466232	0.0801948	3	64.9631	1.09636	0.136462	0.0778758	0.482978
ACBD3	ACBD3	0.0453266	0.0851649	4	66.9198	1.09536	0.13668	0.0564788	0.482978
POLR3E	POLR3E	-0.054953	0.133527	2	63.1388	1.09483	0.136795	0.0936308	0.482978
GTPBP10	GTPBP10	-0.0538755	0.139239	4	65.9093	1.09471	0.136823	0.108371	0.482978
USP16	USP16	-0.0542276	0.137354	1	62.8448	1.09444	0.136882	0.0928315	0.482978
ARMC6	ARMC6	0.0679304	0.0262028	2	63.785	1.09031	0.137789	0.117312	0.485429
DSCC1	DSCC1	0.0679075	0.0262378	2	64.1567	1.08995	0.137867	0.0933605	0.485429
GPN1	GPN1	0.0449846	0.0865134	4	65.8395	1.08904	0.138068	0.0664282	0.48563
ATP2B1	ATP2B1	-0.0540388	0.138362	7	69.6809	1.0881	0.138275	0.0912913	0.485847
LUZP1	LUZP1	0.0342963	0.137053	5	67.4279	1.08625	0.138685	0.0776971	0.486057
AATF	AATF	0.0258161	0.189343	7	69.8398	1.08595	0.13875	0.06244	0.486057
ERP29	ERP29	0.0168661	0.256181	9	75.3566	1.08586	0.13877	0.030807	0.486057
ANAPC7	ANAPC7	-0.0537811	0.139747	6	68.6276	1.085	0.13896	0.0258707	0.486065
ACTN1	ACTN1	0.016822	0.256538	9	75.4435	1.08399	0.139185	0.0171164	0.486065
ATAD1	ATAD1	0.0261635	0.186985	6	68.4114	1.0828	0.139448	0.0705508	0.486065
CDKN2AIPNL	CDKN2AIPNL	0.0341522	0.13785	5	67.6384	1.08253	0.139509	0.128588	0.486065
SLC27A4	SLC27A4	0.0673527	0.0270988	2	63.6953	1.08138	0.139763	0.107151	0.486065
ZNF512	ZNF512	0.0458593	0.0830955	3	65.627	1.08134	0.139774	0.11061	0.486065
UMPS	UMPS	-0.0535366	0.141069	8	72.1126	1.07988	0.140098	0.0258485	0.486065
ZMYM3	ZMYM3	0.0457756	0.0834182	3	64.6352	1.07969	0.14014	0.100715	0.486065
AHSA1	AHSA1	0.0137787	0.281802	10	76.3906	1.07947	0.140188	0.0322013	0.486065
ARL1	ARL1	0.0340279	0.138539	5	67.0269	1.07932	0.140222	0.0386911	0.486065
RBBP5	RBBP5	0.0339108	0.139192	5	67.1042	1.0763	0.140897	0.0949712	0.487837
BANF1	BANF1	0.0207738	0.225583	8	72.0161	1.07573	0.141025	0.0201409	0.487837
PAK1IP1	PAK1IP1	-0.0536084	0.14068	5	67.9237	1.07478	0.141237	0.0451308	0.488069
WIZ	WIZ	0.0741304	0.0180516	1	62.7859	1.07351	0.141522	0.121911	0.488317
AKR1B1	AKR1B1	0.0258334	0.189225	6	68.6451	1.07316	0.1416	0.0202854	0.488317
ITGA5	ITGA5	0.0739923	0.0182064	1	62.1699	1.07175	0.141917	0.333149	0.488829
SRGAP2	SRGAP2	-0.0538235	0.139518	2	63.1421	1.0712	0.14204	0.0894715	0.488829
BSG	BSG	0.0164963	0.259184	9	74.2849	1.07011	0.142285	0.0379158	0.489087
VAT1	VAT1	0.0205814	0.22704	8	72.4806	1.0693	0.142467	0.0174658	0.489087
GALE	GALE	0.0335988	0.140939	5	68.1778	1.06825	0.142704	0.0329159	0.489087
SF3B6	SF3B6	0.0252085	0.19351	7	70.7687	1.06719	0.142942	0.0741846	0.489087
BIN1	BIN1	0.0450893	0.0860989	3	64.7416	1.06619	0.143168	0.205905	0.489087
MIEN1	MIEN1	-0.0535821	0.140822	2	63.5949	1.06614	0.143179	0.197	0.489087
PLOD1	PLOD1	0.0251119	0.194177	7	70.0122	1.06421	0.143616	0.119047	0.489087
CCDC51	CCDC51	-0.053	0.144	1	62.7291	1.06398	0.14367	0.0630298	0.489087
DPYSL3	DPYSL3	0.0255103	0.191433	6	68.258	1.06372	0.143728	0.052395	0.489087
PHPT1	PHPT1	0.0250792	0.194404	7	69.9854	1.0632	0.143845	0.0249983	0.489087
GIT2	GIT2	0.0732884	0.0190127	1	61.2096	1.06278	0.143942	0.0499892	0.489087
SMAD2	SMAD2	0.0435602	0.0923025	4	66.2299	1.06272	0.143955	0.159943	0.489087
POGZ	POGZ	0.0435456	0.0923636	4	66.8168	1.06245	0.144016	0.053999	0.489087
LARS2	LARS2	0.0435118	0.0925043	4	66.8021	1.06182	0.144158	0.0854499	0.489087
IPO5	IPO5	0.0134105	0.284938	10	79.9382	1.05988	0.144599	0.0118816	0.490086
EDRF1	EDRF1	-0.0525673	0.146394	4	66.0722	1.05884	0.144837	0.234416	0.490338
TAF6	TAF6	0.0658501	0.0295496	2	63.988	1.05817	0.14499	0.279906	0.490338
SSSCA1	SSSCA1	0.0331873	0.143267	5	67.5683	1.05763	0.145112	0.0955437	0.490338
CUL4A	CUL4A	0.0330886	0.143829	5	67.5313	1.05508	0.145693	0.064909	0.491202
SYNE2	SYNE2	0.0656179	0.0299442	2	64.1288	1.05458	0.145809	0.0821718	0.491202
UBAP2	UBAP2	-0.0526479	0.145946	7	70.3132	1.05423	0.14589	0.00746068	0.491202
HSP90AA1	HSP90AA1	0.0132989	0.285892	10	85.91	1.05395	0.145954	0.0335777	0.491202
TBK1	TBK1	-0.0525226	0.146642	6	68.2469	1.05316	0.146133	0.0298162	0.491312
NARS2	NARS2	-0.0529176	0.144454	2	63.601	1.05224	0.146345	0.105152	0.491531
CDK11B;CDC2L1	CDK11B;CDC2L1	0.0250903	0.194327	6	68.9229	1.05145	0.146527	0.0373235	0.49165
RANBP2	RANBP2	-0.0525775	0.146337	10	76.4312	1.0491	0.147066	0.0138747	0.492963
TRIM28	TRIM28	0.0131917	0.286809	10	80.8136	1.04824	0.147263	0.022178	0.492963
RAB3GAP1	RAB3GAP1	-0.0523597	0.147551	5	67.9719	1.04548	0.147901	0.0151276	0.492963
DICER1	DICER1	0.0718814	0.0207159	1	62.2485	1.04485	0.148047	0.18692	0.492963
CPSF2	CPSF2	-0.0522268	0.148295	7	69.6815	1.04397	0.14825	0.0389721	0.492963
FAM91A1	FAM91A1	-0.0520234	0.14944	4	66.4979	1.04392	0.14826	0.0637132	0.492963
PLCB3	PLCB3	0.0197941	0.233054	8	71.9129	1.04299	0.148476	0.0144072	0.492963
NUP37	NUP37	0.0243765	0.199306	7	70.3669	1.04151	0.14882	0.0378435	0.492963
CCT8	CCT8	0.0130632	0.287911	10	82.8764	1.04141	0.148843	0.0185861	0.492963
ICT1	ICT1	-0.0523925	0.147367	2	64.1906	1.04125	0.14888	0.135632	0.492963
QTRT1	QTRT1	-0.0523875	0.147395	2	63.9206	1.04115	0.148904	0.0778097	0.492963
SGTA	SGTA	0.0158148	0.264767	9	73.3022	1.04108	0.14892	0.0204496	0.492963
SHPK	SHPK	0.02473	0.196831	6	68.5919	1.04092	0.148957	0.0362559	0.492963
STRBP	STRBP	0.0646806	0.0315822	2	63.6401	1.0401	0.149147	0.147624	0.492963
OSBPL9	OSBPL9	-0.0520409	0.149341	3	65.5614	1.03922	0.149351	0.109022	0.492963
DHX30	DHX30	-0.052049	0.149295	9	74.2465	1.03894	0.149417	0.0443352	0.492963
SLAIN2	SLAIN2	-0.0522537	0.148144	2	63.4189	1.03834	0.149555	0.0633272	0.492963
GORASP2	GORASP2	0.0422388	0.097925	4	66.9427	1.0383	0.149565	0.0587963	0.492963
VASP	VASP	0.0242195	0.200411	7	70.5905	1.03666	0.149947	0.0292393	0.493274
BAG2	BAG2	0.0196036	0.234523	8	72.7223	1.03663	0.149954	0.0203186	0.493274
UPF1	UPF1	0.0156683	0.265974	9	75.9495	1.03484	0.150373	0.018848	0.493801
COPZ1	COPZ1	-0.0517739	0.150851	8	71.8638	1.03468	0.150409	0.0539347	0.493801
SP1	SP1	0.0433872	0.0930248	3	65.3926	1.03273	0.150866	0.269693	0.494642
RPS18	RPS18	0.0128632	0.28963	10	79.6577	1.03076	0.151326	0.0299549	0.494642
ASH2L	ASH2L	-0.0517205	0.151154	5	67.2796	1.03048	0.151392	0.0556377	0.494642
UQCRB	UQCRB	-0.0515164	0.152317	4	66.4723	1.03002	0.1515	0.0340713	0.494642
SCRIB	SCRIB	-0.0516036	0.151819	6	68.7488	1.02991	0.151526	0.0965634	0.494642
UBE3A	UBE3A	-0.0515979	0.151851	6	68.5564	1.02977	0.15156	0.0452544	0.494642
TLN1	TLN1	0.0128227	0.289979	10	78.5972	1.02861	0.151832	0.030353	0.494642
MED24	MED24	0.0431559	0.0939967	3	64.6958	1.02818	0.151933	0.042231	0.494642
ERCC6L	ERCC6L	-0.0515164	0.152316	6	69.3365	1.02771	0.152044	0.0431682	0.494642
THOP1	THOP1	0.0193202	0.236717	8	71.3055	1.02716	0.152172	0.0214122	0.494642
BTF3L4	BTF3L4	-0.0514181	0.152879	7	70.8673	1.02427	0.152853	0.0439815	0.494642
ECHDC1	ECHDC1	0.0241386	0.200982	6	69.5222	1.02364	0.153003	0.0204722	0.494642
ZMYM4	ZMYM4	0.0635945	0.0335718	2	64.0352	1.02332	0.153079	0.101821	0.494642
VPS33A	VPS33A	0.0635651	0.0336271	2	63.5725	1.02286	0.153186	0.0651008	0.494642
DARS2	DARS2	0.0412933	0.102099	4	65.9557	1.02083	0.153668	0.12558	0.494642
TMEM165	TMEM165	0.0426874	0.0959887	3	64.478	1.01897	0.15411	0.0734236	0.494642
CHMP5	CHMP5	-0.0510768	0.154841	4	66.624	1.01797	0.154346	0.10164	0.494642
RPA2	RPA2	0.0235828	0.204931	7	71.1018	1.01701	0.154575	0.0294049	0.494642
PPP1CB	PPP1CB	0.0125711	0.292149	10	77.4803	1.01522	0.155001	0.051691	0.494642
MVB12A	MVB12A	-0.0511437	0.154455	2	63.5766	1.01512	0.155025	0.134525	0.494642
PELP1	PELP1	-0.0510381	0.155065	5	67.8689	1.01447	0.155179	0.0294827	0.494642
PALLD	PALLD	0.0151499	0.270272	9	74.4283	1.01275	0.15559	0.0379947	0.494642
DDT;DDTL	DDT;DDTL	0.0188874	0.240089	8	72.5181	1.0127	0.155601	0.0281718	0.494642
OPA1	OPA1	0.0234365	0.205978	7	70.603	1.01249	0.155652	0.0156581	0.494642
ZNF638	ZNF638	-0.050934	0.155667	7	70.9617	1.01248	0.155653	0.0123683	0.494642
WDR43	WDR43	-0.0508874	0.155937	8	72.2974	1.01195	0.155781	0.0247388	0.494642
NME1-NME2;NME2;NME1	NME1-NME2;NME2;NME1	0.0125021	0.292746	10	83.1973	1.01155	0.155877	0.0323276	0.494642
ST14	ST14	-0.0508344	0.156245	6	68.2746	1.01045	0.15614	0.083811	0.494642
GINS2	GINS2	-0.0507443	0.156768	3	64.9127	1.00782	0.15677	0.0325613	0.494642
SMC2	SMC2	0.0187252	0.24136	8	72.3966	1.00728	0.1569	0.00569763	0.494642
LTV1	LTV1	-0.0506666	0.157221	6	68.6836	1.0062	0.157159	0.0918389	0.494642
COG4	COG4	-0.0507139	0.156945	2	64.3098	1.00612	0.157179	0.0395266	0.494642
STAG1;DKFZp781D1416	STAG1;DKFZp781D1416	-0.0506649	0.157231	1	61.6879	1.00604	0.157198	0.101484	0.494642
BLVRB	BLVRB	0.0235128	0.205431	6	68.983	1.00536	0.157362	0.0886831	0.494642
DAXX	DAXX	-0.050676	0.157166	2	63.9962	1.00533	0.15737	0.0463903	0.494642
GTF2E2	GTF2E2	0.0419784	0.0990622	3	65.289	1.00502	0.157443	0.114688	0.494642
ZFYVE16	ZFYVE16	-0.0505725	0.157771	3	64.7771	1.00366	0.157771	0.048171	0.494642
PPP2R5C	PPP2R5C	0.0685843	0.0252185	1	62.4379	1.00283	0.15797	0.0472706	0.494642
SERPINB6	SERPINB6	0.0233623	0.20651	6	69.522	1.00096	0.158423	0.0453108	0.494642
ALDOC	ALDOC	0.0185338	0.242864	8	72.8202	1.00089	0.158441	0.0364559	0.494642
RPL34	RPL34	0.0122971	0.294522	10	76.7148	1.00064	0.158501	0.0413229	0.494642
TIGAR	TIGAR	0.0309649	0.156284	5	68.2016	1.00029	0.158586	0.0318643	0.494642
NDUFA2	NDUFA2	0.0417351	0.100133	3	65.0873	1.00024	0.158597	0.0204254	0.494642
CLNS1A	CLNS1A	0.0233355	0.206703	6	69.3346	1.00018	0.158612	0.15234	0.494642
TOMM7	TOMM7	0.0309606	0.15631	5	67.3216	1.00018	0.158612	0.0450834	0.494642
S100A10	S100A10	0.0230372	0.208851	7	70.9752	1.00017	0.158615	0.0641992	0.494642
PPIP5K2	PPIP5K2	0.0620905	0.0364966	2	63.4262	1.00008	0.158636	0.174403	0.494642
PARN	PARN	-0.0504225	0.158649	6	68.565	1.00003	0.158649	0.0479633	0.494642
CENPV	CENPV	0.0401664	0.107242	4	66.3415	1	0.158655	0.0636854	0.494642
ADSL	ADSL	0.0185073	0.243072	8	72.493	1	0.158655	0.0186949	0.494642
RPN2	RPN2	0.0148507	0.272768	9	74.874	1	0.158655	0.0250036	0.494642
S100A11	S100A11	-0.0504212	0.158657	9	74.5105	0.999994	0.158657	0.0687542	0.494642
DDX6	DDX6	0.0148452	0.272814	9	75.212	0.999766	0.158712	0.0195124	0.494642
EMG1	EMG1	0.0184979	0.243146	8	72.2847	0.999689	0.158731	0.0193456	0.494642
IDH3G;hCG_2004980	IDH3G;hCG_2004980	0.040138	0.107374	4	66.251	0.999479	0.158781	0.0580645	0.494642
ATAD3B	ATAD3B	0.0400829	0.10763	4	65.804	0.99846	0.159028	0.0841466	0.494951
COPS4	COPS4	0.0147904	0.273272	9	73.0522	0.997435	0.159277	0.0216753	0.495265
RPL18A	RPL18A	0.0122242	0.295154	10	77.6434	0.99676	0.159441	0.0537453	0.495315
MRPL2	MRPL2	-0.0502308	0.159776	3	64.9446	0.995384	0.159775	0.135465	0.495894
CISD1	CISD1	-0.0501277	0.160384	5	67.0356	0.993109	0.160328	0.0417478	0.496998
CTNNA1	CTNNA1	-0.0500675	0.160741	10	76.3987	0.99194	0.160613	0.0570991	0.496998
CBX1	CBX1	0.01822	0.24534	8	72.8006	0.990404	0.160988	0.109687	0.496998
PHB	PHB	0.0121013	0.296222	10	79.7079	0.990223	0.161033	0.00836227	0.496998
IWS1	IWS1	-0.0500535	0.160823	4	66.3524	0.989912	0.161109	0.0663502	0.496998
METAP1	METAP1	-0.0500204	0.16102	8	72.105	0.989716	0.161157	0.0334829	0.496998
WDR70	WDR70	0.039607	0.109863	4	66.089	0.989667	0.161168	0.0311689	0.496998
TXLNG	TXLNG	-0.0499171	0.161632	6	68.4222	0.98724	0.161762	0.0337403	0.497396
C19orf43	C19orf43	-0.0498571	0.161989	5	68.0465	0.986759	0.16188	0.0913278	0.497396
MCM7	MCM7	-0.0498289	0.162157	10	76.9309	0.986506	0.161942	0.0214877	0.497396
CHD2	CHD2	0.0612055	0.0383129	2	63.2073	0.986405	0.161967	0.0971359	0.497396
AARS2	AARS2	0.0672319	0.0272893	1	61.4272	0.985602	0.162164	0.125704	0.497396
PDS5B	PDS5B	-0.0498793	0.161857	4	66.5978	0.985136	0.162279	0.0522495	0.497396
DEF6	DEF6	-0.0498129	0.162252	1	60.3739	0.984901	0.162336	0.255261	0.497396
CDC42	CDC42	0.0144636	0.276014	9	75.7844	0.983509	0.162679	0.0236511	0.497989
ARMC8	ARMC8	-0.0497168	0.162824	1	61.0617	0.982518	0.162922	0.110703	0.498281
PDIA6	PDIA6	0.0144014	0.276537	9	75.848	0.980861	0.163331	0.0160537	0.499074
SLC12A2	SLC12A2	-0.0496199	0.163403	6	69.0904	0.979721	0.163612	0.126072	0.499478
POLR3H	POLR3H	0.0666281	0.0282586	1	61.9053	0.977908	0.16406	0.217648	0.5
NELFE	NELFE	0.0389128	0.113179	4	65.9097	0.976838	0.164325	0.0196592	0.5
AKR7A2	AKR7A2	-0.0493756	0.164869	5	67.8466	0.975461	0.164666	0.0449863	0.5
TMEM201	TMEM201	0.0604205	0.0399849	2	63.0777	0.974277	0.16496	0.0935414	0.5
USP36	USP36	0.0387391	0.11402	4	65.9833	0.973629	0.16512	0.116134	0.5
IREB2	IREB2	-0.0493168	0.165223	3	65.686	0.973246	0.165216	0.0269937	0.5
SLC2A1	SLC2A1	0.0387005	0.114207	4	65.8801	0.972916	0.165298	0.0491781	0.5
SNX2	SNX2	-0.0492639	0.165542	7	69.9889	0.971807	0.165573	0.0413859	0.5
RRP1	RRP1	0.0221015	0.215678	7	70.9153	0.971281	0.165704	0.0207704	0.5
MTHFD1L	MTHFD1L	-0.049205	0.165897	9	74.1247	0.970898	0.1658	0.0261085	0.5
RB1	RB1	0.0297732	0.163576	5	67.4457	0.969538	0.166138	0.0509145	0.5
GGCT	GGCT	0.0222864	0.214319	6	69.2175	0.969529	0.166141	0.0451681	0.5
MRPL1	MRPL1	0.0220419	0.216117	7	70.4075	0.969442	0.166162	0.0251464	0.5
GTPBP1	GTPBP1	-0.049139	0.166296	3	65.466	0.96894	0.166288	0.0450861	0.5
ZC3HAV1	ZC3HAV1	0.0175536	0.250645	8	71.5171	0.968137	0.166488	0.00685718	0.5
COIL	COIL	-0.0491863	0.16601	4	66.6884	0.966135	0.166988	0.0404113	0.5
DDX39B	DDX39B	0.0116123	0.300488	10	78.8405	0.964202	0.167472	0.00757911	0.5
HMGCL	HMGCL	-0.0489245	0.167597	3	65.0075	0.963745	0.167587	0.0395359	0.5
BCAT2	BCAT2	-0.0488557	0.168015	3	64.7872	0.962078	0.168005	0.0862144	0.5
GMPPB	GMPPB	0.0380587	0.117356	4	66.4022	0.961056	0.168262	0.146868	0.5
SDAD1	SDAD1	-0.048748	0.168672	5	68.1603	0.960735	0.168343	0.0517334	0.5
ADAM17	ADAM17	-0.0484924	0.170237	2	63.0995	0.959631	0.16862	0.198621	0.5
RNF214	RNF214	0.0396294	0.109757	3	65.0883	0.958834	0.168821	0.0585245	0.5
GPATCH4	GPATCH4	-0.0489174	0.16764	4	66.5754	0.958761	0.16884	0.094829	0.5
SNRNP70	SNRNP70	0.0138822	0.280924	9	74.2718	0.958742	0.168844	0.0547366	0.5
SNIP1	SNIP1	0.0593942	0.0422599	2	62.9711	0.95842	0.168925	0.158381	0.5
SPC24	SPC24	0.0395784	0.109998	3	64.856	0.957831	0.169074	0.10855	0.5
PNO1	PNO1	-0.0487343	0.168756	6	68.7473	0.957313	0.169205	0.0224524	0.5
MBD2	MBD2	-0.0486699	0.169149	1	61.394	0.956544	0.169399	0.0376105	0.5
HSPA13	HSPA13	0.0592065	0.0426871	2	63.8284	0.95552	0.169657	0.141227	0.5
TBL1XR1	TBL1XR1	0.0215905	0.21946	7	70.6691	0.955506	0.169661	0.0296466	0.5
AGPAT5	AGPAT5	-0.0487981	0.168366	4	65.9977	0.955491	0.169665	0.0980486	0.5
UBFD1	UBFD1	0.037727	0.119008	4	66.6355	0.954926	0.169808	0.0899176	0.5
DMAP1	DMAP1	0.0591301	0.042862	2	63.0363	0.954339	0.169956	0.0942925	0.5
CDK12	CDK12	0.0291636	0.167389	5	67.8756	0.953809	0.17009	0.0651777	0.5
CLTA	CLTA	0.0171206	0.254124	8	72.1464	0.95367	0.170125	0.0306614	0.5
CDH1	CDH1	-0.0484965	0.170212	3	65.2106	0.953378	0.170199	0.135511	0.5
SCAF8	SCAF8	0.0291445	0.167509	5	67.3703	0.953318	0.170214	0.140424	0.5
PSMG2	PSMG2	-0.0487128	0.168887	4	66.4846	0.953151	0.170257	0.0354761	0.5
TUBGCP2	TUBGCP2	-0.0486946	0.168998	4	66.4271	0.952652	0.170383	0.0549407	0.5
PDXDC1	PDXDC1	0.0216886	0.218731	6	69.4513	0.952063	0.170532	0.0543853	0.5
BRD8	BRD8	-0.0484578	0.170449	1	61.8757	0.951281	0.170731	0.0439742	0.5
TSR1	TSR1	-0.0485154	0.170096	8	72.3036	0.951125	0.17077	0.0434802	0.5
CSDE1	CSDE1	0.0113647	0.302659	10	77.5655	0.951026	0.170796	0.0483001	0.5
PGAM1	PGAM1	0.0113305	0.30296	10	79.7523	0.949205	0.171258	0.0198481	0.5
HLTF	HLTF	-0.0482445	0.171764	5	67.3223	0.948921	0.17133	0.133438	0.5
MYL12A;MYL12B	MYL12A;MYL12B	0.013625	0.283109	9	75.0213	0.947785	0.171619	0.0519465	0.5
BMS1	BMS1	-0.048371	0.170984	8	72.5629	0.947423	0.171712	0.0221328	0.5
ACADSB	ACADSB	-0.0484956	0.170217	4	66.9559	0.947196	0.171769	0.0540438	0.5
KIF11	KIF11	-0.0482519	0.171718	6	69.1749	0.945107	0.172302	0.114827	0.5
AIFM1	AIFM1	0.0168157	0.256589	8	72.4102	0.943482	0.172717	0.0249629	0.5
RBM19	RBM19	-0.0479873	0.173357	5	67.6119	0.942887	0.172869	0.0644783	0.5
H2AFY	H2AFY	0.0134647	0.284475	9	74.7732	0.940955	0.173364	0.0241627	0.5
DNAAF5	DNAAF5	0.0211166	0.223001	7	69.7925	0.940879	0.173383	0.0848375	0.5
C14orf159	C14orf159	-0.0475733	0.175941	2	63.6081	0.940396	0.173507	0.110924	0.5
MPI	MPI	-0.0474728	0.176572	2	64.2814	0.938292	0.174047	0.11417	0.5
HNRNPA0	HNRNPA0	0.0133772	0.285223	9	75.4844	0.937228	0.174321	0.0232629	0.5
WDR55	WDR55	0.038509	0.11514	3	64.7616	0.936803	0.17443	0.100407	0.5
NONO	NONO	0.0110919	0.305059	10	78.3831	0.93651	0.174505	0.0122548	0.5
EZH2	EZH2	-0.0476746	0.175307	5	67.0396	0.935548	0.174753	0.0891554	0.5
LBR	LBR	-0.0476085	0.17572	5	68.0962	0.933999	0.175152	0.0886287	0.5
GYS1	GYS1	-0.0479981	0.17329	4	66.3445	0.933556	0.175266	0.10367	0.5
UBE2I	UBE2I	0.01329	0.285968	9	74.3708	0.933514	0.175277	0.0139351	0.5
PABPC1	PABPC1	-0.0474334	0.17682	10	80.9063	0.931956	0.17568	0.0252696	0.5
PGLS	PGLS	-0.0474685	0.176599	7	70.6525	0.928081	0.176683	0.0506164	0.5
LEO1	LEO1	-0.0477913	0.174577	4	66.7243	0.927886	0.176733	0.0435083	0.5
ZC2HC1A	ZC2HC1A	0.0626768	0.0353325	1	60.6562	0.927559	0.176818	0.172709	0.5
MRPS36	MRPS36	0.0379577	0.117857	3	65.0855	0.925963	0.177233	0.0424245	0.5
EIF2A	EIF2A	-0.0475221	0.176262	8	72.4939	0.925656	0.177312	0.0177828	0.5
MAOB	MAOB	0.0379154	0.118068	3	65.58	0.925131	0.177449	0.0791129	0.5
PELO	PELO	0.0280511	0.174496	5	67.9283	0.925104	0.177456	0.0359903	0.5
SRC	SRC	-0.0467598	0.18109	2	63.7557	0.923371	0.177907	0.086045	0.5
UBXN7	UBXN7	-0.047565	0.175993	4	66.612	0.921681	0.178347	0.0309822	0.5
OGFR	OGFR	-0.0471262	0.178759	7	70.5344	0.919745	0.178853	0.0434041	0.5
GGA1	GGA1	0.05681	0.0484539	2	63.5598	0.918493	0.17918	0.124805	0.5
PQBP1	PQBP1	-0.0470315	0.17936	3	65.0896	0.917896	0.179337	0.0755006	0.5
RETSAT	RETSAT	0.0356775	0.129575	4	66.7348	0.917054	0.179557	0.0791232	0.5
TOMM20	TOMM20	0.0203284	0.228963	7	69.863	0.916545	0.17969	0.0346779	0.5
SULT1A4;SULT1A3	SULT1A4;SULT1A3	0.0617568	0.0371729	1	62.2382	0.915836	0.179876	0.143789	0.5
HAUS5	HAUS5	0.0617021	0.0372848	1	61.5271	0.915139	0.180059	0.129287	0.5
NUP160	NUP160	0.0203978	0.228434	6	69.4924	0.914353	0.180266	0.0754522	0.5
MAGI1	MAGI1	0.0565094	0.0492194	2	64.1658	0.913848	0.180398	0.0612607	0.5
MRPS30	MRPS30	0.027438	0.178493	5	67.1938	0.909285	0.1816	0.0178155	0.5
TRIP4	TRIP4	0.0560482	0.0504123	2	63.6168	0.906724	0.182277	0.127517	0.5
MRPS22	MRPS22	0.02001	0.231396	7	69.9075	0.906718	0.182278	0.0307152	0.5
SLC25A4	SLC25A4	-0.0459546	0.186277	2	64.171	0.90652	0.18233	0.0435015	0.5
TRIP13	TRIP13	0.0273214	0.17926	5	68.1499	0.906278	0.182394	0.0853901	0.5
ARL2BP	ARL2BP	-0.0459318	0.186426	2	63.4251	0.906043	0.182457	0.108687	0.5
XPO1	XPO1	0.0104702	0.31056	10	77.1304	0.903427	0.18315	0.0199178	0.5
TWF1	TWF1	-0.0463835	0.183503	9	74.1891	0.903397	0.183157	0.00307555	0.5
CHMP2B	CHMP2B	0.0556828	0.0513738	2	63.8148	0.901078	0.183773	0.160463	0.5
PLEK2	PLEK2	-0.0456718	0.188121	2	64.2653	0.900603	0.1839	0.317439	0.5
PMVK	PMVK	-0.0456119	0.188513	2	63.6948	0.899348	0.184234	0.0700938	0.5
RPA1	RPA1	0.0124842	0.292901	9	75.8393	0.899183	0.184278	0.0237754	0.5
LGALSL	LGALSL	-0.046265	0.184267	1	62.8652	0.896875	0.184893	0.138919	0.5
PPT1	PPT1	-0.0466558	0.181754	4	65.9164	0.896751	0.184926	0.134594	0.5
KRT18	KRT18	0.0103404	0.311713	10	84.1029	0.896524	0.184986	0.0175079	0.5
TAGLN2	TAGLN2	0.0124128	0.293518	9	74.3319	0.896142	0.185088	0.0241624	0.5
COMT	COMT	-0.0463136	0.183953	6	68.2921	0.896064	0.185109	0.0932823	0.5
CSTF2	CSTF2	-0.0463598	0.183655	8	71.8513	0.895852	0.185166	0.0577235	0.5
TSR3	TSR3	0.0601843	0.0404994	1	62.2261	0.895799	0.18518	0.0810056	0.5
PM20D2	PM20D2	-0.0461062	0.185294	3	65.6818	0.895486	0.185264	0.0551436	0.5
CARS	CARS	0.0153578	0.268544	8	72.4311	0.894774	0.185454	0.0424985	0.5
ITGAV	ITGAV	0.0362757	0.126426	3	65.106	0.892888	0.185958	0.0898235	0.5
MBOAT7	MBOAT7	0.0362746	0.126431	3	65.2183	0.892866	0.185964	0.0901643	0.5
TPX2	TPX2	0.0195491	0.234944	7	70.0177	0.892489	0.186065	0.475924	0.5
SNX17	SNX17	0.0362411	0.126606	3	65.4449	0.892208	0.186141	0.0583487	0.5
ENDOD1	ENDOD1	0.0362291	0.126669	3	65.3673	0.891972	0.186204	0.0219768	0.5
RAB2A	RAB2A	0.0152613	0.269345	8	71.6298	0.89155	0.186317	0.0377005	0.5
ATIC	ATIC	0.0102441	0.312571	10	77.7407	0.891398	0.186358	0.020713	0.5
TTI1	TTI1	0.0342767	0.137161	4	66.6814	0.891169	0.186419	0.0754777	0.5
NMD3	NMD3	0.019499	0.235331	7	70.8128	0.890942	0.18648	0.0421353	0.5
DDX3X	DDX3X	-0.0456193	0.188464	10	78.4707	0.890645	0.18656	0.0278605	0.5
KIAA0196	KIAA0196	0.0597602	0.0414369	1	62.2803	0.890394	0.186627	0.145475	0.5
PIK3C2A	PIK3C2A	0.036113	0.127277	3	64.708	0.889689	0.186816	0.0554137	0.5
TMOD3	TMOD3	-0.0461057	0.185297	8	72.4674	0.889336	0.186911	0.0428832	0.5
FXR1	FXR1	-0.0457315	0.187731	9	75.0811	0.8878	0.187324	0.0197207	0.5
ARPC2	ARPC2	0.0151418	0.270339	8	72.611	0.887557	0.187389	0.0179937	0.5
NUP85	NUP85	-0.0457933	0.187327	7	69.6545	0.887282	0.187464	0.0426657	0.5
UTP3	UTP3	0.0194368	0.235813	6	69.452	0.886274	0.187735	0.0585842	0.5
MYH14	MYH14	0.0150899	0.270771	8	71.5565	0.885821	0.187857	0.0276107	0.5
EXOSC2	EXOSC2	-0.0459005	0.186629	6	68.6479	0.885612	0.187913	0.0253581	0.5
ELP4	ELP4	0.059204	0.0426928	1	62.7819	0.883307	0.188535	0.0650352	0.5
SAMM50	SAMM50	0.0193225	0.236699	6	68.4217	0.882935	0.188636	0.0751428	0.5
USP8	USP8	-0.0455877	0.188672	3	65.1931	0.882928	0.188638	0.0244948	0.5
UBXN4	UBXN4	0.0357569	0.129154	3	65.578	0.882688	0.188703	0.157639	0.5
LIG1	LIG1	-0.0456001	0.18859	7	70.9317	0.882576	0.188733	0.0258782	0.5
LANCL1	LANCL1	-0.0461352	0.185105	4	66.212	0.882478	0.188759	0.0811533	0.5
RBM17	RBM17	0.0191574	0.237982	7	70.7782	0.880398	0.189322	0.0523709	0.5
NENF	NENF	-0.0453074	0.190513	5	67.2861	0.880005	0.189428	0.0395098	0.5
KLC3	KLC3	-0.0446751	0.194708	2	63.5149	0.879744	0.189499	0.111257	0.5
PMPCA	PMPCA	-0.0454121	0.189824	7	70.5708	0.877997	0.189973	0.0299133	0.5
COL4A3BP	COL4A3BP	-0.0445799	0.195345	2	64.0402	0.877751	0.19004	0.0713587	0.5
NHP2	NHP2	0.0191423	0.2381	6	68.6718	0.87767	0.190061	0.0834412	0.5
NANS	NANS	0.0190653	0.2387	7	69.6725	0.877555	0.190093	0.0613591	0.5
PDXK	PDXK	-0.0455534	0.188896	6	69.3887	0.87683	0.190289	0.0373901	0.5
ABCB7	ABCB7	0.058692	0.0438759	1	62.4733	0.876783	0.190302	0.0992734	0.5
HMGN1	HMGN1	-0.0456157	0.188488	8	72.7145	0.876771	0.190305	0.0838808	0.5
ZFR	ZFR	0.0148113	0.273097	8	71.7984	0.876512	0.190376	0.0487793	0.5
ANP32A	ANP32A	0.00990956	0.315557	10	77.8756	0.873597	0.191169	0.023587	0.5
AAGAB	AAGAB	0.0352644	0.131781	3	65.0683	0.873003	0.191331	0.144249	0.5
ACSL4	ACSL4	0.0188994	0.239995	7	70.5901	0.872433	0.191486	0.056112	0.5
VPS37B	VPS37B	0.0538019	0.0565561	2	64.1159	0.872017	0.1916	0.146049	0.5
RMDN3	RMDN3	-0.045074	0.192055	3	64.5327	0.870487	0.192017	0.0420873	0.5
YWHAQ	YWHAQ	0.00984704	0.316116	10	79.1645	0.870271	0.192076	0.0201769	0.5
ME1	ME1	0.0146165	0.274729	8	71.903	0.870003	0.192149	0.0158487	0.5
SRSF9	SRSF9	0.0146108	0.274777	8	72.7987	0.869813	0.192201	0.0512776	0.5
VPS4A	VPS4A	0.0350805	0.132772	3	64.7074	0.869387	0.192318	0.0382393	0.5
NDUFAF2	NDUFAF2	-0.0449646	0.192781	3	65.721	0.867836	0.192742	0.0503182	0.5
LARS	LARS	-0.0448941	0.193249	9	75.3907	0.867766	0.192761	0.0258968	0.5
CEBPZ	CEBPZ	-0.0449681	0.192757	7	70.4743	0.867183	0.192921	0.0317861	0.5
PPA2	PPA2	-0.0452289	0.191031	8	71.1452	0.866853	0.193011	0.0550952	0.5
PHF3	PHF3	0.0328648	0.145109	4	66.1016	0.865079	0.193498	0.064845	0.5
ME2	ME2	0.0186518	0.241936	7	71.0445	0.86479	0.193577	0.038899	0.5
P4HB	P4HB	0.00974258	0.317052	10	82.9749	0.864712	0.193598	0.012154	0.5
BECN1	BECN1	0.0577314	0.046167	1	59.7653	0.864543	0.193645	0.214572	0.5
PPP1R2;PPP1R2P3	PPP1R2;PPP1R2P3	-0.0446001	0.195209	5	67.8877	0.863411	0.193956	0.131662	0.5
RPIA	RPIA	0.025647	0.190497	5	68.0719	0.863074	0.194048	0.0712082	0.5
RAB3GAP2	RAB3GAP2	-0.0445758	0.195372	5	67.3008	0.862839	0.194113	0.0335123	0.5
PPP4C	PPP4C	0.0327219	0.14593	4	65.774	0.862439	0.194223	0.0465094	0.5
PFKM	PFKM	-0.0446701	0.194742	9	74.175	0.862406	0.194232	0.00519578	0.5
SCRN1	SCRN1	0.0185236	0.242944	7	69.7137	0.860833	0.194665	0.0454866	0.5
EIF2B2	EIF2B2	0.0255318	0.191285	5	68.1288	0.860102	0.194866	0.0440596	0.5
DKFZp566H1924;NPTN	DKFZp566H1924;NPTN	0.0346077	0.135342	3	65.2984	0.860091	0.19487	0.0424166	0.5
ABHD10	ABHD10	-0.0445667	0.195433	9	74.6482	0.859933	0.194913	0.0332398	0.5
CALR	CALR	0.00963056	0.318056	10	80.1067	0.858752	0.195239	0.0227452	0.5
RRBP1	RRBP1	0.0115172	0.301322	9	75.9996	0.857984	0.195451	0.0467048	0.5
COPS7A	COPS7A	-0.0443481	0.1969	5	67.5675	0.857497	0.195585	0.0578971	0.5
NXF1	NXF1	-0.044786	0.193969	6	69.0609	0.857412	0.195609	0.0449928	0.5
CWF19L1	CWF19L1	-0.0445655	0.195441	7	70.0675	0.857379	0.195618	0.011615	0.5
SMPD4	SMPD4	0.025406	0.192149	5	67.8431	0.856855	0.195763	0.256973	0.5
RAP1A	RAP1A	-0.0435486	0.20232	2	64.0658	0.856169	0.195952	0.103763	0.5
RAF1	RAF1	0.0527301	0.0596885	2	63.7166	0.855456	0.196149	0.185987	0.5
ITGA6	ITGA6	-0.0447042	0.194514	6	69.3178	0.855343	0.196181	0.0358505	0.5
MRPL47	MRPL47	-0.0451261	0.19171	4	66.4529	0.854809	0.196328	0.064434	0.5
C1orf52	C1orf52	-0.043471	0.202851	2	63.0191	0.854544	0.196402	0.139193	0.5
STX7	STX7	0.0252883	0.192959	5	67.2778	0.853818	0.196603	0.0562861	0.5
SPC25	SPC25	-0.0434222	0.203185	2	63.1569	0.853523	0.196685	0.115152	0.5
RBBP6	RBBP6	-0.0441638	0.198141	5	67.2013	0.853172	0.196782	0.0159323	0.5
GSN	GSN	0.0182279	0.245278	7	69.7251	0.851705	0.197189	0.0286404	0.5
NOL6	NOL6	0.0182511	0.245094	6	68.7754	0.851635	0.197208	0.0907519	0.5
NDUFA13	NDUFA13	-0.0440521	0.198896	5	67.4298	0.850551	0.197509	0.101359	0.5
PSMA6	PSMA6	0.0113312	0.302954	9	75.8656	0.850061	0.197646	0.0166784	0.5
PSPC1	PSPC1	-0.0445712	0.195403	8	72.3421	0.849989	0.197666	0.0254698	0.5
NFKB1	NFKB1	-0.0449318	0.192999	4	66.9376	0.84948	0.197807	0.0607547	0.5
DNTTIP2	DNTTIP2	-0.0444962	0.195906	8	71.6495	0.848065	0.198201	0.0416284	0.5
POMK	POMK	0.056437	0.0494052	1	62.7224	0.848049	0.198205	0.0835899	0.5
GMPR	GMPR	0.0563711	0.0495748	1	61.9077	0.847209	0.198439	0.138208	0.5
NPEPPS	NPEPPS	-0.0440319	0.199033	9	76.1132	0.847139	0.198459	0.0248767	0.5
TBL3	TBL3	0.0138887	0.280868	8	73.0232	0.845688	0.198863	0.0119305	0.5
ORC5	ORC5	0.0520973	0.0616005	2	63.9348	0.84568	0.198866	0.0631005	0.5
ATP1B1	ATP1B1	-0.0442834	0.197335	6	68.4979	0.844697	0.19914	0.00772736	0.5
IDH3B	IDH3B	-0.0439947	0.199285	7	69.7111	0.843475	0.199481	0.0398604	0.5
SPTLC2	SPTLC2	-0.0436883	0.201367	5	67.5331	0.842015	0.19989	0.083397	0.5
LMAN2	LMAN2	0.0178874	0.24798	7	69.9829	0.841194	0.20012	0.0733175	0.5
SCAMP3	SCAMP3	0.024786	0.19644	5	67.1265	0.840858	0.200214	0.036822	0.5
THRAP3	THRAP3	-0.0437438	0.200988	9	74.4282	0.840247	0.200385	0.0289656	0.5
RAP2B	RAP2B	0.0247086	0.196979	5	67.5683	0.838861	0.200774	0.0394582	0.5
PREB	PREB	0.0314426	0.153422	4	65.9943	0.8388	0.200791	0.0722384	0.5
TFCP2	TFCP2	0.0246685	0.19726	5	67.4175	0.837826	0.201064	0.054834	0.5
PPP1R14B	PPP1R14B	0.0136334	0.283037	8	71.2373	0.837159	0.201252	0.0287353	0.5
FADD	FADD	-0.0436914	0.201345	3	64.8593	0.837001	0.201296	0.21904	0.5
WDR77	WDR77	0.0136188	0.283162	8	71.7546	0.836672	0.201389	0.0628739	0.5
FAM45A;FAM45B	FAM45A;FAM45B	-0.0438368	0.200356	1	62.2201	0.836631	0.2014	0.0466877	0.5
PAPSS2	PAPSS2	0.0514696	0.0635443	2	63.5996	0.835981	0.201583	0.0866252	0.5
PCNP	PCNP	0.0177123	0.249377	6	69.2506	0.835891	0.201608	0.0864127	0.5
HEATR5B	HEATR5B	-0.0437922	0.200659	1	60.8366	0.835524	0.201711	0.143059	0.5
URB2	URB2	0.033353	0.142326	3	65.1819	0.835419	0.201741	0.06549	0.5
CAMSAP3;hCG_2004001	CAMSAP3;hCG_2004001	0.0554399	0.0520211	1	60.5807	0.835343	0.201762	0.0779655	0.5
MESDC2	MESDC2	-0.0436468	0.20165	7	70.9482	0.835002	0.201858	0.0440783	0.5
SRSF7	SRSF7	0.0109734	0.306105	9	74.4161	0.834816	0.201911	0.0236877	0.5
PSME2	PSME2	-0.0439754	0.199415	8	72.5137	0.834712	0.20194	0.0284101	0.5
EHMT1	EHMT1	0.0333086	0.142578	3	65.4824	0.834545	0.201987	0.0514349	0.5
PPP1R10	PPP1R10	0.0245369	0.19818	5	67.4447	0.83443	0.202019	0.0864271	0.5
FKBP5	FKBP5	0.0135514	0.283736	8	71.2261	0.834418	0.202023	0.0550793	0.5
SP3	SP3	-0.0424982	0.209575	2	64.0197	0.834186	0.202088	0.0503911	0.5
ASNS	ASNS	0.0091647	0.322248	10	76.4527	0.833963	0.202151	0.0316937	0.5
COX6B1	COX6B1	0.0176518	0.24986	7	70.9384	0.833919	0.202163	0.0320636	0.5
ATP6V1C1	ATP6V1C1	-0.0435564	0.202266	7	70.4416	0.832802	0.202478	0.0339319	0.5
CACTIN	CACTIN	0.0512635	0.0641928	2	64.1429	0.832797	0.20248	0.142612	0.5
PTPN11	PTPN11	0.0134993	0.28418	8	71.7746	0.832679	0.202513	0.0300378	0.5
HN1L	HN1L	0.0134657	0.284467	8	71.2137	0.831555	0.20283	0.0302698	0.5
TTC27	TTC27	-0.0432158	0.204602	5	67.2235	0.830929	0.203007	0.0721591	0.5
SEC23IP	SEC23IP	-0.0438256	0.200432	8	72.7392	0.83087	0.203024	0.0246932	0.5
POLR2B	POLR2B	-0.0438004	0.200603	8	72.4999	0.830224	0.203206	0.0700707	0.5
MPST	MPST	-0.0431785	0.204859	5	68.0089	0.830054	0.203254	0.0488963	0.5
MRPL46	MRPL46	0.0174972	0.251096	6	68.3127	0.829609	0.20338	0.0258967	0.5
TMED2	TMED2	0.0308945	0.156709	4	66.0469	0.828671	0.203645	0.121281	0.5
SETD3	SETD3	-0.0441727	0.198081	4	65.8112	0.828667	0.203646	0.0672794	0.5
ILKAP;ILKAP3	ILKAP;ILKAP3	-0.043386	0.203433	7	69.9627	0.828651	0.203651	0.0248552	0.5
PDAP1	PDAP1	0.0133715	0.285272	8	72.9649	0.828406	0.20372	0.0324349	0.5
MAPK8	MAPK8	0.0509299	0.0652532	2	63.588	0.827643	0.203936	0.138126	0.5
PRKRIR	PRKRIR	-0.0434605	0.202923	1	62.1797	0.827294	0.204035	0.224939	0.5
GNG12	GNG12	0.017383	0.252013	6	68.8247	0.826272	0.204325	0.128289	0.5
2015-09-01	2015-09-01	0.0547076	0.0540116	1	62.899	0.826012	0.204399	0.11924	0.5
ARAP1	ARAP1	-0.0433537	0.203654	1	61.307	0.824645	0.204787	0.0470315	0.5
SETX	SETX	0.0327925	0.145524	3	64.7244	0.824397	0.204857	0.0783784	0.5
ZNF451	ZNF451	-0.0433347	0.203785	1	61.199	0.824173	0.204921	0.148467	0.5
TROVE2	TROVE2	0.0172937	0.252731	7	70.2253	0.822864	0.205293	0.0476844	0.5
MRPL21	MRPL21	0.0305524	0.158783	4	65.8953	0.822349	0.205439	0.0615022	0.5
NECAP2	NECAP2	0.0505629	0.0664357	2	64.1996	0.821972	0.205546	0.153795	0.5
CISD2	CISD2	0.0239934	0.202009	5	68.0813	0.820407	0.205992	0.0732924	0.5
BICD2	BICD2	0.0239562	0.202273	5	67.1483	0.819446	0.206266	0.0498399	0.5
PTER	PTER	0.0325353	0.147007	3	65.5093	0.81934	0.206296	0.107837	0.5
SREK1	SREK1	-0.0432157	0.204603	6	68.3329	0.817682	0.206769	0.0739853	0.5
KIF5B	KIF5B	-0.0423897	0.210334	10	76.913	0.8171	0.206936	0.0271064	0.5
DBT	DBT	0.0502135	0.0675768	2	63.9938	0.816574	0.207086	0.134778	0.5
MGST1	MGST1	0.0170489	0.254703	6	68.9951	0.816509	0.207104	0.0190606	0.5
ZNF281	ZNF281	-0.0430131	0.206	1	62.7294	0.816193	0.207195	0.374648	0.5
CALD1	CALD1	0.01706	0.254613	7	70.2005	0.81565	0.20735	0.0398239	0.5
SWAP70	SWAP70	-0.0436885	0.201365	4	66.401	0.81539	0.207424	0.0232491	0.5
PCYOX1	PCYOX1	0.0301016	0.161545	4	66.7298	0.814018	0.207817	0.0149256	0.5
MRPS35	MRPS35	0.0236998	0.204095	5	67.2873	0.812832	0.208157	0.0764963	0.5
ATP2B4	ATP2B4	-0.0414463	0.216993	2	64.3078	0.812172	0.208347	0.119869	0.5
PINX1	PINX1	0.032147	0.149266	3	64.7906	0.811705	0.20848	0.0538162	0.5
VPS28	VPS28	0.0236232	0.204642	5	67.0796	0.810854	0.208725	0.0121583	0.5
SURF4	SURF4	0.0299242	0.162639	4	65.8852	0.810741	0.208757	0.067047	0.5
TRIP11	TRIP11	-0.0413533	0.217655	2	63.5577	0.810226	0.208905	0.128129	0.5
GCLC	GCLC	-0.0429087	0.206722	6	68.2586	0.809915	0.208995	0.0501522	0.5
ZNF148	ZNF148	-0.0427004	0.208167	1	61.3616	0.808436	0.20942	0.138227	0.5
CCT2	CCT2	0.00868339	0.326603	10	82.7419	0.808352	0.209444	0.00866494	0.5
CDC123	CDC123	-0.0428296	0.20727	6	69.5343	0.807912	0.209571	0.0700738	0.5
LSM2	LSM2	0.0127538	0.290573	8	71.3405	0.807769	0.209612	0.0113862	0.5
CDK5RAP3	CDK5RAP3	-0.0434008	0.203332	4	66.6239	0.807502	0.209689	0.0347859	0.5
PRKRA	PRKRA	-0.0423843	0.210371	3	65.0442	0.805342	0.210311	0.109653	0.5
PITRM1	PITRM1	-0.0426523	0.208501	6	68.7797	0.803427	0.210864	0.0358249	0.5
EIF2D	EIF2D	-0.0431352	0.205158	4	66.3194	0.800219	0.211792	0.0289815	0.5
FAM120A	FAM120A	0.0125147	0.292637	8	72.0247	0.79978	0.211919	0.0431339	0.5
PPP1R12A	PPP1R12A	-0.042583	0.208984	8	71.2999	0.799008	0.212143	0.021838	0.5
COPS7B	COPS7B	0.0314908	0.153135	3	64.7615	0.798802	0.212203	0.100218	0.5
RPS13	RPS13	-0.0415317	0.216384	10	77.0422	0.797562	0.212562	0.0382418	0.5
HNRNPDL	HNRNPDL	-0.0419345	0.213531	9	75.7621	0.796962	0.212737	0.0285554	0.5
CHCHD3	CHCHD3	-0.0420374	0.212806	7	69.6685	0.795806	0.213072	0.0328455	0.5
BRAT1	BRAT1	0.0291111	0.167721	4	66.5616	0.795716	0.213099	0.080828	0.5
HUS1	HUS1	0.0522844	0.0610304	1	62.3082	0.795135	0.213268	0.137531	0.5
CTPS1	CTPS1	-0.0418159	0.214369	9	73.3241	0.794124	0.213562	0.0415379	0.5
VTI1B	VTI1B	0.0520458	0.0617581	1	59.7857	0.792095	0.214153	0.0730918	0.5
CC2D1B	CC2D1B	-0.0404533	0.224131	2	63.3276	0.791392	0.214358	0.0341372	0.5
GALNT7	GALNT7	-0.0418009	0.214475	3	65.4019	0.791213	0.21441	0.098445	0.5
PTK2	PTK2	-0.0421682	0.211886	6	68.2802	0.791177	0.21442	0.0508635	0.5
FAHD1	FAHD1	0.0310845	0.155564	3	65.2338	0.790812	0.214527	0.0529541	0.5
PPP4R2	PPP4R2	0.0228296	0.210355	5	67.8643	0.790377	0.214654	0.129024	0.5
TBPL1	TBPL1	0.0517947	0.0625315	1	61.5531	0.788896	0.215086	0.074817	0.5
FAM195B	FAM195B	-0.0403068	0.225195	2	63.9433	0.788326	0.215253	0.0732941	0.5
LGALS3	LGALS3	0.0121549	0.295756	8	71.1844	0.787758	0.215419	0.0462835	0.5
CLPTM1	CLPTM1	-0.0412554	0.218355	5	67.4114	0.78493	0.216247	0.0238376	0.5
NIPSNAP1	NIPSNAP1	0.0226151	0.211915	5	67.5155	0.784843	0.216273	0.0334714	0.5
FAM114A2	FAM114A2	-0.0425736	0.209049	4	66.4114	0.784823	0.216279	0.0298576	0.5
SSR1	SSR1	0.0159632	0.263546	6	69.3728	0.78479	0.216288	0.0338874	0.5
RPL31	RPL31	-0.0409479	0.220559	10	77.1346	0.784267	0.216442	0.0302834	0.5
ROCK2	ROCK2	0.0120369	0.296782	8	71.15	0.783816	0.216574	0.0372812	0.5
SDF2L1	SDF2L1	0.0225586	0.212328	5	67.4252	0.783385	0.2167	0.0329466	0.5
KIAA0391	KIAA0391	0.0284407	0.171986	4	66.0081	0.783328	0.216717	0.0381885	0.5
C9orf114	C9orf114	-0.0400442	0.227111	2	64.2315	0.78283	0.216864	0.0722027	0.5
STRN	STRN	0.0284018	0.172235	4	66.7596	0.782609	0.216928	0.0656815	0.5
XPO4	XPO4	0.0306492	0.158194	3	65.5228	0.782252	0.217033	0.065079	0.5
DNAJC21	DNAJC21	-0.040004	0.227405	2	64.0207	0.781988	0.217111	0.0613832	0.5
YWHAB	YWHAB	0.00817626	0.331217	10	77.7158	0.781367	0.217293	0.0129728	0.5
DTD1	DTD1	0.0305953	0.158522	3	65.4747	0.781193	0.217345	0.121757	0.5
MRPS9	MRPS9	-0.0414369	0.217059	7	70.3902	0.781181	0.217348	0.0571799	0.5
AGO2	AGO2	0.0282872	0.172972	4	66.383	0.780492	0.217551	0.0353477	0.5
RANBP10	RANBP10	-0.0415713	0.216103	1	61.8772	0.78042	0.217572	0.125485	0.5
PRKCSH	PRKCSH	0.00815624	0.331399	10	76.8606	0.780302	0.217607	0.0243519	0.5
MARS	MARS	0.00968465	0.317571	9	74.8493	0.779913	0.217721	0.0362088	0.5
TAF15	TAF15	-0.041204	0.218722	9	76.0243	0.779485	0.217847	0.0404253	0.5
SRI	SRI	0.0158881	0.264163	7	71.0697	0.779475	0.21785	0.0294104	0.5
HINT1	HINT1	0.00965995	0.317792	9	74.3107	0.778861	0.218031	0.0211808	0.5
HIST1H4A	HIST1H4A	0.00812721	0.331664	10	85.5267	0.778757	0.218061	0.00900517	0.5
RPS7	RPS7	0.00809774	0.331933	10	77.8893	0.777189	0.218523	0.00873193	0.5
ZNF830	ZNF830	0.0507563	0.0658106	1	61.9776	0.775663	0.218974	0.120801	0.5
CIRBP	CIRBP	0.0117859	0.298971	8	72.5594	0.775431	0.219043	0.0608706	0.5
PITHD1	PITHD1	0.0279706	0.175018	4	66.1397	0.774641	0.219276	0.0759732	0.5
MVK	MVK	0.0506676	0.0660968	1	62.7907	0.774533	0.219308	0.11792	0.5
PABPN1	PABPN1	0.0157169	0.265574	7	71.0522	0.774189	0.219409	0.0773081	0.5
CTNNBL1	CTNNBL1	0.03021	0.160877	3	64.4749	0.773617	0.219579	0.0302717	0.5
SND1	SND1	0.00802805	0.33257	10	77.1658	0.773481	0.219619	0.0208747	0.5
RPL37A	RPL37A	-0.0409121	0.220816	9	74.1358	0.772502	0.219909	0.0297196	0.5
NFYC	NFYC	-0.0412453	0.218426	1	62.9404	0.772333	0.219959	0.0676144	0.5
LSM1	LSM1	0.027845	0.175834	4	66.5099	0.772319	0.219963	0.0279251	0.5
PLRG1	PLRG1	0.0156563	0.266074	7	70.3836	0.772318	0.219963	0.0836483	0.5
ATP5J	ATP5J	-0.0413959	0.217352	6	69.2654	0.771636	0.220165	0.0539011	0.5
C12orf10	C12orf10	0.0156296	0.266294	7	70.8335	0.771496	0.220206	0.0276501	0.5
NELFB	NELFB	-0.0413865	0.217419	6	68.3781	0.771399	0.220235	0.0145389	0.5
SNRPA	SNRPA	0.00947417	0.319461	9	74.0261	0.770946	0.220369	0.0203931	0.5
ZC3H13	ZC3H13	0.0277497	0.176454	4	66.3151	0.770559	0.220484	0.0951971	0.5
FKBP9	FKBP9	-0.0411679	0.218981	1	62.7757	0.770411	0.220528	0.137426	0.5
HSP90B1	HSP90B1	0.00795628	0.333226	10	82.7153	0.769662	0.22075	0.0256759	0.5
ANXA3	ANXA3	0.00795442	0.333243	10	79.5518	0.769563	0.22078	0.0239901	0.5
HEBP2	HEBP2	-0.0408918	0.220962	3	65.1743	0.769194	0.220889	0.0598766	0.5
DDRGK1	DDRGK1	-0.0405795	0.223217	5	67.0035	0.769071	0.220926	0.042929	0.5
EXOSC3	EXOSC3	-0.0409376	0.220633	7	70.046	0.769019	0.220941	0.0261261	0.5
PUS1	PUS1	0.021994	0.216471	5	67.0746	0.768817	0.221001	0.066858	0.5
DGCR8	DGCR8	-0.0393452	0.232253	2	63.0724	0.768201	0.221184	0.0489278	0.5
RTF1	RTF1	-0.0408499	0.221264	3	65.1443	0.768179	0.22119	0.0557507	0.5
AHCYL1	AHCYL1	-0.0419627	0.213332	4	66.5594	0.768073	0.221222	0.108456	0.5
DDX20	DDX20	-0.0408552	0.221225	7	70.1497	0.767015	0.221536	0.00270632	0.5
INTS2	INTS2	-0.0392719	0.232796	2	62.9691	0.766667	0.22164	0.0324512	0.5
DPM1	DPM1	-0.040459	0.22409	5	68.1189	0.766244	0.221765	0.0661465	0.5
PTPN1	PTPN1	-0.0407907	0.221691	7	70.7167	0.765442	0.222004	0.029402	0.5
LAS1L	LAS1L	-0.0404204	0.224369	5	67.4871	0.76534	0.222035	0.0628962	0.5
SCARB2	SCARB2	-0.0406592	0.22264	3	64.9048	0.763561	0.222564	0.155291	0.5
KIF23	KIF23	-0.0406867	0.222441	7	69.7613	0.762909	0.222759	0.210417	0.5
ARPC1A	ARPC1A	-0.0406174	0.222942	3	64.6482	0.762548	0.222867	0.0479942	0.5
PTPN6	PTPN6	-0.0390679	0.23431	2	63.8594	0.762399	0.222911	0.105972	0.5
IGF2BP3	IGF2BP3	-0.0405882	0.223154	7	70.9159	0.76051	0.223475	0.054935	0.5
PIP4K2B	PIP4K2B	0.0465682	0.080401	2	63.7924	0.760252	0.223552	0.0622025	0.5
DNAJC11	DNAJC11	0.0151141	0.27057	6	68.2501	0.759984	0.223632	0.0592984	0.5
MRPL14	MRPL14	0.0271566	0.180347	4	66.1197	0.759599	0.223747	0.0524528	0.5
MAGT1	MAGT1	0.0463884	0.0810779	2	64.0419	0.757475	0.224383	0.0390763	0.5
RQCD1	RQCD1	0.0293179	0.166418	3	65.0503	0.756075	0.224802	0.0457583	0.5
OXSR1	OXSR1	0.0213631	0.221155	5	67.8067	0.75254	0.225863	0.0676539	0.5
CASP8	CASP8	0.0291232	0.167644	3	65.4212	0.752245	0.225952	0.0879182	0.5
MPHOSPH8	MPHOSPH8	0.0290703	0.167978	3	65.4942	0.751206	0.226264	0.100539	0.5
PDCD2	PDCD2	0.0290623	0.168028	3	65.6207	0.751049	0.226312	0.0718573	0.5
CKAP5	CKAP5	-0.0400118	0.227347	9	75.3454	0.750963	0.226337	0.0515136	0.5
VWA9	VWA9	-0.0401182	0.22657	3	64.8672	0.750458	0.22649	0.0752084	0.5
TCEA1	TCEA1	0.0110275	0.305627	8	71.3308	0.750092	0.2266	0.0577297	0.5
FAM118B	FAM118B	0.0486982	0.0727012	1	62.2941	0.749438	0.226797	0.116684	0.5
DOCK5	DOCK5	0.02895	0.168739	3	64.4382	0.74884	0.226977	0.10852	0.5
DHCR24	DHCR24	-0.0400896	0.226778	7	69.7315	0.748368	0.227119	0.0356394	0.5
DDX50	DDX50	0.0457195	0.0836351	2	63.8732	0.747139	0.22749	0.116895	0.5
CHEK1	CHEK1	-0.0411941	0.218792	4	66.3107	0.746999	0.227532	0.0911783	0.5
GTF2B	GTF2B	-0.0404207	0.224368	6	68.2202	0.746962	0.227543	0.0351439	0.5
PSMB6	PSMB6	-0.0405496	0.223433	8	72.8483	0.746868	0.227572	0.027222	0.5
DCBLD2	DCBLD2	-0.0403901	0.22459	6	68.7127	0.746187	0.227777	0.0208869	0.5
MRPS23	MRPS23	0.0147992	0.273198	7	70.375	0.745861	0.227876	0.0480325	0.5
EEF1D	EEF1D	-0.0392061	0.233284	10	80.6578	0.744602	0.228256	0.0129694	0.5
CDK5	CDK5	-0.0401122	0.226614	1	62.5384	0.744219	0.228372	0.0747979	0.5
WFS1	WFS1	0.0482848	0.0741495	1	61.9514	0.744171	0.228386	0.119688	0.5
PC	PC	0.0480774	0.0748845	1	61.3194	0.741528	0.229187	0.146993	0.5
MRPS10	MRPS10	0.0261748	0.186909	4	66.9599	0.741456	0.229208	0.041366	0.5
DHX37	DHX37	-0.0401847	0.226085	6	69.336	0.740992	0.229349	0.0216561	0.5
RAB1A	RAB1A	0.00741313	0.338208	10	76.7479	0.740761	0.229419	0.0297664	0.5
CAMK2G	CAMK2G	0.0261369	0.187165	4	66.9167	0.740756	0.229421	0.108662	0.5
NAA16	NAA16	-0.0399222	0.228004	1	62.7227	0.739505	0.2298	0.0689436	0.5
GTF3C5	GTF3C5	-0.0408991	0.22091	4	66.807	0.738909	0.229981	0.0217049	0.5
DDX21	DDX21	-0.0389536	0.235161	10	79.9427	0.738852	0.229998	0.0255823	0.5
FNBP4	FNBP4	0.0478154	0.0758209	1	61.1451	0.738189	0.2302	0.12585	0.5
PRDX6	PRDX6	0.00736159	0.338683	10	78.3233	0.738018	0.230252	0.0270723	0.5
TMEM70	TMEM70	-0.039598	0.230386	3	65.5666	0.737857	0.230301	0.0536852	0.5
SSFA2	SSFA2	0.00868563	0.326582	9	73.5992	0.737352	0.230454	0.0516085	0.5
OTUB1	OTUB1	-0.0401712	0.226183	8	71.319	0.737166	0.230511	0.0508618	0.5
TXN	TXN	0.00734002	0.338881	10	78.7628	0.736871	0.230601	0.0322538	0.5
MGEA5	MGEA5	0.0105856	0.309536	8	71.2834	0.735326	0.23107	0.0382528	0.5
RPS25	RPS25	-0.0387931	0.236359	10	77.4808	0.735198	0.23111	0.0460418	0.5
TKFC;DAK	TKFC;DAK	0.014253	0.277787	6	68.5841	0.734826	0.231223	0.00902091	0.5
PITPNA	PITPNA	0.0258087	0.189393	4	66.1972	0.734692	0.231264	0.0620563	0.5
AUP1	AUP1	-0.0377414	0.244292	2	63.0169	0.734638	0.23128	0.0454101	0.5
PPP1R8	PPP1R8	-0.0390736	0.234268	5	67.886	0.733739	0.231554	0.0273608	0.5
PFKL	PFKL	0.0141875	0.27834	6	68.666	0.732913	0.231806	0.0333447	0.5
GALM	GALM	0.047343	0.0775319	1	62.3083	0.732169	0.232033	0.0279642	0.5
POLRMT	POLRMT	-0.039819	0.22876	6	69.3233	0.731739	0.232164	0.0421787	0.5
PSMA4	PSMA4	-0.038627	0.237603	10	76.2859	0.731415	0.232263	0.0250146	0.5
SH3GL1	SH3GL1	-0.0393723	0.232052	7	70.2855	0.730896	0.232421	0.0351635	0.5
EML4	EML4	-0.0397751	0.229083	6	68.7882	0.730627	0.232504	0.0537163	0.5
NOB1	NOB1	-0.0393514	0.232206	7	70.8344	0.730389	0.232576	0.018917	0.5
TMA16	TMA16	-0.0397387	0.22935	6	68.8986	0.729707	0.232785	0.0181335	0.5
PIN1	PIN1	0.0140365	0.279616	6	68.7085	0.728501	0.233153	0.019317	0.5
AKAP13	AKAP13	-0.037448	0.24653	2	64.0108	0.728498	0.233154	0.137258	0.5
BOP1	BOP1	-0.0390628	0.234348	9	73.5376	0.728259	0.233228	0.0330893	0.5
CARM1	CARM1	-0.039775	0.229083	8	71.3133	0.727006	0.233611	0.048871	0.5
POLR1B	POLR1B	-0.0396097	0.230299	6	68.5384	0.726443	0.233784	0.0697385	0.5
ARHGEF7	ARHGEF7	-0.0395979	0.230386	6	68.2506	0.726144	0.233875	0.0344084	0.5
LSM4	LSM4	0.0203391	0.228882	5	68.1058	0.726117	0.233884	0.0554666	0.5
ABCF3	ABCF3	-0.0395899	0.230445	6	68.4241	0.725942	0.233937	0.0470585	0.5
DNM2	DNM2	0.0102843	0.312212	8	72.0073	0.725262	0.234146	0.0366561	0.5
RBX1	RBX1	0.0139242	0.280568	6	68.3509	0.725219	0.234159	0.026964	0.5
BYSL	BYSL	0.0140632	0.279391	7	70.3825	0.72314	0.234797	0.0626367	0.5
UROD	UROD	-0.0394607	0.231398	6	68.6865	0.722673	0.23494	0.0425299	0.5
PTPN2	PTPN2	0.0275416	0.177814	3	65.2733	0.721146	0.23541	0.0428462	0.5
FTO	FTO	-0.0393953	0.231882	6	68.3132	0.721019	0.235449	0.0391863	0.5
GTF3C4	GTF3C4	-0.0389587	0.235123	7	70.1953	0.720825	0.235509	0.00983562	0.5
EMC8	EMC8	-0.0402203	0.225825	4	66.7185	0.720298	0.235671	0.0576075	0.5
PIH1D1	PIH1D1	0.0250148	0.19485	4	65.8901	0.720022	0.235756	0.0580937	0.5
SNRPC	SNRPC	0.0139466	0.280378	7	70.1835	0.719541	0.235904	0.0409378	0.5
RBM42	RBM42	-0.0369708	0.250194	2	63.7203	0.718512	0.236221	0.0315629	0.5
UBA3	UBA3	-0.0392371	0.233053	6	68.7583	0.717016	0.236682	0.0445279	0.5
FNTA	FNTA	-0.0400944	0.226744	4	66.3464	0.716846	0.236735	0.0080687	0.5
EXOSC9	EXOSC9	-0.0387779	0.236473	7	69.6614	0.71642	0.236866	0.00918514	0.5
STRN4	STRN4	0.0248041	0.196314	4	66.1658	0.716129	0.236956	0.0480296	0.5
NRDE2	NRDE2	0.0460689	0.0822918	1	61.4748	0.715935	0.237016	0.181589	0.5
IMP3	IMP3	-0.040037	0.227163	4	66.9272	0.715272	0.23722	0.0476426	0.5
CYFIP1	CYFIP1	-0.0392991	0.232594	8	72.1017	0.714802	0.237366	0.027218	0.5
SART3	SART3	-0.0384862	0.23866	9	73.1701	0.714465	0.23747	0.0192566	0.5
HRSP12	HRSP12	0.0246985	0.19705	4	66.6353	0.714178	0.237559	0.105216	0.5
HDAC1	HDAC1	-0.0381471	0.241215	5	68.0475	0.711998	0.238233	0.0456691	0.5
SACS	SACS	-0.0366582	0.252609	2	63.6735	0.711969	0.238242	0.142854	0.5
PPME1	PPME1	0.00985906	0.316008	8	71.2935	0.711053	0.238526	0.0333805	0.5
NDUFA9	NDUFA9	-0.0389954	0.23485	6	68.4337	0.710901	0.238573	0.0268828	0.5
YTHDF3	YTHDF3	0.0136635	0.282782	7	69.9528	0.710802	0.238604	0.0766103	0.5
RECQL	RECQL	0.0134143	0.284906	6	68.9167	0.710323	0.238752	0.035961	0.5
FAM169A	FAM169A	-0.0384606	0.238851	3	65.147	0.710312	0.238755	0.0481907	0.5
RPA3	RPA3	-0.038499	0.238563	7	70.5947	0.709629	0.238967	0.0356673	0.5
PHF5A	PHF5A	0.0136251	0.283109	7	70.2311	0.709616	0.238971	0.00853851	0.5
SNX27	SNX27	-0.0398019	0.228886	4	66.8028	0.708824	0.239217	0.0753348	0.5
MTX2	MTX2	-0.0389133	0.235462	6	69.2343	0.708822	0.239218	0.145045	0.5
GGH	GGH	0.0243751	0.199315	4	66.0925	0.708201	0.23941	0.160854	0.5
FASTKD2	FASTKD2	0.0133066	0.285826	6	68.9634	0.707177	0.239728	0.0478099	0.5
PNN	PNN	0.00796801	0.333119	9	73.4447	0.706779	0.239852	0.0330386	0.5
PRPF3	PRPF3	-0.0383424	0.239741	7	70.8682	0.705814	0.240152	0.0495368	0.5
COG2	COG2	0.0429857	0.094717	2	64.3866	0.704901	0.240436	0.085584	0.5
GCLM	GCLM	-0.0382594	0.240367	7	70.9142	0.703792	0.240781	0.0496184	0.5
ARRB1	ARRB1	0.0428314	0.0953732	2	63.1995	0.702517	0.241178	0.13704	0.5
CHMP7	CHMP7	0.0428185	0.0954282	2	63.7638	0.702318	0.24124	0.135351	0.5
ARPC3	ARPC3	-0.0387875	0.236401	8	71.5141	0.701685	0.241438	0.011877	0.5
EIF4A3	EIF4A3	0.00667751	0.345001	10	78.8685	0.701618	0.241459	0.0262091	0.5
C14orf166	C14orf166	-0.0387325	0.236813	8	72.9063	0.700273	0.241879	0.0299643	0.5
COG1	COG1	-0.0380315	0.242089	3	65.2102	0.699918	0.241989	0.0529959	0.5
RNGTT	RNGTT	0.0264172	0.185275	3	65.3342	0.699038	0.242264	0.0990403	0.5
TXN2	TXN2	0.0238647	0.202922	4	66.4128	0.698769	0.242348	0.0826315	0.5
DERA	DERA	-0.0379291	0.242865	3	65.3909	0.697439	0.242764	0.0541612	0.5
PPCS	PPCS	0.0262922	0.186117	3	64.5405	0.696578	0.243033	0.115635	0.5
THOC2	THOC2	-0.0379602	0.242629	7	69.7482	0.696506	0.243056	0.0349027	0.5
PFDN6	PFDN6	-0.0385473	0.2382	8	71.9949	0.695526	0.243363	0.0156528	0.5
GNPNAT1	GNPNAT1	0.0262323	0.186521	3	65.5357	0.695401	0.243402	0.109979	0.5
MDN1	MDN1	0.00938905	0.320226	8	71.4371	0.695349	0.243418	0.0549928	0.5
SRM	SRM	-0.0384829	0.238684	8	72.77	0.693874	0.243881	0.0356085	0.5
PVR	PVR	0.0442964	0.0892758	1	61.8899	0.693349	0.244045	0.180025	0.5
PSMA2	PSMA2	0.00764808	0.33605	9	74.4803	0.69315	0.244108	0.0247512	0.5
FANCI	FANCI	0.0130696	0.287857	7	70.3545	0.692468	0.244322	0.0690607	0.5
VAV2	VAV2	0.0234103	0.206165	4	65.8281	0.690373	0.24498	0.0953408	0.5
PDF	PDF	0.0440622	0.0902307	1	62.2208	0.690364	0.244983	0.0959795	0.5
NUP88	NUP88	-0.0372071	0.248376	5	67.2484	0.689943	0.245115	0.0473763	0.5
TRIP6	TRIP6	-0.0376817	0.244746	7	69.9929	0.689722	0.245184	0.0459609	0.5
LDHB	LDHB	0.00643581	0.347244	10	82.9998	0.688757	0.245488	0.0168808	0.5
LYPLA2	LYPLA2	0.0232889	0.207037	4	66.327	0.688129	0.245686	0.0286246	0.5
GLRX3	GLRX3	-0.0382432	0.240489	8	72.662	0.687726	0.245813	0.0280449	0.5
COG5	COG5	-0.0378151	0.243731	1	62.3116	0.687227	0.24597	0.148185	0.5
NOL9	NOL9	-0.0389513	0.235179	4	66.8575	0.685502	0.246514	0.17153	0.5
GTF2H1	GTF2H1	0.0435762	0.0922361	1	61.486	0.684172	0.246933	0.183602	0.5
CLASP1	CLASP1	0.0125177	0.292611	6	69.1114	0.684129	0.246947	0.0148237	0.5
DNPEP	DNPEP	0.0125166	0.292621	6	68.4914	0.684095	0.246958	0.0044585	0.5
ATP5L	ATP5L	0.00905074	0.323277	8	72.8384	0.684046	0.246973	0.0407676	0.5
POLR3A	POLR3A	0.0230218	0.208963	4	66.0598	0.683194	0.247242	0.0219959	0.5
ATP5C1	ATP5C1	-0.0371633	0.248712	9	74.1184	0.682816	0.247361	0.0286583	0.5
NSDHL	NSDHL	0.0186569	0.241896	5	67.6664	0.682712	0.247394	0.0914765	0.5
RBM27	RBM27	0.025574	0.190996	3	65.3536	0.682457	0.247475	0.0496268	0.5
MCM3AP	MCM3AP	-0.0376069	0.245316	1	62.1736	0.682062	0.2476	0.0750523	0.5
XAB2	XAB2	0.0185919	0.242407	5	67.46	0.681035	0.247925	0.0740011	0.5
UTP15	UTP15	-0.037313	0.247564	7	71.0299	0.680743	0.248017	0.0223002	0.5
CAPG	CAPG	0.00895125	0.324176	8	71.6554	0.680721	0.248024	0.0200823	0.5
TMX3	TMX3	0.0432753	0.0934943	1	61.7152	0.680337	0.248146	0.125763	0.5
LANCL2	LANCL2	0.0228325	0.210334	4	65.7745	0.679695	0.248349	0.104912	0.5
LGALS1	LGALS1	0.00625263	0.348948	10	78.6643	0.67901	0.248566	0.0241613	0.5
DNAJC9	DNAJC9	-0.0378978	0.243103	8	71.554	0.678872	0.24861	0.0409871	0.5
CD2BP2	CD2BP2	-0.0367026	0.252266	5	67.8877	0.678105	0.248853	0.0784047	0.5
LYPLAL1	LYPLAL1	-0.0371216	0.249033	3	65.6376	0.677881	0.248923	0.232054	0.5
SRPRB	SRPRB	-0.0378588	0.243399	8	71.6471	0.677871	0.248927	0.0160635	0.5
SLK	SLK	0.0122646	0.294804	6	68.4546	0.676732	0.249288	0.0430988	0.5
CLINT1	CLINT1	0.00883037	0.32527	8	71.1606	0.676683	0.249304	0.0601183	0.5
MRPS28	MRPS28	0.0411363	0.102805	2	63.4459	0.676327	0.249416	0.0863882	0.5
SHC1	SHC1	-0.0370506	0.249579	3	64.8437	0.676161	0.249469	0.0757279	0.5
RBBP9	RBBP9	-0.0373659	0.247159	1	60.3397	0.676081	0.249495	0.0557459	0.5
GTF2F2	GTF2F2	-0.0371131	0.249099	7	70.8552	0.675873	0.249561	0.0626311	0.5
ILVBL	ILVBL	-0.0365715	0.253282	5	68.1835	0.675029	0.249829	0.0121194	0.5
COX20	COX20	-0.0365478	0.253465	5	67.5554	0.674474	0.250005	0.0395299	0.5
RDH14	RDH14	-0.0372949	0.247702	1	61.3681	0.674321	0.250054	0.0773909	0.5
ABHD14B	ABHD14B	0.0225307	0.212531	4	66.9496	0.674119	0.250118	0.0725447	0.5
GMPS	GMPS	-0.0367659	0.251776	9	76.1219	0.673308	0.250376	0.0196146	0.5
PRPF31	PRPF31	0.0121472	0.295823	6	69.5414	0.673302	0.250378	0.0164748	0.5
SELO	SELO	0.0427142	0.0958742	1	62.3664	0.673187	0.250414	0.0723104	0.5
ABCF2	ABCF2	0.00717749	0.340379	9	73.7128	0.673101	0.250442	0.0385484	0.5
ATXN2	ATXN2	-0.0364683	0.254083	5	67.1561	0.672608	0.250598	0.0546764	0.5
DCTN5	DCTN5	0.0408949	0.103897	2	63.4162	0.672597	0.250602	0.0986369	0.5
UFD1L	UFD1L	-0.0369768	0.250148	7	70.3498	0.672554	0.250616	0.0679273	0.5
HOOK1	HOOK1	0.0223864	0.213586	4	65.9334	0.671452	0.250966	0.0441351	0.5
DDX52	DDX52	-0.0374347	0.246632	6	69.1367	0.671411	0.250979	0.0903206	0.5
DBR1	DBR1	-0.0368362	0.251233	3	65.6952	0.670967	0.251121	0.0517929	0.5
NUP214	NUP214	-0.0373652	0.247163	6	68.8528	0.669654	0.251539	0.0430483	0.5
KIF1B;KIF1Bbeta	KIF1B;KIF1Bbeta	0.0406782	0.104884	2	64.3522	0.669248	0.251669	0.185318	0.5
VCP	VCP	0.00606583	0.350688	10	79.7264	0.66907	0.251725	0.0144027	0.5
ANXA11	ANXA11	-0.0365642	0.253339	9	73.4129	0.668483	0.251913	0.0482774	0.5
CHMP4B	CHMP4B	0.011946	0.297574	6	69.1994	0.667426	0.25225	0.0977937	0.5
MRPL37	MRPL37	-0.0362368	0.255885	5	67.3659	0.667175	0.25233	0.0482905	0.5
ADSS	ADSS	0.00849995	0.328269	8	72.7504	0.665643	0.25282	0.0371765	0.5
CD109	CD109	0.022057	0.216006	4	66.8773	0.665364	0.252909	0.0493323	0.5
IPO7	IPO7	-0.036413	0.254513	9	74.9158	0.664866	0.253068	0.00357522	0.5
EIF3K	EIF3K	-0.0364009	0.254607	9	73.3284	0.664578	0.25316	0.0201985	0.5
SOAT1	SOAT1	-0.0365262	0.253633	3	65.1506	0.66346	0.253518	0.15619	0.5
TOR1AIP1	TOR1AIP1	-0.0365842	0.253183	7	70.8408	0.662994	0.253667	0.0244626	0.5
PSMD3	PSMD3	-0.0355546	0.261235	10	76.4363	0.661449	0.254162	0.0148834	0.5
ZCCHC8	ZCCHC8	-0.0359917	0.257801	5	67.9224	0.661425	0.25417	0.0862369	0.5
PRDX2	PRDX2	0.00591613	0.352085	10	76.6208	0.661104	0.254273	0.0288061	0.5
ACP1	ACP1	-0.036483	0.253968	7	71.1155	0.660529	0.254457	0.0235981	0.5
GID8	GID8	0.021728	0.218439	4	66.6361	0.659285	0.254856	0.0462974	0.5
VAPB	VAPB	0.0116601	0.30007	6	69.3365	0.659072	0.254925	0.0261713	0.5
TKT	TKT	0.00587126	0.352504	10	82.3751	0.658717	0.255039	0.0192151	0.5
PURA	PURA	-0.0366132	0.252959	1	62.6534	0.657406	0.25546	0.128821	0.5
UBA2	UBA2	0.00680488	0.343821	9	73.7333	0.657226	0.255518	0.0219653	0.5
H3F3B;H3F3A	H3F3B;H3F3A	-0.0370225	0.249796	8	72.7107	0.656425	0.255775	0.0525995	0.5
CCT6A	CCT6A	0.00581962	0.352986	10	81.6033	0.655969	0.255922	0.00761351	0.5
COMMD3-BMI1	COMMD3-BMI1	-0.035624	0.260688	5	67.4027	0.652797	0.256943	0.162898	0.5
PSME1	PSME1	0.00669829	0.344809	9	75.1117	0.652685	0.25698	0.00851395	0.5
hCG_1984214;MRPS17	hCG_1984214;MRPS17	0.0174916	0.251142	5	67.0499	0.652645	0.256993	0.0794438	0.5
C5orf22	C5orf22	0.0240213	0.201811	3	65.3695	0.651926	0.257224	0.0429094	0.5
RPL36	RPL36	0.00667151	0.345057	9	75.0793	0.651545	0.257347	0.0201801	0.5
NAPG	NAPG	0.0395304	0.110225	2	64.323	0.651515	0.257357	0.0648884	0.5
DLD	DLD	0.00666933	0.345077	9	73.9436	0.651452	0.257377	0.0137854	0.5
STAT1	STAT1	-0.0361049	0.256915	7	71.0382	0.65132	0.25742	0.022967	0.5
EEF1A1;EEF1A1P5	EEF1A1;EEF1A1P5	-0.0350829	0.264967	10	86.4895	0.650709	0.257617	0.0119884	0.5
ENO2	ENO2	0.0116847	0.299855	7	71.0431	0.649716	0.257938	0.0401348	0.5
NSF	NSF	0.00658558	0.345854	9	73.4082	0.647884	0.25853	0.0164889	0.5
COPS6	COPS6	0.011618	0.300438	7	70.4446	0.647658	0.258603	0.0512198	0.5
IFT27	IFT27	0.0406925	0.104818	1	62.4773	0.647426	0.258678	0.0583983	0.5
PTPN12	PTPN12	0.0392485	0.111567	2	63.5917	0.647159	0.258765	0.0982008	0.5
SNRPA1	SNRPA1	-0.0366386	0.252761	8	72.5558	0.646583	0.258951	0.0240126	0.5
CCDC137	CCDC137	0.0236129	0.204716	3	65.622	0.643895	0.259822	0.0886246	0.5
NPC1	NPC1	0.0403844	0.106233	1	61.1837	0.6435	0.25995	0.0955118	0.5
ZGPAT	ZGPAT	0.0402963	0.10664	1	62.5118	0.642379	0.260314	0.0702422	0.5
CDK2	CDK2	0.0110664	0.305284	6	69.2643	0.641726	0.260526	0.0235926	0.5
AP2B1	AP2B1	0.00641413	0.347446	9	75.9961	0.640579	0.260898	0.0424617	0.5
CLPB	CLPB	0.0169419	0.255567	5	68.108	0.638461	0.261587	0.0269451	0.5
ASF1A	ASF1A	0.0399882	0.108072	1	62.8404	0.638452	0.26159	0.0639379	0.5
FAM136A	FAM136A	0.0168877	0.256005	5	67.2204	0.637064	0.262042	0.0631633	0.5
PRKAR2A	PRKAR2A	-0.034925	0.266223	5	67.2996	0.636395	0.262259	0.0612304	0.5
C1orf123	C1orf123	0.0204881	0.227748	4	66.8494	0.636374	0.262266	0.0491695	0.5
PRMT5	PRMT5	0.00630514	0.348459	9	75.2304	0.635936	0.262409	0.0205872	0.5
TAOK1	TAOK1	-0.0329785	0.281941	2	63.3218	0.634962	0.262726	0.140048	0.5
DRG1	DRG1	-0.0361748	0.256369	8	72.7121	0.63469	0.262815	0.0388552	0.5
HIBADH	HIBADH	0.0203706	0.228641	4	66.4876	0.634204	0.262974	0.0875163	0.5
APOBEC3C	APOBEC3C	0.0383877	0.115734	2	63.4853	0.63386	0.263086	0.0934059	0.5
ESF1	ESF1	-0.0353703	0.26269	7	70.3809	0.633428	0.263227	0.0310634	0.5
CIRH1A	CIRH1A	-0.0353118	0.263153	7	71.0061	0.632002	0.263693	0.0618177	0.5
ERLIN1	ERLIN1	0.0107121	0.308415	6	69.4304	0.631375	0.263898	0.0217231	0.5
ANAPC5	ANAPC5	0.0382011	0.116652	2	63.6683	0.630977	0.264028	0.118527	0.5
MRPL13	MRPL13	-0.0369624	0.250259	4	66.7129	0.63097	0.26403	0.0559354	0.5
OAT	OAT	-0.0341985	0.272037	10	76.5623	0.630568	0.264162	0.0241204	0.5
WDR48	WDR48	0.0228451	0.210243	3	65.3387	0.628797	0.264741	0.0746757	0.5
AHCY	AHCY	0.00530857	0.357775	10	79.8258	0.628776	0.264748	0.00546948	0.5
SCLY	SCLY	0.0391966	0.111815	1	61.531	0.628366	0.264882	0.152389	0.5
GOLGA3	GOLGA3	-0.0357157	0.259967	6	68.655	0.627916	0.265029	0.049555	0.5
TMX1	TMX1	0.00732248	0.339043	8	71.4359	0.626302	0.265558	0.0272683	0.5
BAIAP2L1	BAIAP2L1	-0.034491	0.269688	5	67.3955	0.626213	0.265587	0.0714563	0.5
SAR1A	SAR1A	-0.0357913	0.259372	8	71.5997	0.624857	0.266033	0.0178804	0.5
OGFOD1	OGFOD1	0.0164035	0.259941	5	67.9227	0.624569	0.266127	0.0507604	0.5
WDR75	WDR75	-0.0357237	0.259903	8	71.5195	0.623123	0.266602	0.0301252	0.5
TANK	TANK	-0.032408	0.286632	2	64.1571	0.623023	0.266635	0.0870922	0.5
SMC4	SMC4	0.00721447	0.340038	8	72.5416	0.622693	0.266743	0.0230659	0.5
TRMT1	TRMT1	0.0107705	0.307897	7	70.4812	0.621495	0.267137	0.016923	0.5
ABCE1	ABCE1	-0.0337898	0.275336	10	76.9444	0.621261	0.267214	0.0324763	0.5
VBP1	VBP1	-0.0348622	0.266722	7	70.9415	0.621054	0.267282	0.0214416	0.5
EIF1AX;EIF1AY	EIF1AX;EIF1AY	0.0071611	0.34053	8	72.4692	0.62091	0.267329	0.0514182	0.5
GSDMD	GSDMD	0.0375244	0.120024	2	64.0458	0.620522	0.267457	0.0779915	0.5
POLA1	POLA1	0.0162443	0.261241	5	67.6218	0.620462	0.267477	0.131927	0.5
OTUD6B	OTUD6B	0.0162296	0.261361	5	68.1129	0.620084	0.267601	0.0356224	0.5
UCHL3	UCHL3	0.0195922	0.23461	4	66.6255	0.61982	0.267688	0.08012	0.5
MTX1	MTX1	0.0223609	0.213773	3	65.16	0.619277	0.267867	0.118741	0.5
SACM1L	SACM1L	0.0194956	0.235358	4	66.9314	0.618033	0.268277	0.0647311	0.5
MCTS1	MCTS1	-0.0347152	0.267895	7	70.4782	0.617472	0.268462	0.038513	0.5
CDC16	CDC16	0.0222647	0.214479	3	65.4814	0.617384	0.268491	0.068568	0.5
MAP4	MAP4	-0.033618	0.276728	10	78.7814	0.617349	0.268502	0.0128854	0.5
MAP2K2	MAP2K2	0.0102217	0.31277	6	68.6321	0.61705	0.268601	0.0450842	0.5
SURF6	SURF6	0.0160975	0.262444	5	67.7921	0.616674	0.268725	0.0108778	0.5
GLRX	GLRX	0.022191	0.21502	3	64.4278	0.615936	0.268968	0.0822085	0.5
FAF2	FAF2	-0.0352189	0.263889	6	69.3331	0.615347	0.269163	0.0402507	0.5
MRPS2	MRPS2	0.0193323	0.236623	4	65.7573	0.615016	0.269272	0.106969	0.5
CECR5	CECR5	-0.0340082	0.273571	5	67.0173	0.614884	0.269316	0.0299039	0.5
ACTR8	ACTR8	-0.0320099	0.289926	2	63.5702	0.614692	0.269379	0.132665	0.5
DDX10	DDX10	0.0101318	0.313572	6	69.2952	0.614421	0.269469	0.0991916	0.5
C12orf43	C12orf43	0.0370563	0.122397	2	63.7215	0.613288	0.269843	0.107591	0.5
HDHD1	HDHD1	-0.0319411	0.290498	2	64.389	0.613252	0.269855	0.0461283	0.5
GFM1	GFM1	-0.0351126	0.264732	6	69.2836	0.612657	0.270052	0.0371504	0.5
APRT	APRT	0.00690135	0.342929	8	72.2383	0.612232	0.270192	0.0534691	0.5
ARHGAP17	ARHGAP17	-0.0343992	0.270424	3	65.3249	0.611945	0.270287	0.0214491	0.5
EEF1E1;EEF1E1-BLOC1S5	EEF1E1;EEF1E1-BLOC1S5	0.0104526	0.310716	7	70.5841	0.611681	0.270375	0.00989297	0.5
PDPK1;PDPK2P	PDPK1;PDPK2P	-0.0347464	0.267646	1	62.5758	0.611091	0.27057	0.0811555	0.5
RPL27	RPL27	-0.0333429	0.278965	10	76.5081	0.611085	0.270572	0.0462101	0.5
SLU7	SLU7	-0.0318367	0.291365	2	64.1885	0.611068	0.270577	0.143732	0.5
PRPF38A	PRPF38A	0.0158755	0.264267	5	67.2347	0.610945	0.270618	0.0312907	0.5
COASY	COASY	0.0368633	0.123384	2	63.0216	0.610307	0.270829	0.0828385	0.5
HK1	HK1	-0.0343887	0.270509	7	70.5574	0.609521	0.27109	0.0609205	0.5
EIF2B5	EIF2B5	0.0157223	0.265529	5	67.2947	0.606992	0.271928	0.043131	0.5
STT3A	STT3A	0.00987544	0.315862	6	68.3559	0.606932	0.271948	0.0375942	0.5
TBCD	TBCD	0.0102744	0.312301	7	70.2845	0.60618	0.272198	0.0132116	0.5
YBX3	YBX3	-0.0331236	0.280754	10	78.4038	0.606091	0.272227	0.0683447	0.5
MDC1	MDC1	-0.0350341	0.265355	8	72.3589	0.60544	0.272443	0.0246614	0.5
MRGBP	MRGBP	-0.0341213	0.272659	3	64.6877	0.605213	0.272519	0.0619493	0.5
PSMB4	PSMB4	-0.0350205	0.265463	8	71.8114	0.605091	0.272559	0.0470199	0.5
MAVS	MAVS	0.0216363	0.21912	3	65.0847	0.605027	0.27258	0.0912991	0.5
SMARCE1	SMARCE1	-0.0342011	0.272016	7	70.625	0.604953	0.272605	0.0339742	0.5
NAP1L1	NAP1L1	0.00484932	0.362097	10	76.7053	0.604339	0.272809	0.0264665	0.5
ARID1A	ARID1A	-0.0335391	0.277369	5	68.0735	0.603878	0.272962	0.0512813	0.5
SPTLC1	SPTLC1	-0.0340542	0.2732	7	70.3502	0.601374	0.273795	0.0780881	0.5
PRKAA1	PRKAA1	0.0214068	0.220829	3	65.2669	0.600516	0.274081	0.0624021	0.5
SENP3;SENP3-EIF4A1	SENP3;SENP3-EIF4A1	-0.0358118	0.259211	4	65.7409	0.599421	0.274446	0.253649	0.5
UBE4B	UBE4B	0.02135	0.221253	3	65.1813	0.599399	0.274453	0.112202	0.5
DUS2	DUS2	0.0361572	0.127045	2	63.4486	0.599398	0.274454	0.132236	0.5
RPS15	RPS15	-0.0336455	0.276505	9	74.5683	0.598658	0.274701	0.027351	0.5
RBM3	RBM3	-0.033628	0.276647	9	73.3917	0.598239	0.27484	0.0249288	0.5
ZC3H15	ZC3H15	0.0100078	0.314679	7	70.7169	0.59795	0.274937	0.0279942	0.5
DDX46	DDX46	-0.0335394	0.277367	9	75.0877	0.596118	0.275548	0.020967	0.5
DPP7	DPP7	0.0366188	0.124643	1	61.5397	0.595518	0.275749	0.0892673	0.5
POLR3D	POLR3D	-0.0310712	0.297765	2	63.6918	0.595046	0.275906	0.0805678	0.5
ARID1B	ARID1B	0.0365776	0.124856	1	61.0377	0.594993	0.275924	0.0417413	0.5
RPS17L;RPS17	RPS17L;RPS17	-0.0326214	0.284873	10	77.8416	0.594655	0.276037	0.0142641	0.5
EIF3F	EIF3F	-0.0334564	0.278041	9	75.2476	0.594134	0.276211	0.0206687	0.5
HEXIM1	HEXIM1	-0.0343498	0.270821	6	68.2252	0.593357	0.276471	0.0571445	0.5
HSPA4	HSPA4	0.00463799	0.364091	10	80.4198	0.593094	0.276559	0.0285293	0.5
YWHAE	YWHAE	0.00463418	0.364127	10	81.2148	0.592891	0.276627	0.0146514	0.5
OCRL	OCRL	0.036394	0.125809	1	60.7842	0.592653	0.276707	0.146019	0.5
SLC25A11	SLC25A11	-0.0343078	0.271158	6	69.1704	0.592295	0.276827	0.0353727	0.5
PDS5A	PDS5A	0.00629558	0.348548	8	72.8316	0.591992	0.276928	0.027973	0.5
SUB1	SUB1	-0.0333286	0.279081	9	73.9397	0.591077	0.277234	0.0202628	0.5
UTP6	UTP6	0.00928006	0.321208	6	68.7722	0.589538	0.27775	0.0310308	0.5
HNRNPL	HNRNPL	0.00454077	0.36501	10	79.7321	0.587921	0.278293	0.0247161	0.5
SPTBN1	SPTBN1	0.00453938	0.365023	10	76.918	0.587847	0.278318	0.0222495	0.5
ALCAM	ALCAM	0.00921407	0.321803	6	69.159	0.58761	0.278397	0.044561	0.5
PHC2	PHC2	0.0353674	0.131229	2	63.8052	0.587195	0.278536	0.114582	0.5
RAB23	RAB23	-0.0337802	0.275414	1	61.3506	0.587117	0.278563	0.0407372	0.5
U2AF2	U2AF2	0.00515127	0.359253	9	76.1031	0.586778	0.278676	0.00346	0.5
ACAT1	ACAT1	0.00514639	0.359299	9	74.2254	0.58657	0.278746	0.0254183	0.5
RBM22	RBM22	-0.0340735	0.273044	6	68.4251	0.586366	0.278815	0.0270407	0.5
SNRPB;SNRPN	SNRPB;SNRPN	0.00513166	0.359437	9	73.5823	0.585942	0.278957	0.0189347	0.5
GBE1	GBE1	0.0091364	0.322503	6	68.4491	0.585341	0.279159	0.0580835	0.5
INTS7	INTS7	0.0206228	0.226726	3	65.092	0.5851	0.27924	0.0599066	0.5
SLC30A1	SLC30A1	-0.0336611	0.276378	1	62.894	0.584163	0.279555	0.135943	0.5
RNF114	RNF114	0.0205674	0.227146	3	65.3427	0.58401	0.279607	0.0658765	0.5
DDX5	DDX5	-0.0321356	0.288884	10	81.2205	0.583592	0.279748	0.033324	0.5
RAB10	RAB10	0.00953271	0.318935	7	70.8209	0.583285	0.279851	0.0251709	0.5
UBL4A	UBL4A	0.0204979	0.227673	3	65.3327	0.582644	0.280066	0.124642	0.5
ERLIN2	ERLIN2	0.0350528	0.132921	2	64.0781	0.582334	0.280171	0.0673406	0.5
SMPDL3B	SMPDL3B	-0.0304385	0.303102	2	63.3104	0.581807	0.280348	0.0621471	0.5
TOMM22	TOMM22	0.00598922	0.351403	8	72.9472	0.581756	0.280365	0.0217996	0.5
ECI1;DCI	ECI1;DCI	0.00598173	0.351472	8	71.4492	0.581506	0.28045	0.0330599	0.5
HSDL2	HSDL2	0.0147069	0.273971	5	67.899	0.580795	0.280689	0.0436219	0.5
NAE1	NAE1	-0.0331871	0.280235	7	69.9672	0.580257	0.280871	0.072464	0.5
FHOD1	FHOD1	0.035403	0.131038	1	62.7511	0.580026	0.280949	0.218493	0.5
GALK1	GALK1	-0.0351011	0.264823	4	66.2076	0.579935	0.280979	0.141068	0.5
NUDT2	NUDT2	-0.0330763	0.281141	3	64.7664	0.579905	0.280989	0.0161754	0.5
RPAP3	RPAP3	-0.0340323	0.273376	8	71.2967	0.579751	0.281041	0.0250562	0.5
MCM6	MCM6	0.00438688	0.366466	10	77.8959	0.579732	0.281048	0.0254678	0.5
PPM1A	PPM1A	-0.0333968	0.278526	1	62.7519	0.577606	0.281765	0.0615365	0.5
RPL22L1	RPL22L1	-0.0327649	0.283694	9	74.4813	0.577589	0.281771	0.0146607	0.5
KAT7	KAT7	0.020189	0.230026	3	65.3901	0.57657	0.282115	0.121976	0.5
MAP3K7	MAP3K7	0.0351268	0.132522	1	62.2531	0.576507	0.282136	0.280532	0.5
SRP19	SRP19	0.0145361	0.275404	5	67.9435	0.576386	0.282177	0.0154004	0.5
NUP133	NUP133	-0.0338944	0.274489	8	71.895	0.576217	0.282234	0.0283289	0.5
ACYP1	ACYP1	-0.0301581	0.305481	2	63.1802	0.575939	0.282328	0.262209	0.5
DIS3	DIS3	-0.0326408	0.284714	9	73.185	0.574621	0.282774	0.0251342	0.5
ACTR1A	ACTR1A	0.00576135	0.353531	8	72.5851	0.574143	0.282936	0.0354247	0.5
EIF4E	EIF4E	-0.0338012	0.275244	8	72.6544	0.573825	0.283043	0.0308741	0.5
MCFD2	MCFD2	-0.0322573	0.287877	5	67.337	0.573801	0.283051	0.169824	0.5
KTN1	KTN1	0.00574907	0.353646	8	72.6592	0.573732	0.283074	0.00558313	0.5
SMARCD2	SMARCD2	0.0144329	0.276271	5	67.8657	0.573724	0.283077	0.0662154	0.5
EIF3E	EIF3E	-0.0325907	0.285126	9	75.9064	0.573423	0.283179	0.0350801	0.5
POLR2E	POLR2E	0.00920755	0.321861	7	69.8132	0.573248	0.283239	0.0830658	0.5
PRDX4	PRDX4	0.00483266	0.362254	9	74.3243	0.573204	0.283253	0.0352081	0.5
NUFIP2	NUFIP2	-0.0337643	0.275542	8	71.378	0.572881	0.283363	0.0384465	0.5
IDI1	IDI1	-0.0337384	0.275752	8	71.9625	0.572216	0.283588	0.0306053	0.5
RPL27A	RPL27A	-0.0316294	0.293092	10	78.2389	0.572065	0.283639	0.0130467	0.5
SRP54	SRP54	0.00568917	0.354207	8	72.2171	0.571731	0.283752	0.0272644	0.5
HNRNPLL;HNRPLL	HNRNPLL;HNRPLL	-0.0334837	0.277819	6	69.2065	0.571445	0.283849	0.0168408	0.5
SAP18	SAP18	-0.0321564	0.288712	5	67.6117	0.571435	0.283853	0.121341	0.5
HNRNPUL1	HNRNPUL1	0.004786	0.362694	9	73.7774	0.571216	0.283927	0.00818404	0.5
NDUFS1	NDUFS1	0.00567198	0.354367	8	71.8424	0.571157	0.283947	0.0306379	0.5
EXOC1	EXOC1	0.0346954	0.134862	1	62.0801	0.571009	0.283997	0.0481007	0.5
ATG5	ATG5	-0.029864	0.307985	2	64.0275	0.569783	0.284413	0.083407	0.5
ERCC3	ERCC3	0.0168585	0.256242	4	66.0735	0.569303	0.284575	0.0426241	0.5
UBE2Z	UBE2Z	-0.0333912	0.278572	6	68.3242	0.569102	0.284643	0.0544548	0.5
DLAT	DLAT	-0.0336084	0.276806	8	72.2243	0.568882	0.284718	0.0236852	0.5
GMPPA	GMPPA	0.0197864	0.233113	3	65.4949	0.568653	0.284796	0.111273	0.5
PRMT3	PRMT3	-0.0320333	0.289733	5	67.1766	0.568546	0.284832	0.0354348	0.5
CCDC85C	CCDC85C	-0.0329685	0.282023	1	61.3959	0.566979	0.285364	0.0654739	0.5
DDX55	DDX55	-0.0325361	0.285575	3	65.0225	0.566821	0.285418	0.208054	0.5
TXNDC5	TXNDC5	0.00467846	0.363709	9	76.189	0.566635	0.285481	0.0132542	0.5
ANKFY1	ANKFY1	0.0141484	0.27867	5	67.1011	0.566383	0.285567	0.0309056	0.5
DNPH1	DNPH1	0.0196599	0.234088	3	65.7225	0.566166	0.285641	0.121811	0.5
ERGIC3	ERGIC3	-0.0325015	0.28586	3	64.9005	0.565983	0.285703	0.0683895	0.5
GCN1L1	GCN1L1	0.0041255	0.368944	10	78.6054	0.565824	0.285757	0.0129165	0.5
TFRC	TFRC	-0.0313386	0.295523	10	79.1683	0.565442	0.285887	0.0181103	0.5
CCDC43	CCDC43	-0.0324778	0.286056	3	65.1598	0.565407	0.285898	0.0283369	0.5
AKAP8	AKAP8	-0.0325446	0.285505	7	69.5772	0.564608	0.28617	0.0215535	0.5
TSN	TSN	0.0054644	0.356312	8	72.2396	0.564221	0.286302	0.0244029	0.5
PYCR2	PYCR2	0.00890625	0.324583	7	70.5363	0.563946	0.286395	0.0427389	0.5
KPNB1	KPNB1	0.00406182	0.369549	10	79.2591	0.562436	0.28691	0.00561492	0.5
SYMPK	SYMPK	-0.0324546	0.286247	7	70.4282	0.562416	0.286916	0.0247505	0.5
CCDC58	CCDC58	0.00832694	0.329843	6	68.8309	0.561691	0.287163	0.0117023	0.5
KIF15	KIF15	-0.0322262	0.288134	3	64.5944	0.559314	0.287974	0.0492777	0.5
TRUB1	TRUB1	0.00822594	0.330764	6	68.6737	0.558741	0.288169	0.0618097	0.5
FKBP2	FKBP2	0.00821284	0.330883	6	69.0606	0.558358	0.2883	0.0356714	0.5
VWA8	VWA8	0.0162658	0.261065	4	65.9801	0.558351	0.288302	0.14181	0.5
PSMD9	PSMD9	0.00821156	0.330895	6	69.1365	0.558321	0.288313	0.0474871	0.5
RCOR1	RCOR1	0.019247	0.237286	3	64.4667	0.558046	0.288407	0.0547964	0.5
SDHB	SDHB	0.00815733	0.331389	6	69.303	0.556736	0.288854	0.0399604	0.5
PPA1	PPA1	-0.0309423	0.298849	10	78.7145	0.556418	0.288963	0.0277535	0.5
NXN	NXN	0.00866116	0.326804	7	69.9723	0.556381	0.288975	0.0548441	0.5
DHX40	DHX40	-0.03209	0.289262	3	65.6958	0.556016	0.2891	0.0901777	0.5
COA3	COA3	-0.0325266	0.285654	1	62.4549	0.556015	0.2891	0.0757386	0.5
UBE2C	UBE2C	-0.0328718	0.282816	6	69.3023	0.555961	0.289119	0.0711749	0.5
SF3A2	SF3A2	-0.0330885	0.281042	8	71.1819	0.55555	0.289259	0.022536	0.5
PCBP1	PCBP1	0.00392885	0.370812	10	79.6098	0.55536	0.289324	0.0183262	0.5
EHBP1L1	EHBP1L1	0.0136117	0.283223	5	67.7343	0.552535	0.290291	0.0367619	0.5
EMC2	EMC2	0.0159102	0.263981	4	66.6388	0.55178	0.290549	0.0427353	0.5
HIST1H1C	HIST1H1C	0.00385364	0.371527	10	82.1124	0.551358	0.290694	0.0267556	0.5
FAM162A	FAM162A	-0.0340557	0.273188	4	66.6294	0.551271	0.290724	0.0376635	0.5
KDM3B	KDM3B	0.00848847	0.328373	7	70.7404	0.55105	0.2908	0.0367906	0.5
TERF2	TERF2	-0.0340213	0.273465	4	66.8064	0.550328	0.291047	0.0987787	0.5
RANGAP1	RANGAP1	0.00381912	0.371855	10	76.321	0.549521	0.291324	0.0329481	0.5
KDELC2	KDELC2	0.033003	0.144317	1	62.9254	0.549444	0.29135	0.022557	0.5
CPSF7	CPSF7	-0.0328328	0.283136	8	72.2943	0.548993	0.291505	0.0343055	0.5
WDR61	WDR61	-0.0318845	0.290968	7	70.817	0.548531	0.291664	0.0149724	0.5
ARFGAP2	ARFGAP2	-0.0311694	0.296941	5	68.0792	0.548275	0.291752	0.0279368	0.5
RIC8A	RIC8A	0.0187311	0.241313	3	64.6349	0.547902	0.291879	0.0656709	0.5
DECR1	DECR1	-0.0318538	0.291223	7	69.7622	0.547784	0.29192	0.0408745	0.5
PTGFRN	PTGFRN	-0.0339103	0.274361	4	66.0286	0.547284	0.292092	0.115663	0.5
ISOC1	ISOC1	0.00783134	0.33437	6	68.6564	0.547212	0.292116	0.083247	0.5
ARID2	ARID2	0.0186949	0.241597	3	65.011	0.547191	0.292124	0.0577638	0.5
ESYT1	ESYT1	0.00495384	0.361111	8	72.0531	0.547163	0.292133	0.0457959	0.5
SLC25A6	SLC25A6	-0.0305099	0.302497	10	80.2292	0.546572	0.292336	0.0363051	0.5
DCTN1;DKFZp686E0752	DCTN1;DKFZp686E0752	-0.0326842	0.284356	8	71.9083	0.545184	0.292813	0.0152277	0.5
LRRFIP1	LRRFIP1	0.00486895	0.361912	8	72.4169	0.544327	0.293108	0.0156166	0.5
XPO5	XPO5	0.00485315	0.36206	8	72.0656	0.543799	0.29329	0.0209614	0.5
DTYMK	DTYMK	0.00823172	0.330711	7	70.4342	0.543124	0.293522	0.0864329	0.5
MID1	MID1	-0.0337573	0.275599	4	66.8869	0.54309	0.293534	0.0338364	0.5
UBE2L3	UBE2L3	-0.031318	0.295695	9	74.3638	0.542975	0.293574	0.0359871	0.5
GNA11	GNA11	-0.0309382	0.298883	5	67.5252	0.542851	0.293616	0.0922673	0.5
DDX27	DDX27	0.00821393	0.330873	7	70.5394	0.542575	0.293711	0.0250073	0.5
CMTR1	CMTR1	-0.028537	0.319393	2	64.1113	0.542013	0.293905	0.157426	0.5
AMPD2	AMPD2	-0.0336875	0.276165	4	66.0594	0.541175	0.294194	0.0313716	0.5
VIPAS39	VIPAS39	0.0323351	0.148169	1	62.7858	0.540933	0.294277	0.0922392	0.5
TRAPPC11	TRAPPC11	-0.0319098	0.290758	1	59.8668	0.540711	0.294353	0.0613996	0.5
WDR44	WDR44	-0.0336046	0.276837	4	66.8665	0.538904	0.294977	0.0417523	0.5
PPIH	PPIH	0.00807516	0.33214	7	70.4862	0.538291	0.295188	0.0382899	0.5
C17orf75	C17orf75	0.0321114	0.149474	1	61.6145	0.538083	0.29526	0.0797398	0.5
POLR1E	POLR1E	0.0130485	0.288038	5	68.0966	0.538003	0.295288	0.0790815	0.5
AP2A1	AP2A1	0.00467943	0.3637	8	72.4231	0.537995	0.29529	0.0170327	0.5
MRPL50	MRPL50	0.0130444	0.288073	5	67.6475	0.537898	0.295324	0.0601445	0.5
NAA25	NAA25	-0.0314449	0.294633	7	69.5955	0.537824	0.295349	0.0323597	0.5
RPL12	RPL12	-0.0301006	0.305969	10	79.1483	0.537252	0.295547	0.013888	0.5
POM121C	POM121C	0.0129894	0.288545	5	67.0277	0.536478	0.295814	0.136485	0.5
EIF3A	EIF3A	-0.0300576	0.306336	10	79.8715	0.536271	0.295886	0.0186617	0.5
TIMM8A	TIMM8A	0.0150414	0.271176	4	65.7404	0.535725	0.296074	0.0787585	0.5
PREP	PREP	0.00394759	0.370634	9	73.6564	0.535497	0.296153	0.0521136	0.5
CAMSAP2	CAMSAP2	0.0318868	0.150792	2	63.4764	0.533418	0.296872	0.0884053	0.5
RPUSD2	RPUSD2	-0.0333677	0.278763	4	66.4674	0.532406	0.297222	0.0702269	0.5
UBXN1	UBXN1	-0.0319143	0.29072	6	69.0626	0.531736	0.297455	0.033806	0.5
CHD1	CHD1	0.00785217	0.334179	7	69.7845	0.531407	0.297568	0.0219569	0.5
SSU72	SSU72	0.0127745	0.290394	5	67.3165	0.530933	0.297733	0.0892466	0.5
ARL8A	ARL8A	0.0315618	0.152714	2	64.3903	0.528396	0.298612	0.0666208	0.5
STAMBP	STAMBP	0.014642	0.274515	4	66.1356	0.528346	0.29863	0.0646054	0.5
RPL24	RPL24	-0.0297093	0.309305	10	77.4456	0.528341	0.298631	0.0341829	0.5
DNAJB11	DNAJB11	0.00438699	0.366465	8	72.2583	0.528224	0.298672	0.0230874	0.5
PCCB	PCCB	0.031273	0.154434	1	59.4761	0.5274	0.298958	0.0730284	0.5
CCT4	CCT4	0.00340002	0.375849	10	81.682	0.527221	0.29902	0.0150474	0.5
RAB3D	RAB3D	-0.0277988	0.325815	2	63.6331	0.526565	0.299248	0.133069	0.5
KPNA6	KPNA6	-0.0319539	0.290392	8	71.9333	0.526457	0.299285	0.00941279	0.5
HSD17B12	HSD17B12	-0.0309742	0.29858	7	71.1338	0.526361	0.299319	0.0191041	0.5
RPL26;RPL26L1	RPL26;RPL26L1	-0.0295776	0.310432	10	77.6073	0.52534	0.299673	0.0258995	0.5
STAM2	STAM2	0.0175671	0.250537	3	64.7981	0.525015	0.299787	0.0644534	0.5
MOGS	MOGS	-0.0301488	0.30556	5	67.6829	0.52433	0.300025	0.0322274	0.5
SCAMP1	SCAMP1	-0.0330659	0.281226	4	65.7823	0.524133	0.300093	0.0779108	0.5
MRPL3	MRPL3	-0.0307521	0.300451	3	65.6678	0.523612	0.300274	0.11066	0.5
TALDO1	TALDO1	0.00333072	0.376511	10	76.3626	0.523533	0.300302	0.0172492	0.5
GLA	GLA	0.0309626	0.156298	1	62.7969	0.523444	0.300333	0.0419573	0.5
C3orf17	C3orf17	0.0309625	0.156298	1	62.4297	0.523443	0.300333	0.101371	0.5
PTRH2	PTRH2	-0.0308369	0.299736	7	70.9825	0.523016	0.300482	0.0443585	0.5
LYRM7	LYRM7	0.0174621	0.251378	3	65.006	0.52295	0.300504	0.0283739	0.5
UFM1	UFM1	0.0124409	0.293275	5	67.7346	0.522326	0.300722	0.0288288	0.5
PDPR	PDPR	-0.030692	0.300959	3	65.2404	0.522156	0.300781	0.048699	0.5
APMAP	APMAP	-0.0307182	0.300737	7	70.1967	0.520126	0.301488	0.0559792	0.5
STXBP2	STXBP2	0.0123019	0.29448	5	68.0298	0.518739	0.301972	0.0184214	0.5
PGRMC1	PGRMC1	0.00410258	0.369162	8	71.4691	0.518721	0.301978	0.0845572	0.5
PPP1R13L	PPP1R13L	0.0172253	0.25328	3	64.9457	0.518293	0.302127	0.0243522	0.5
PEF1	PEF1	0.0308428	0.157021	2	63.5262	0.517288	0.302478	0.065677	0.5
SCFD1	SCFD1	0.00680015	0.343865	6	68.5581	0.517085	0.302548	0.0638116	0.5
DDAH2	DDAH2	0.030821	0.157153	2	63.4276	0.51695	0.302596	0.0353618	0.5
VDAC3	VDAC3	-0.0302279	0.304888	9	73.9889	0.516897	0.302614	0.0263879	0.5
PFDN2	PFDN2	0.0040366	0.369788	8	72.3464	0.516517	0.302747	0.025783	0.5
HMBS	HMBS	0.0121999	0.295365	5	67.8515	0.516107	0.30289	0.0370414	0.5
HYPK	HYPK	0.00676206	0.344218	6	68.7726	0.515972	0.302937	0.0494269	0.5
SPATS2	SPATS2	-0.0327521	0.283799	4	66.9425	0.515528	0.303092	0.0645108	0.5
OTUD4	OTUD4	-0.0327471	0.283839	4	66.4169	0.515393	0.303139	0.0528273	0.5
PDIA5	PDIA5	0.0139378	0.280452	4	66.3293	0.515333	0.30316	0.0436912	0.5
PRKAB1	PRKAB1	0.0307106	0.157821	2	63.4306	0.515245	0.303191	0.0269551	0.5
WDR89	WDR89	-0.0303983	0.303442	3	64.7512	0.515043	0.303261	0.0884956	0.5
QARS	QARS	-0.0301395	0.305639	9	75.8118	0.51478	0.303353	0.0168972	0.5
TMED9	TMED9	0.00731161	0.339143	7	70.7795	0.51472	0.303374	0.0301569	0.5
VPS35	VPS35	0.00343819	0.375485	9	74.584	0.513795	0.303698	0.0174204	0.5
EMC1	EMC1	0.00725016	0.339709	7	70.2356	0.512823	0.304038	0.0786553	0.5
CUL1	CUL1	-0.0314066	0.294953	8	71.4867	0.512425	0.304177	0.0176011	0.5
PI4KA	PI4KA	0.0300717	0.161728	1	61.1694	0.512093	0.304293	0.129613	0.5
EFTUD2	EFTUD2	-0.0289643	0.3157	10	77.3119	0.511375	0.304544	0.0180656	0.5
EEF1G	EEF1G	-0.0289619	0.315721	10	81.5463	0.511319	0.304564	0.0327758	0.5
SFXN1	SFXN1	0.00337385	0.376099	9	74.1933	0.511054	0.304656	0.0219057	0.5
MTIF2	MTIF2	-0.0270353	0.332512	2	63.6062	0.510585	0.304821	0.0580703	0.5
CCDC47	CCDC47	-0.0312982	0.295861	8	72.9939	0.509643	0.305151	0.00602727	0.5
HNRNPD	HNRNPD	-0.0288819	0.316411	10	79.6339	0.509499	0.305201	0.0552977	0.5
ENOPH1	ENOPH1	0.0071231	0.34088	7	70.8292	0.508901	0.305411	0.0266953	0.5
IST1	IST1	0.0119159	0.297836	5	67.5264	0.508779	0.305454	0.0619785	0.5
RPS15A	RPS15A	0.00332015	0.376612	9	75.4094	0.508767	0.305458	0.0402472	0.5
HGS	HGS	-0.0302457	0.304736	7	70.3392	0.508619	0.30551	0.0315617	0.5
LZTFL1	LZTFL1	0.0302679	0.160522	2	63.9849	0.508405	0.305585	0.0848684	0.5
MRPS11	MRPS11	0.0301884	0.16101	2	63.595	0.507177	0.306015	0.104595	0.5
ZRANB2	ZRANB2	-0.0294135	0.311837	5	68.088	0.507077	0.30605	0.0674623	0.5
TELO2	TELO2	0.0166478	0.257951	3	65.0695	0.506937	0.306099	0.125262	0.5
ASCC2	ASCC2	-0.030051	0.306392	3	65.4956	0.506632	0.306207	0.052249	0.5
NDUFV1	NDUFV1	0.00702477	0.341788	7	70.3686	0.505865	0.306476	0.0436528	0.5
MYDGF	MYDGF	-0.0300867	0.306088	7	69.778	0.504746	0.306869	0.0132524	0.5
SMARCA1	SMARCA1	-0.0267536	0.334996	2	63.3966	0.504691	0.306888	0.336052	0.5
ZYX	ZYX	-0.0310972	0.297547	8	72.0921	0.50449	0.306959	0.0422466	0.5
DIP2B	DIP2B	-0.0299578	0.307186	3	65.6879	0.504373	0.307	0.0508194	0.5
SAP30BP	SAP30BP	-0.0292901	0.312897	5	67.6783	0.504181	0.307067	0.0293796	0.5
UPF3B	UPF3B	0.0163947	0.260012	3	64.7697	0.501961	0.307848	0.0804808	0.5
2011-09-01	2011-09-01	0.00358922	0.374045	8	72.9837	0.501569	0.307985	0.0340793	0.5
TTC37	TTC37	0.0291998	0.167161	1	60.3084	0.500982	0.308192	0.27303	0.5
DHX57	DHX57	-0.0298077	0.308465	3	65.4738	0.500739	0.308277	0.227927	0.5
SEH1L	SEH1L	0.00683651	0.343529	7	70.3708	0.500054	0.308519	0.0204322	0.5
EHD1	EHD1	0.00351653	0.374738	8	72.1241	0.49914	0.30884	0.0393583	0.5
NOP9	NOP9	0.029656	0.164304	2	63.0967	0.49895	0.308907	0.131242	0.5
SLC4A1AP	SLC4A1AP	-0.0298355	0.308228	7	69.7544	0.498627	0.309021	0.0479531	0.5
TTLL12	TTLL12	0.00307699	0.378937	9	74.7364	0.498407	0.309099	0.0436734	0.5
WDR26	WDR26	-0.0296735	0.309611	3	65.4238	0.497489	0.309422	0.128569	0.5
LNPEP	LNPEP	-0.0301183	0.305819	1	61.7369	0.496264	0.309854	0.107442	0.5
WDR1	WDR1	0.00281321	0.381464	10	77.4522	0.495997	0.309948	0.0171019	0.5
MRPL54	MRPL54	0.0160762	0.262618	3	65.0765	0.495698	0.310054	0.101986	0.5
WARS	WARS	0.00299114	0.379759	9	74.3832	0.49475	0.310388	0.0218717	0.5
TICAM2;TMED7	TICAM2;TMED7	-0.0296717	0.309627	7	70.1439	0.494639	0.310428	0.00888977	0.5
MRPL15	MRPL15	0.00602772	0.351043	6	68.2588	0.494518	0.31047	0.0596282	0.5
CCDC22	CCDC22	-0.0300155	0.306694	1	61.8073	0.493712	0.310755	0.155206	0.5
ZNF787	ZNF787	0.0292844	0.166629	2	63.677	0.49321	0.310932	0.0742157	0.5
GTPBP4	GTPBP4	-0.0292152	0.313541	9	74.549	0.492668	0.311124	0.0238442	0.5
CCDC94	CCDC94	0.012708	0.290968	4	66.6035	0.492607	0.311145	0.0402418	0.5
SF3B2	SF3B2	0.00274628	0.382106	10	76.3747	0.492435	0.311206	0.0150473	0.5
PDXP	PDXP	0.0292314	0.166962	2	63.4035	0.49239	0.311222	0.164134	0.5
VPS11	VPS11	-0.0299558	0.307202	1	61.0256	0.492231	0.311278	0.197675	0.5
LRWD1	LRWD1	-0.0319003	0.290836	4	65.9758	0.492174	0.311298	0.0787493	0.5
PPIL3	PPIL3	-0.0318923	0.290904	4	65.8656	0.491953	0.311376	0.0350531	0.5
RBM39	RBM39	0.00328933	0.376906	8	72.9838	0.49155	0.311519	0.0399962	0.5
TRMT6	TRMT6	-0.0318735	0.291059	4	66.7788	0.491439	0.311558	0.0979044	0.5
CORO1B	CORO1B	-0.0295349	0.310798	7	70.3101	0.491305	0.311605	0.0352675	0.5
RPS4X	RPS4X	-0.0280605	0.323533	10	81.804	0.490793	0.311786	0.0196433	0.5
MTAP	MTAP	-0.0280517	0.323609	10	77.6802	0.490593	0.311857	0.0429084	0.5
TIMM50	TIMM50	0.00589203	0.35231	6	69.4035	0.490554	0.311871	0.0482317	0.5
EIF3I	EIF3I	0.00270699	0.382483	10	76.8565	0.490344	0.311945	0.0266426	0.5
MCMBP	MCMBP	-0.0291018	0.314516	9	73.8774	0.489954	0.312083	0.0158401	0.5
CSE1L	CSE1L	0.00269128	0.382634	10	78.9132	0.489508	0.312241	0.0235025	0.5
RAB35	RAB35	0.00585484	0.352657	6	69.2241	0.489467	0.312256	0.0367546	0.5
PSME3	PSME3	-0.0290811	0.314694	9	74.4227	0.489461	0.312258	0.0351646	0.5
AAAS	AAAS	0.0111569	0.304486	5	67.9825	0.489196	0.312352	0.0440271	0.5
UBE3C	UBE3C	0.0157361	0.265415	3	65.5761	0.48901	0.312417	0.0580255	0.5
MAD2L1	MAD2L1	0.00582062	0.352977	6	69.2281	0.488467	0.312609	0.0704957	0.5
RNMT	RNMT	-0.0301932	0.305182	6	68.348	0.488189	0.312708	0.0676836	0.5
CUL3	CUL3	-0.0304599	0.302921	8	71.1568	0.488148	0.312722	0.0127128	0.5
HEBP1	HEBP1	0.0124388	0.293293	4	65.8691	0.487633	0.312905	0.104123	0.5
MYO18A	MYO18A	0.0156244	0.266337	3	65.1567	0.486814	0.313195	0.0940339	0.5
COPB1	COPB1	0.00279865	0.381604	9	75.9509	0.486549	0.313289	0.00945277	0.5
TPMT	TPMT	0.0280084	0.174773	1	61.3217	0.485801	0.313554	0.109344	0.5
GAMT	GAMT	-0.0300711	0.30622	6	68.9037	0.485099	0.313803	0.0126858	0.5
LPCAT1	LPCAT1	0.0287399	0.170073	2	64.3738	0.484797	0.31391	0.0627436	0.5
ANXA1	ANXA1	0.00258816	0.383624	10	81.911	0.484022	0.314185	0.0231262	0.5
MLEC	MLEC	0.00566525	0.35443	6	69.2123	0.483928	0.314218	0.0549059	0.5
ABRACL	ABRACL	-0.0291796	0.313847	7	70.4558	0.482652	0.314671	0.0649067	0.5
FUBP1	FUBP1	-0.0287952	0.31716	9	75.9958	0.48262	0.314683	0.0378884	0.5
ARHGEF2	ARHGEF2	-0.0315517	0.293741	4	66.3793	0.482614	0.314685	0.0392647	0.5
RBM8A	RBM8A	-0.0287782	0.317306	9	73.6409	0.482214	0.314827	0.0103865	0.5
CAPNS1	CAPNS1	-0.0287598	0.317466	9	74.3657	0.481773	0.314984	0.0358704	0.5
PBDC1	PBDC1	0.00559015	0.355134	6	68.6572	0.481734	0.314997	0.0662912	0.5
CARHSP1	CARHSP1	0.0108477	0.307214	5	67.88	0.481218	0.315181	0.0413895	0.5
RPS24	RPS24	-0.0287146	0.317856	9	76.0525	0.480693	0.315367	0.0319273	0.5
ITPA	ITPA	-0.0298541	0.30807	6	69.4785	0.479607	0.315753	0.0324159	0.5
DIABLO	DIABLO	0.0107808	0.307806	5	67.7721	0.479492	0.315794	0.0383079	0.5
[truncated: 1,353 more rows]
