# Supplementary material for: pSILAC mass spectrometry reveals ZFP91 as IMiD-dependent substrate of the CRL4CRBN ubiquitin ligase
Source: Nat Commun. 2017 May 22;8:15398. doi: 10.1038/ncomms15398 (PMC5458144; doi:10.1038/ncomms15398)
Supplement: Supplementary Data 3 — Limma output for analysis of across multiple experiments. [file ncomms15398-s4.xlsx]

## Sheet: 20160424_Limma_output_Filtered_
	ID	logFC	AveExpr	t	P.Value	adj.P.Val	B
UHRF1	UHRF1	-0.162141	2.11951	-6.35893	7.44246e-05	0.0896446	1.47807
CSNK1A1	CSNK1A1	0.716186	1.64307	6.34218	7.60774e-05	0.0896446	1.3814
GOSR1	GOSR1	-0.25749	0.308685	-7.48158	6.05608e-05	0.0896446	0.749791
ZFP91	ZFP91	0.571354	0.237118	6.06421	0.000447594	0.375288	-0.343493
PARG	PARG	-0.251472	-0.196432	-4.73992	0.000743145	0.375288	-0.363786
RIOK2	RIOK2	-0.260821	1.28483	-4.95182	0.000731176	0.375288	-0.415193
POP1	POP1	-0.126035	-0.789142	-4.6009	0.000921284	0.403047	-0.465832
HAUS6	HAUS6	-0.290826	-0.0224218	-4.53182	0.00102615	0.403047	-0.58986
RAB9A	RAB9A	-0.137328	-0.14194	-4.01487	0.00234704	0.634391	-1.25882
RANBP9	RANBP9	-0.262615	-0.317303	-3.95975	0.00256882	0.634391	-1.33523
MAP2K3	MAP2K3	-0.110105	-0.321583	-3.94294	0.00264071	0.634391	-1.34553
DPYSL5	DPYSL5	-0.109495	-0.664644	-3.90319	0.00281925	0.634391	-1.38855
RPS25	RPS25	-0.0999851	-0.748971	-3.89208	0.00287136	0.634391	-1.3905
NR2C2AP	NR2C2AP	0.16637	-0.475165	4.24552	0.00263726	0.634391	-1.39735
VAMP7	VAMP7	-0.121706	-0.313608	-3.85078	0.00307415	0.639243	-1.47391
CCNH	CCNH	-0.126908	0.000104876	-3.78987	0.00340085	0.648162	-1.55487
PSMB7	PSMB7	-0.120885	-0.963283	-3.71012	0.00388417	0.648162	-1.65217
OSBPL9	OSBPL9	-0.186279	-0.567793	-3.70404	0.00392377	0.648162	-1.67616
ANXA11	ANXA11	-0.0880242	-0.536067	-3.60634	0.00462215	0.648162	-1.8015
LRRC57	LRRC57	-0.199393	-0.330862	-3.57178	0.00489908	0.648162	-1.86884
TRAPPC8	TRAPPC8	-0.378223	0.0200266	-3.79296	0.00501499	0.648162	-1.88313
CSTA	CSTA	0.72408	0.803519	8.84687	0.000692053	0.375288	-1.89925
KIDINS220	KIDINS220	-0.226663	0.6613	-3.54242	0.00514779	0.648162	-1.9085
KIAA1429	KIAA1429	-0.085581	0.232857	-3.51616	0.00538137	0.648162	-1.93247
CPT2	CPT2	-0.127364	-0.77424	-3.50064	0.00552454	0.648162	-1.95606
PSMF1	PSMF1	-0.105219	0.0492783	-3.47125	0.00580649	0.648162	-1.99542
LBR	LBR	-0.115009	-0.676917	-3.46108	0.00590752	0.648162	-2.01089
UMPS	UMPS	-0.0768793	-0.842856	-3.45483	0.00597047	0.648162	-2.01782
PDLIM5	PDLIM5	-0.114238	-0.45806	-3.44972	0.00602243	0.648162	-2.02712
GDAP1	GDAP1	-0.190614	-0.474619	-4.13653	0.00561557	0.648162	-2.08844
NDUFS4	NDUFS4	-0.139554	-0.0888002	-3.44012	0.00711232	0.648162	-2.15719
TMX2	TMX2	-0.141921	0.500119	-3.31984	0.00751305	0.648162	-2.21495
XRN1	XRN1	-0.0930119	-0.160727	-3.31065	0.00763195	0.648162	-2.22894
CAPN7	CAPN7	0.356083	1.00251	6.54634	0.00230068	0.634391	-2.22921
BID	BID	-0.084652	-0.702325	-3.3071	0.00767847	0.648162	-2.23196
RAB5A	RAB5A	-0.130403	-0.604966	-3.28735	0.00794222	0.648162	-2.2618
RPS6	RPS6	-0.0822785	-0.705773	-3.26567	0.00824245	0.648162	-2.29462
RPF2	RPF2	-0.0868796	-0.440233	-3.22898	0.00877722	0.648162	-2.34495
TCAF1	TCAF1	0.383766	2.9879	5.32207	0.00510112	0.648162	-2.42743
RPL22L1	RPL22L1	-0.121263	-0.181989	-3.16612	0.00977771	0.648162	-2.43626
ARID1A	ARID1A	-0.0730844	-0.383118	-3.1588	0.00990162	0.648162	-2.44621
ZFYVE16	ZFYVE16	-0.1242	0.359328	-3.1483	0.010082	0.648162	-2.46132
CTSA	CTSA	0.37974	-0.19799	3.28275	0.0107061	0.648162	-2.47517
SMN1;SMN2	SMN1;SMN2	0.238686	1.02923	4.92063	0.00683809	0.648162	-2.48801
EEFSEC	EEFSEC	-0.207402	-0.64762	-3.05635	0.0118128	0.648162	-2.59307
DDX3X	DDX3X	-0.053695	-0.245466	-3.03785	0.0121958	0.648162	-2.63335
MRPL19	MRPL19	-0.110153	-0.326377	-2.9977	0.0130716	0.648162	-2.68045
HSF1	HSF1	-0.175532	0.0228791	-3.02557	0.0139416	0.648162	-2.70557
GOLGA5	GOLGA5	0.396829	0.108503	3.62013	0.0140537	0.648162	-2.70716
IDH2	IDH2	-0.0985357	-0.837644	-2.97864	0.0135095	0.648162	-2.71001
RACGAP1	RACGAP1	-0.362166	1.95149	-2.97168	0.013673	0.648162	-2.71656
DHX30	DHX30	-0.0866329	-0.219816	-2.9771	0.0135456	0.648162	-2.71976
MOGS	MOGS	-0.087376	-0.877163	-2.9715	0.0136773	0.648162	-2.7218
AAK1	AAK1	0.26609	0.20032	3.60607	0.0142702	0.648162	-2.73468
HMGA2	HMGA2	-0.0733068	-1.03894	-2.95893	0.0139777	0.648162	-2.73632
CSTF2	CSTF2	-0.0718966	-0.682799	-2.94364	0.0143523	0.648162	-2.76644
NCS1	NCS1	-0.414522	0.00241794	-3.12858	0.0159515	0.648162	-2.77812
RALGAPB	RALGAPB	-0.149879	-0.685067	-2.91766	0.0150124	0.648162	-2.7919
ACADSB	ACADSB	-0.067197	-0.885652	-2.90062	0.0154618	0.648162	-2.8229
TOP2A	TOP2A	-0.0658127	0.757123	-2.9106	0.0151971	0.648162	-2.8235
CRYZ	CRYZ	-0.107738	-1.00027	-2.88472	0.0158936	0.648162	-2.8479
NAPG	NAPG	0.177745	-0.46465	2.86739	0.0163779	0.648162	-2.86522
WASL	WASL	-0.344707	0.0762184	-2.96896	0.0173324	0.648162	-2.86553
NENF	NENF	-0.165618	-0.531844	-2.85815	0.0166422	0.648162	-2.88111
PRKRIR	PRKRIR	-0.116734	-0.388483	-2.93802	0.0181851	0.648162	-2.89266
LTV1	LTV1	-0.1247	1.08023	-2.84432	0.0170456	0.648162	-2.90605
COMMD9	COMMD9	-0.102533	0.420396	-2.82872	0.0175129	0.648162	-2.92729
OCIAD1	OCIAD1	-0.0883572	0.365267	-2.81986	0.0177838	0.648162	-2.93933
PLS3	PLS3	-0.0508414	-0.121025	-2.83328	0.0173751	0.648162	-2.94294
LRRC40	LRRC40	-0.149464	-0.448801	-2.80559	0.0182292	0.648162	-2.96442
PMPCA	PMPCA	-0.0526461	-0.70944	-2.80573	0.0182248	0.648162	-2.96864
FBXO6	FBXO6	0.248923	1.286	3.80655	0.0170985	0.648162	-2.97106
CUTC	CUTC	-0.139289	-0.946295	-2.79559	0.0185478	0.648162	-2.97406
CPNE2	CPNE2	-0.240216	0.168063	-3.87071	0.016145	0.648162	-2.97433
SCAF4	SCAF4	-0.10087	-0.771068	-2.79492	0.0185695	0.648162	-2.97927
C17orf85	C17orf85	-0.170729	-0.033289	-2.78475	0.0188997	0.648162	-2.98466
PGLS	PGLS	-0.0810596	-1.03696	-2.79461	0.0185793	0.648162	-2.98688
DDX11	DDX11	-0.215945	1.68616	-3.78403	0.017449	0.648162	-2.98987
DHCR24	DHCR24	-0.179082	-0.184316	-2.78176	0.0189978	0.648162	-2.99608
ALCAM	ALCAM	0.0903817	-0.118603	2.77055	0.0193709	0.648162	-3.00799
SLC25A4	SLC25A4	-0.232882	-0.920237	-2.76685	0.0194955	0.648162	-3.01188
NAGK	NAGK	-0.157662	-0.634544	-2.7616	0.0196735	0.648162	-3.01899
CRABP2	CRABP2	0.0934976	-0.354493	2.88617	0.0226177	0.648162	-3.03574
NUPL1	NUPL1	-0.224597	-0.698631	-2.75043	0.0200584	0.648162	-3.03987
XRN2	XRN2	-0.0518364	-0.621237	-2.75818	0.0197905	0.648162	-3.04511
NUP98	NUP98	-0.0958027	-0.575651	-2.74759	0.0201574	0.648162	-3.05537
GDI1	GDI1	-0.103585	-0.972911	-2.74667	0.0201896	0.648162	-3.05894
ATL2	ATL2	-0.0945199	-0.0413533	-2.73357	0.0206533	0.648162	-3.06251
ACTR8	ACTR8	-0.133842	0.647922	-2.75253	0.0218708	0.648162	-3.07068
LRRC1	LRRC1	-0.208169	0.000898126	-2.78639	0.0230365	0.648162	-3.08254
MPI	MPI	-0.0790807	-0.740077	-2.71743	0.0212394	0.648162	-3.09449
RXRB	RXRB	-0.265285	1.93704	-3.49912	0.0227044	0.648162	-3.12286
HSD17B4	HSD17B4	-0.0590502	-0.227278	-2.70111	0.0218491	0.648162	-3.12958
RRAGA;RRAGB	RRAGA;RRAGB	-0.160759	0.0197644	-2.68412	0.0225021	0.648162	-3.13071
RAB18	RAB18	-0.0730693	-0.151316	-2.69009	0.0222706	0.648162	-3.13384
QSOX2	QSOX2	-0.271814	0.187512	-2.67893	0.0227058	0.648162	-3.13869
RIPK2	RIPK2	0.183253	0.772078	3.44038	0.0240083	0.648162	-3.15531
TMED4	TMED4	-0.178231	-0.526597	-2.77746	0.0265073	0.648162	-3.1626
KPNA4	KPNA4	-0.0863791	-0.563447	-2.67365	0.0229146	0.648162	-3.16379
SSNA1	SSNA1	-0.26851	0.415841	-2.70705	0.0260876	0.648162	-3.18269
TRMU	TRMU	0.28924	0.257466	2.84675	0.0280968	0.648162	-3.19406
DTD1	DTD1	-0.213613	-0.520626	-2.6286	0.0247757	0.648162	-3.21465
FBXL18	FBXL18	-0.21201	0.626127	-2.81985	0.0291307	0.648162	-3.219
TRIAP1	TRIAP1	0.181429	1.53134	3.32852	0.0267425	0.648162	-3.22446
PYGL	PYGL	-0.0747772	-0.940297	-2.63426	0.0245336	0.648162	-3.23238
TXNL1	TXNL1	-0.0787408	-0.493517	-2.62863	0.0247742	0.648162	-3.23338
REXO2	REXO2	-0.132134	-0.919161	-2.60848	0.0256546	0.648162	-3.25153
PSMB6	PSMB6	-0.0925327	-0.946085	-2.61653	0.0252992	0.648162	-3.25493
S100A14	S100A14	0.150952	1.1527	3.19953	0.0303596	0.648162	-3.25738
UROD	UROD	-0.0659303	-0.710527	-2.59168	0.0264123	0.648162	-3.28377
SYNE2	SYNE2	-0.163493	-0.186598	-2.5744	0.0272147	0.648162	-3.28815
MT-CO2	MT-CO2	-0.10213	-0.926963	-2.58514	0.0267132	0.648162	-3.29243
UAP1	UAP1	-0.101715	-0.7774	-2.57585	0.0271464	0.648162	-3.30485
MESDC2	MESDC2	-0.136679	-0.803558	-2.56588	0.0276192	0.648162	-3.31643
SON	SON	-0.0797069	0.407027	-2.56448	0.0276861	0.648162	-3.32456
RTKN	RTKN	-0.164138	1.43986	-3.09686	0.0336502	0.648162	-3.32548
ANAPC1	ANAPC1	-0.110013	-0.484678	-2.55291	0.0282461	0.648162	-3.32787
KIF23	KIF23	-0.301943	1.50352	-2.55481	0.0281535	0.648162	-3.32842
GOLGA4	GOLGA4	0.111889	-0.171075	2.54678	0.0285473	0.648162	-3.33242
EPS8	EPS8	0.183146	1.07633	3.05514	0.0351043	0.648162	-3.34003
RPRD1B	RPRD1B	-0.0735238	-0.83252	-2.54824	0.0284754	0.648162	-3.34114
IK	IK	-0.0727349	0.837788	-2.54907	0.0284343	0.648162	-3.34228
MAP4	MAP4	-0.0626011	-0.722931	-2.56185	0.0278125	0.648162	-3.34522
SUOX	SUOX	0.148131	0.457867	3.10613	0.0333365	0.648162	-3.34758
RPS15	RPS15	-0.0664349	-0.696062	-2.55321	0.0282316	0.648162	-3.3513
GAK	GAK	-0.0772139	-0.0298175	-2.53758	0.0290056	0.648162	-3.35198
VIPAS39	VIPAS39	0.157735	0.680486	3.07092	0.0345458	0.648162	-3.35858
SAR1A	SAR1A	-0.0587483	-0.577464	-2.5413	0.0288194	0.648162	-3.3626
TMEM165	TMEM165	0.14118	0.65647	3.0441	0.035501	0.648162	-3.36461
ARL3	ARL3	-0.0652806	-0.681719	-2.5347	0.0291508	0.648162	-3.36463
NEDD1	NEDD1	-0.574954	1.29296	-2.6611	0.0361185	0.648162	-3.37546
NCDN	NCDN	-0.084055	0.211514	-2.52303	0.0297451	0.648162	-3.37728
AKR7A2	AKR7A2	-0.0786168	-0.770723	-2.52213	0.0297918	0.648162	-3.37947
POLR2B	POLR2B	-0.0740195	0.274432	-2.53103	0.0293363	0.648162	-3.38034
SLC25A6	SLC25A6	-0.0552654	-0.865706	-2.54312	0.0287287	0.648162	-3.38045
NT5DC2	NT5DC2	-0.124751	0.213236	-2.51472	0.0301758	0.648162	-3.38564
RPS27A	RPS27A	-0.0724224	0.7931	-2.54306	0.0287319	0.648162	-3.38969
SLC25A1	SLC25A1	-0.0966431	-0.978868	-2.51439	0.0301932	0.648162	-3.39597
PPP5C	PPP5C	-0.0721851	-0.792143	-2.5161	0.0301037	0.648162	-3.39788
KTI12	KTI12	-0.133481	-0.103943	-2.57363	0.0357969	0.648162	-3.39859
POLR2H	POLR2H	-0.0653224	-0.325509	-2.51217	0.0303094	0.648162	-3.40149
CRELD2	CRELD2	0.143913	-0.560584	2.7314	0.0392718	0.648162	-3.4039
PRPF3	PRPF3	-0.0635556	-0.583703	-2.50603	0.0306327	0.648162	-3.40843
RPL29	RPL29	-0.0737436	-0.578147	-2.51407	0.0302097	0.648162	-3.40845
TRADD	TRADD	0.307041	0.994774	2.99736	0.0372401	0.648162	-3.41564
PLBD2	PLBD2	-0.106389	0.888449	-2.61772	0.0383238	0.648162	-3.41619
NUP133	NUP133	-0.0774851	-0.030018	-2.49848	0.0310352	0.648162	-3.42767
SDCBP	SDCBP	-0.251719	1.27979	-2.47868	0.0321161	0.648162	-3.44393
MRPL3	MRPL3	-0.108621	-0.191553	-2.46603	0.0328258	0.648162	-3.45252
PPIP5K2	PPIP5K2	0.146364	-0.218243	2.49624	0.0363606	0.648162	-3.45345
SEPHS1	SEPHS1	0.103062	-0.889162	2.47124	0.0325316	0.648162	-3.45732
PPA1	PPA1	-0.0775241	-0.899373	-2.48978	0.0315055	0.648162	-3.45829
CPT1A	CPT1A	0.13946	-0.081033	2.86115	0.0428966	0.648162	-3.46235
RPP30	RPP30	-0.11857	-0.900422	-2.46327	0.0329824	0.648162	-3.46256
VDAC2	VDAC2	-0.0530631	-0.937775	-2.48252	0.0319036	0.648162	-3.46528
PPM1G	PPM1G	-0.0729949	-0.704127	-2.47029	0.0325851	0.648162	-3.47504
SUZ12	SUZ12	-0.147539	0.0844093	-2.45767	0.0356606	0.648162	-3.47775
SYAP1	SYAP1	-0.0708249	-0.405364	-2.45165	0.0336512	0.648162	-3.48464
NUP107	NUP107	-0.0733753	-0.134276	-2.45023	0.0337335	0.648162	-3.49544
RNMTL1	RNMTL1	-0.291199	-0.0501489	-2.43116	0.0348624	0.648162	-3.50217
DDX5	DDX5	-0.0516331	-0.140385	-2.45726	0.0333265	0.648162	-3.51166
IVD	IVD	-0.118502	-0.859542	-2.42558	0.0351997	0.648162	-3.51229
LANCL1	LANCL1	-0.096243	-0.610782	-2.42107	0.0354745	0.648162	-3.52304
EEF1A1;EEF1A1P5	EEF1A1;EEF1A1P5	-0.0577088	-0.812109	-2.46147	0.0330851	0.648162	-3.52389
LARS	LARS	-0.050022	-0.793486	-2.43703	0.034511	0.648162	-3.52958
ALDH1A3	ALDH1A3	-0.141218	0.0248013	-2.73761	0.0488952	0.648162	-3.53058
RPS26;RPS26P11	RPS26;RPS26P11	-0.0697928	-0.737707	-2.42437	0.0352731	0.648162	-3.53652
AHCTF1	AHCTF1	-0.0694374	-0.121542	-2.41239	0.0360096	0.648162	-3.53842
OXA1L	OXA1L	-0.0825661	0.669551	-2.4271	0.0405558	0.648162	-3.54234
BCAT2	BCAT2	-0.0927683	-0.860696	-2.4018	0.0366732	0.648162	-3.54702
CLTB	CLTB	0.102595	-0.99025	2.44982	0.0430276	0.648162	-3.54712
PLS1	PLS1	-0.0566539	-0.39194	-2.39896	0.0368532	0.648162	-3.56191
HEXIM1	HEXIM1	-0.123933	-0.293412	-2.39101	0.0373615	0.648162	-3.56354
EXOSC2	EXOSC2	-0.0865489	-0.845549	-2.39684	0.0369878	0.648162	-3.56376
PHGDH	PHGDH	-0.0557835	-0.653405	-2.41902	0.0356001	0.648162	-3.56457
LLPH	LLPH	-0.0782033	-0.287392	-2.37875	0.0381591	0.648162	-3.57111
TEX264	TEX264	-0.311364	0.149148	-2.38132	0.0404704	0.648162	-3.57796
EIF3F	EIF3F	-0.0549591	-0.722703	-2.40109	0.0367183	0.648162	-3.57889
MAP7D1	MAP7D1	0.276745	0.675537	2.3667	0.0389589	0.648162	-3.58598
BUD13	BUD13	0.151579	0.118711	2.70489	0.0506411	0.648162	-3.58704
EEF2	EEF2	-0.0505092	-0.530067	-2.41743	0.0356982	0.648162	-3.59235
FANCI	FANCI	-0.0666662	-0.0441407	-2.38116	0.0380008	0.648162	-3.59399
SLC25A11	SLC25A11	-0.0447224	-0.939411	-2.3802	0.0380639	0.648162	-3.59609
NUP160	NUP160	-0.0771823	-0.36013	-2.37914	0.0381336	0.648162	-3.5972
ITPA	ITPA	-0.0495493	-0.847315	-2.37409	0.0384665	0.648162	-3.60072
REPS1	REPS1	-0.288514	-0.391936	-2.35717	0.039603	0.648162	-3.60928
CRTAP	CRTAP	0.111065	-0.190121	2.3538	0.0398337	0.648162	-3.6099
RANBP2	RANBP2	-0.0476149	-0.148295	-2.37431	0.0384519	0.648162	-3.61531
AAR2	AAR2	0.086565	-0.229312	2.35172	0.0399762	0.648162	-3.61535
TMX3	TMX3	-0.169389	-0.376615	-2.35006	0.04262	0.648162	-3.61661
METAP1	METAP1	-0.0850248	-0.761336	-2.36226	0.0392576	0.648162	-3.61687
SULT1A4;SULT1A3	SULT1A4;SULT1A3	0.133292	0.446957	2.66158	0.0530628	0.648162	-3.618
WRAP53	WRAP53	0.102899	0.32075	2.33761	0.0409583	0.648162	-3.63038
MTHFD2	MTHFD2	-0.0611761	0.104188	-2.35764	0.039571	0.648162	-3.63417
NUDCD3	NUDCD3	-0.12683	0.0747778	-2.33476	0.0411595	0.648162	-3.6357
FDPS	FDPS	-0.0844145	-0.819559	-2.35277	0.0399043	0.648162	-3.64398
ATP6V0D1	ATP6V0D1	-0.0939484	-0.278686	-2.33927	0.0408416	0.648162	-3.64419
ZC2HC1A	ZC2HC1A	0.235598	0.639379	2.62771	0.0550484	0.648162	-3.6447
RAB1A	RAB1A	-0.0604399	-0.694814	-2.35426	0.0398019	0.648162	-3.64797
CALD1	CALD1	0.0874414	-0.490068	2.33146	0.0413932	0.648162	-3.65687
MYD88	MYD88	0.284594	0.989567	2.59518	0.0570351	0.648162	-3.66111
NFATC2IP	NFATC2IP	-0.277117	0.331519	-2.30482	0.0433313	0.648162	-3.66693
HELZ	HELZ	-0.169111	-0.00100077	-2.31014	0.0429375	0.648162	-3.66753
CASP7	CASP7	-0.158755	-0.421883	-2.32126	0.0479379	0.648162	-3.67247
CHD1L	CHD1L	-0.192695	-0.366739	-2.30824	0.0430776	0.648162	-3.67282
C4orf27	C4orf27	-0.0883172	-0.000561386	-2.31279	0.0427428	0.648162	-3.6736
PEX19	PEX19	-0.0881812	0.290794	-2.30956	0.04298	0.648162	-3.67906
RBP1	RBP1	0.110175	-0.667148	2.43636	0.0566929	0.648162	-3.68045
ABLIM1	ABLIM1	0.175531	1.18846	2.55586	0.0595456	0.648162	-3.68309
THOC2	THOC2	-0.0549125	-0.309377	-2.31308	0.0427215	0.648162	-3.69413
EEA1	EEA1	-0.0591881	-0.689699	-2.30785	0.0431064	0.648162	-3.6949
LETM1	LETM1	-0.065569	-0.935482	-2.31641	0.0424778	0.648162	-3.69496
RPS12	RPS12	-0.0571794	-0.825012	-2.32854	0.0416015	0.648162	-3.69553
TBC1D15	TBC1D15	-0.0756081	-0.320255	-2.29634	0.0439667	0.648162	-3.70226
ANAPC7	ANAPC7	-0.113819	-0.0392785	-2.29306	0.0442147	0.648162	-3.70826
RPS3A	RPS3A	-0.049764	-0.687133	-2.3235	0.0419632	0.648162	-3.70931
SPECC1L;SPECC1L-ADORA2A	SPECC1L;SPECC1L-ADORA2A	0.185929	0.584165	2.5107	0.0625855	0.648162	-3.71424
NEK9	NEK9	-0.0697268	-0.208244	-2.2868	0.0446921	0.648162	-3.71569
HSD17B12	HSD17B12	-0.0677692	-0.779165	-2.29671	0.0439386	0.648162	-3.71633
PITPNC1	PITPNC1	-0.208675	0.475262	-2.53795	0.0607309	0.648162	-3.71902
ZNF326	ZNF326	-0.0616336	-0.927559	-2.28986	0.0444582	0.648162	-3.72193
LDLR	LDLR	-0.229355	2.00429	-2.37541	0.0612459	0.648162	-3.72538
FIBP	FIBP	0.376926	0.655929	2.31453	0.0582869	0.648162	-3.73051
TFRC	TFRC	-0.260181	-0.127505	-2.29449	0.0441063	0.648162	-3.73607
RLTPR	RLTPR	0.114812	0.179497	2.48831	0.0641566	0.648162	-3.7372
ZMPSTE24	ZMPSTE24	-0.0653179	-0.722703	-2.27862	0.0453231	0.648162	-3.73803
ACAP2	ACAP2	0.166333	0.661669	2.48882	0.0641207	0.648162	-3.73863
RHOF	RHOF	0.142921	1.66198	2.4748	0.0651263	0.648162	-3.74415
LYPLAL1	LYPLAL1	-0.153103	-0.736073	-2.26329	0.046529	0.648162	-3.74628
PGD	PGD	-0.0663583	-0.875967	-2.28797	0.0446023	0.648162	-3.75252
ARL8A	ARL8A	-0.10372	-0.67676	-2.24888	0.0476912	0.648162	-3.75324
S100A11	S100A11	-0.0651058	-1.03988	-2.26195	0.046636	0.648162	-3.75535
TAF15	TAF15	-0.0788731	-0.753619	-2.27582	0.0455408	0.648162	-3.75914
NUP214	NUP214	-0.0582301	-0.65544	-2.26341	0.0465192	0.648162	-3.76057
PRPS2	PRPS2	-0.0844044	-0.712198	-2.2572	0.047017	0.648162	-3.76229
SEC24D	SEC24D	-0.172918	-0.296429	-2.24579	0.050633	0.648162	-3.7637
LYAR	LYAR	-0.0790234	-0.987641	-2.26597	0.0463158	0.648162	-3.76577
IPO7	IPO7	-0.0473753	-0.622512	-2.27324	0.0457427	0.648162	-3.76936
HMGCS1	HMGCS1	-0.173291	-0.0276937	-2.2619	0.0466397	0.648162	-3.76941
SPTLC1	SPTLC1	-0.0864138	-0.0246705	-2.25153	0.0474757	0.648162	-3.77384
UBE2C	UBE2C	-0.0943798	2.85093	-2.24952	0.0476388	0.648162	-3.77567
RPS5	RPS5	-0.0558547	-0.709452	-2.27322	0.0457441	0.648162	-3.77604
HMGB3	HMGB3	-0.0625965	-0.707997	-2.25568	0.0471395	0.648162	-3.77968
ARFRP1	ARFRP1	0.0977814	0.0154349	2.22794	0.0555501	0.648162	-3.78354
DUS3L	DUS3L	0.0869704	-0.540757	2.23215	0.0490752	0.648162	-3.78401
PPP6C	PPP6C	-0.0741396	-0.476742	-2.24186	0.0482675	0.648162	-3.78923
TSR1	TSR1	-0.0604516	-0.511377	-2.24144	0.0483018	0.648162	-3.79464
PTGES2	PTGES2	-0.0975059	-0.843382	-2.23331	0.0489778	0.648162	-3.79622
CDK5RAP3	CDK5RAP3	-0.103284	-0.483865	-2.22319	0.0498326	0.648162	-3.80072
YLPM1	YLPM1	-0.0673975	-0.737583	-2.22759	0.0494594	0.648162	-3.80684
NCOR2	NCOR2	0.772524	0.784658	2.28756	0.0685089	0.648162	-3.80761
CHUK	CHUK	-0.09338	-0.248587	-2.21812	0.0564174	0.648162	-3.81131
IMPDH1	IMPDH1	-0.117328	-0.740992	-2.21892	0.0501973	0.648162	-3.81499
KPNA1	KPNA1	-0.0691759	-0.285964	-2.22177	0.0499537	0.648162	-3.81705
NDUFAF2	NDUFAF2	-0.092249	-0.598415	-2.20993	0.0509742	0.648162	-3.82185
MRPL20	MRPL20	-0.100991	-0.546877	-2.19973	0.0518686	0.648162	-3.82225
SRGAP2	SRGAP2	-0.112576	0.908119	-2.34931	0.0749643	0.648162	-3.83527
PARK7	PARK7	-0.0563172	-0.901452	-2.22879	0.0493577	0.648162	-3.8384
COMT	COMT	-0.0624865	-0.757364	-2.20701	0.0512288	0.648162	-3.83941
ARF5	ARF5	-0.0829746	-0.23534	-2.20122	0.0517371	0.648162	-3.84031
PGM1	PGM1	-0.0514141	-0.931454	-2.20918	0.0510394	0.648162	-3.8513
TBC1D5	TBC1D5	-0.155669	0.0393204	-2.31174	0.0782245	0.648162	-3.86111
FERMT2	FERMT2	-0.0558189	-0.411792	-2.18634	0.053067	0.648162	-3.86325
BAZ2A	BAZ2A	-0.218322	0.442986	-2.16927	0.0574315	0.648162	-3.86686
BRAP	BRAP	-0.389243	0.142695	-2.185	0.0698721	0.648162	-3.86702
SEC23IP	SEC23IP	-0.0457483	-0.737599	-2.19169	0.0525852	0.648162	-3.86863
GALE	GALE	0.198038	-0.637419	2.22435	0.0742999	0.648162	-3.87026
PRKACA;KIN27	PRKACA;KIN27	0.115796	0.640354	2.30068	0.079214	0.648162	-3.87031
YTHDC2	YTHDC2	-0.118496	-0.345753	-2.17257	0.0543262	0.648162	-3.87637
RPS9	RPS9	-0.055957	-0.78181	-2.20128	0.0517322	0.648162	-3.87962
OTUD4	OTUD4	-0.0541878	-0.434192	-2.16449	0.0613962	0.648162	-3.88107
WDR18	WDR18	-0.0745343	-0.673245	-2.17639	0.0539743	0.648162	-3.88128
NOC3L	NOC3L	-0.0898313	-0.617013	-2.16802	0.054749	0.648162	-3.88561
RPS17L;RPS17	RPS17L;RPS17	-0.0577346	-0.61647	-2.19381	0.0523953	0.648162	-3.88722
EIF3M	EIF3M	-0.0492197	-0.620673	-2.18932	0.0527976	0.648162	-3.88775
CD2BP2	CD2BP2	-0.0498373	0.165577	-2.16619	0.0549198	0.648162	-3.88781
UBE2S	UBE2S	-0.190354	2.54541	-2.17084	0.0544864	0.648162	-3.89168
WDR70	WDR70	-0.166605	-0.144372	-2.1454	0.0632703	0.648162	-3.89509
CDK7	CDK7	-0.10883	0.149451	-2.15276	0.0561883	0.648162	-3.89624
RPS24	RPS24	-0.061699	-0.722748	-2.17279	0.0543057	0.648162	-3.90024
TNFRSF10A	TNFRSF10A	-0.152264	1.62649	-2.25914	0.0830573	0.648162	-3.90045
HARS	HARS	-0.0592798	-0.837524	-2.17389	0.0542039	0.648162	-3.90218
PTGFRN	PTGFRN	-0.125445	0.230308	-2.13913	0.0684588	0.648162	-3.90375
FAM91A1	FAM91A1	0.225465	-0.549503	2.14401	0.0570303	0.648162	-3.90703
NDC1	NDC1	-0.104588	0.383607	-2.13257	0.0691341	0.648162	-3.90799
2006-09-01	2006-09-01	-0.111493	-0.520281	-2.14097	0.0573257	0.648162	-3.9088
RSU1	RSU1	-0.0569333	-0.3307	-2.15404	0.0560668	0.648162	-3.91693
XAB2	XAB2	0.0946204	0.313606	2.14126	0.0636839	0.648162	-3.92096
MRPS26	MRPS26	-0.0835884	-0.258506	-2.13116	0.0582884	0.648162	-3.92875
QRICH1	QRICH1	0.0947054	0.324434	2.13599	0.0578129	0.648162	-3.92948
CHAF1B	CHAF1B	-0.0755286	0.445309	-2.13568	0.0578434	0.648162	-3.93204
SARS	SARS	-0.0576572	-0.444273	-2.15373	0.0560963	0.648162	-3.93761
CSTF3	CSTF3	-0.0716033	-0.866387	-2.14162	0.0572623	0.648162	-3.93858
GTPBP4	GTPBP4	-0.0608235	-0.0773484	-2.14732	0.0567107	0.648162	-3.93874
WDR75	WDR75	-0.0824108	-0.626512	-2.13727	0.0576872	0.648162	-3.93937
GRHPR	GRHPR	-0.0717731	-1.05182	-2.1381	0.0576064	0.648162	-3.94252
MYSM1	MYSM1	-0.263199	-0.233223	-2.09272	0.0733825	0.648162	-3.94381
FECH	FECH	-0.134553	-0.600777	-2.11281	0.0630075	0.648162	-3.94403
GNL3L	GNL3L	-0.407295	1.95595	-2.1152	0.0598884	0.648162	-3.94946
PAPSS1	PAPSS1	-0.0706628	-0.684405	-2.12716	0.0586855	0.648162	-3.94982
ZCCHC8	ZCCHC8	-0.0973392	-0.345877	-2.1098	0.0633192	0.648162	-3.95115
PMF1;PMF1-BGLAP	PMF1;PMF1-BGLAP	-0.204524	1.17553	-2.19138	0.0897776	0.648162	-3.9554
HP1BP3	HP1BP3	-0.0762209	-0.506433	-2.12592	0.0588098	0.648162	-3.95617
SAMHD1	SAMHD1	-0.0648658	-0.912297	-2.12072	0.0593302	0.648162	-3.95676
SCRIB	SCRIB	-0.0823961	-0.15152	-2.12094	0.0593082	0.648162	-3.95997
GPATCH4	GPATCH4	-0.0693895	0.177805	-2.11061	0.0603565	0.648162	-3.96111
NAA20	NAA20	-0.156077	-0.794402	-2.08961	0.0654469	0.648162	-3.967
PTCD3	PTCD3	-0.0767497	-0.807327	-2.11673	0.0597338	0.648162	-3.96832
DCAF8	DCAF8	0.110794	0.554732	2.07969	0.0665178	0.648162	-3.97024
TUBB6	TUBB6	-0.0854801	-0.881433	-2.12008	0.0593954	0.648162	-3.97065
RPLP2	RPLP2	-0.0617439	-0.575694	-2.13943	0.0574763	0.648162	-3.97417
IGF2BP3	IGF2BP3	-0.0696376	-0.800506	-2.11217	0.0601972	0.648162	-3.9747
NCEH1	NCEH1	-0.102165	0.132721	-2.16261	0.0928096	0.648162	-3.97479
PABPC1	PABPC1	-0.0450615	-0.614631	-2.14127	0.0572968	0.648162	-3.97609
HARS2	HARS2	0.149398	-0.280952	2.09077	0.0735967	0.648162	-3.9761
HTATSF1	HTATSF1	-0.0553913	-0.568025	-2.11237	0.0601762	0.648162	-3.97892
PPP1R10	PPP1R10	-0.0618949	0.0303255	-2.10333	0.0611055	0.648162	-3.97942
SNRPA1	SNRPA1	-0.0429281	-0.918055	-2.12011	0.0593923	0.648162	-3.98283
ERBB2IP	ERBB2IP	-0.12985	0.354483	-2.08317	0.0632263	0.648162	-3.98417
SCAF11	SCAF11	-0.0919912	0.0721578	-2.08384	0.0660672	0.648162	-3.98528
NUP205	NUP205	-0.0637761	-0.128857	-2.1078	0.060644	0.648162	-3.99688
IDH3G;hCG_2004980	IDH3G;hCG_2004980	0.0965078	0.655869	2.13281	0.0960693	0.648162	-3.99807
SPG21	SPG21	-0.196795	0.319596	-2.07212	0.0644177	0.648162	-3.99974
FSCN1	FSCN1	-0.0893385	-0.864839	-2.10371	0.0610666	0.648162	-4.00196
hCG_1984214;MRPS17	hCG_1984214;MRPS17	0.11619	0.216629	2.12693	0.096728	0.648162	-4.00265
WBP4	WBP4	0.0970279	0.865994	2.12779	0.0966312	0.648162	-4.00271
SEC23B	SEC23B	-0.0692011	0.0918358	-2.0908	0.0624155	0.648162	-4.00394
STXBP2	STXBP2	-0.137783	-0.440348	-2.06836	0.0648283	0.648162	-4.00796
CCDC43	CCDC43	-0.0861794	-0.477744	-2.07536	0.0640665	0.648162	-4.00832
PPIF	PPIF	-0.0586652	-0.889477	-2.09403	0.0620754	0.648162	-4.00894
GAPDH	GAPDH	-0.0454674	-0.829991	-2.13154	0.0582513	0.648162	-4.01125
RFX1	RFX1	0.230364	-0.112274	2.05039	0.0697787	0.648162	-4.01353
WDR82	WDR82	-0.0585709	-0.00369159	-2.08301	0.0632427	0.648162	-4.0146
NRF1	NRF1	-0.159822	0.892594	-2.11188	0.0984341	0.648162	-4.01567
PANX1	PANX1	-0.243109	0.982661	-2.11114	0.0985189	0.648162	-4.01646
RPL37A	RPL37A	-0.0470021	-0.759137	-2.08389	0.0631491	0.648162	-4.02054
EXOSC3	EXOSC3	-0.0646631	-0.864323	-2.07683	0.0639076	0.648162	-4.02221
CTPS1	CTPS1	-0.0703664	-0.85461	-2.09193	0.0622964	0.648162	-4.02423
FEN1	FEN1	-0.0585648	-0.791083	-2.0922	0.0622681	0.648162	-4.0268
ETHE1	ETHE1	0.373441	0.130651	2.04174	0.0854595	0.648162	-4.02728
PFDN5	PFDN5	-0.0638438	0.424785	-2.07869	0.0637063	0.648162	-4.02781
WASF2	WASF2	-0.107288	-0.550538	-2.04997	0.0668714	0.648162	-4.02878
ATP5L	ATP5L	-0.0594797	-0.842675	-2.06899	0.064759	0.648162	-4.03182
UTP23	UTP23	-0.252741	0.378517	-2.03029	0.0868472	0.648162	-4.03266
INTS4	INTS4	-0.107372	0.120856	-2.03625	0.0751094	0.648162	-4.03597
COIL	COIL	-0.0895071	-0.458978	-2.05756	0.0660213	0.648162	-4.03723
SUPT6H	SUPT6H	-0.0377248	0.0174589	-2.07632	0.063963	0.648162	-4.03848
EIF2A	EIF2A	-0.0815806	-0.593705	-2.06855	0.0648077	0.648162	-4.04195
RPL35A	RPL35A	-0.0765163	-0.700913	-2.06321	0.0653942	0.648162	-4.05002
EZH2	EZH2	-0.166589	-0.218205	-2.03188	0.0719165	0.648162	-4.05121
EDC4	EDC4	-0.0626756	-0.732769	-2.06444	0.0652586	0.648162	-4.05551
VPS37A	VPS37A	-0.09479	1.4398	-2.05941	0.104647	0.648162	-4.05623
THOC1	THOC1	-0.130738	-0.913197	-2.04037	0.0679623	0.648162	-4.057
BLOC1S2	BLOC1S2	0.0934795	-0.0438823	2.00738	0.0833694	0.648162	-4.059
PLRG1	PLRG1	-0.0506449	-0.315099	-2.05019	0.0668465	0.648162	-4.06157
NCSTN	NCSTN	-0.321148	-0.279639	-2.03406	0.068688	0.648162	-4.0679
PLEK2	PLEK2	-0.291524	2.11014	-2.04118	0.106904	0.648162	-4.07074
CUL1	CUL1	-0.0531261	-0.450343	-2.04985	0.0668848	0.648162	-4.07241
MAPRE1	MAPRE1	-0.0489654	-0.662004	-2.06141	0.0655939	0.648162	-4.07304
STIP1	STIP1	-0.0573398	-0.981155	-2.07197	0.0644343	0.648162	-4.07436
TOP3B	TOP3B	0.373732	0.35983	2.00562	0.0986557	0.648162	-4.07564
RPS2	RPS2	-0.0685915	-0.765739	-2.06704	0.0649735	0.648162	-4.07718
NOL3	NOL3	0.124361	0.352661	2.0324	0.10801	0.648162	-4.07806
ALDOC	ALDOC	-0.0875213	-0.716125	-2.0517	0.0666765	0.648162	-4.07815
HSPB1	HSPB1	0.0586997	0.418558	2.04174	0.0678056	0.648162	-4.07876
ALDH7A1	ALDH7A1	-0.0646729	-0.856023	-2.04432	0.0675119	0.648162	-4.07903
SEH1L	SEH1L	-0.0763582	-0.689149	-2.03016	0.069141	0.648162	-4.0791
GLUD1;GLUD2	GLUD1;GLUD2	0.0875367	0.226508	2.03627	0.107521	0.648162	-4.07917
WDR13	WDR13	0.182541	1.00064	2.01754	0.10991	0.648162	-4.08892
NCL	NCL	-0.039565	-0.878405	-2.07006	0.0646424	0.648162	-4.09116
SMYD5	SMYD5	0.118594	-0.527573	1.99422	0.0802198	0.648162	-4.09653
MVK	MVK	-0.158342	-0.555202	-2.00065	0.0726561	0.648162	-4.09815
EPS8L2	EPS8L2	0.0947992	0.519716	2.00398	0.111676	0.648162	-4.10277
CAMSAP1	CAMSAP1	-0.275526	0.0869547	-1.96898	0.0946786	0.648162	-4.10516
GTF3C3	GTF3C3	-0.0678867	0.234133	-2.01055	0.0714586	0.648162	-4.10868
BCL10	BCL10	0.165174	0.27892	1.96091	0.0893576	0.648162	-4.10973
ETF1	ETF1	-0.0445998	-0.635964	-2.03114	0.0690266	0.648162	-4.11113
LRPPRC	LRPPRC	-0.0440103	-0.651813	-2.04757	0.0671423	0.648162	-4.11255
ECHDC1	ECHDC1	-0.140328	-0.854673	-2.00136	0.0725697	0.648162	-4.11844
AKAP13	AKAP13	-0.136807	0.167427	-1.97459	0.0758991	0.648162	-4.12053
SEC31A	SEC31A	-0.0510013	-0.812279	-2.01512	0.0709119	0.648162	-4.12085
CAPZA2	CAPZA2	-0.0923866	-0.825177	-2.00426	0.0722172	0.648162	-4.12189
STX7	STX7	-0.169268	-0.450503	-1.99034	0.0739227	0.648162	-4.12218
STK39	STK39	-0.118417	-0.558374	-1.98364	0.077788	0.648162	-4.12242
SCO1	SCO1	-0.0983366	-0.860869	-1.99553	0.0732827	0.648162	-4.12394
VPS51	VPS51	-0.152041	0.179137	-1.98219	0.0749395	0.648162	-4.12471
TFAM	TFAM	-0.118588	-0.8201	-1.9984	0.072931	0.648162	-4.12722
CTSZ	CTSZ	0.131348	1.18836	1.97193	0.115972	0.648162	-4.12731
CD2AP	CD2AP	-0.119855	-0.573044	-1.99347	0.0735364	0.648162	-4.12788
URB2	URB2	-0.115352	-0.392591	-1.98408	0.0747026	0.648162	-4.13353
GTSF1	GTSF1	0.11175	2.81516	1.96357	0.117122	0.648162	-4.13599
APEH	APEH	-0.0526862	-0.765174	-1.9958	0.0732491	0.648162	-4.13747
FAM98A	FAM98A	-0.0524103	-0.628631	-1.99185	0.0737366	0.648162	-4.13764
AP1G1	AP1G1	-0.04671	-0.781102	-1.99619	0.073202	0.648162	-4.14378
CNOT3	CNOT3	-0.14885	-0.432235	-1.97065	0.0764016	0.648162	-4.14586
AIP	AIP	-0.0558163	-0.489639	-1.9846	0.0746375	0.648162	-4.14723
IDI1	IDI1	-0.151441	-0.490077	-1.99542	0.0732958	0.648162	-4.1492
INTS3	INTS3	-0.0606806	0.305755	-1.98569	0.0745022	0.648162	-4.15031
CDK2	CDK2	-0.0497713	-0.211541	-1.98335	0.0747937	0.648162	-4.1531
DLAT	DLAT	-0.0611543	-0.948606	-1.99378	0.0734986	0.648162	-4.15366
SNCG	SNCG	0.0954389	0.345464	1.93567	0.121048	0.648162	-4.15498
LARS2	LARS2	-0.05419	-0.577955	-1.97821	0.0754408	0.648162	-4.15827
EHMT2	EHMT2	-0.188003	-0.0728546	-1.95819	0.078009	0.648162	-4.16214
PACSIN3	PACSIN3	-0.32422	-0.468654	-1.91504	0.09568	0.648162	-4.16518
NUP85	NUP85	-0.0460433	-0.629712	-1.97092	0.0763667	0.648162	-4.16624
CA2	CA2	0.0854875	-0.644523	1.99171	0.0737534	0.648162	-4.16643
PPA2	PPA2	-0.0544732	-0.804544	-1.9779	0.0754799	0.648162	-4.16664
BAG5	BAG5	-0.103555	-0.547058	-1.95341	0.0786344	0.648162	-4.16786
UBE2K	UBE2K	-0.0625947	-0.774045	-1.9772	0.0755686	0.648162	-4.16851
WDR43	WDR43	-0.0445199	-0.305105	-1.98056	0.0751441	0.648162	-4.16889
NDUFA13	NDUFA13	-0.112298	0.595896	-1.92126	0.123131	0.648162	-4.16982
RSL24D1	RSL24D1	0.204764	1.13894	1.91287	0.0959901	0.648162	-4.17167
M6PR	M6PR	-0.174019	-0.489329	-1.92405	0.0895071	0.648162	-4.17231
CPS1	CPS1	0.0916891	-0.694148	1.92696	0.0852661	0.648162	-4.17347
DIP2B	DIP2B	-0.0666574	0.132907	-1.9451	0.0797327	0.648162	-4.17388
RPS15A	RPS15A	-0.0543621	-0.378229	-1.97142	0.0763032	0.648162	-4.174
PRPF18	PRPF18	-0.149216	0.761554	-1.90122	0.0976698	0.648162	-4.17613
GPI	GPI	-0.0375703	-0.752523	-2.00056	0.0726668	0.648162	-4.17639
MRPS16	MRPS16	-0.167768	-0.70136	-1.94641	0.0795586	0.648162	-4.17698
PDXK	PDXK	-0.0488674	-0.9073	-1.96716	0.0768483	0.648162	-4.17781
C9orf142	C9orf142	-0.131247	-0.885737	-1.88819	0.0946428	0.648162	-4.17824
RAB3GAP2	RAB3GAP2	-0.0488862	-0.593662	-1.96269	0.077425	0.648162	-4.17994
TUBA4A	TUBA4A	0.111814	0.211118	1.91064	0.124691	0.650198	-4.18057
CCDC47	CCDC47	-0.0573479	-0.583457	-1.96875	0.0766452	0.648162	-4.1813
RRP7A	RRP7A	-0.19037	-0.441131	-1.94167	0.0801914	0.648162	-4.18174
EIF3L	EIF3L	-0.0496548	-0.682835	-1.98441	0.0746613	0.648162	-4.18292
SRRM1	SRRM1	-0.0593931	-0.864063	-1.96739	0.0768187	0.648162	-4.18581
RHOT2	RHOT2	-0.0843658	-0.624386	-1.94803	0.0793446	0.648162	-4.18648
PRKAR2A	PRKAR2A	-0.047487	-0.782437	-1.96196	0.0775199	0.648162	-4.18922
ESD	ESD	-0.0451869	-0.90796	-1.97388	0.0759895	0.648162	-4.19274
NOP10	NOP10	-0.100154	-0.721866	-1.93163	0.0815443	0.648162	-4.1947
NDRG1	NDRG1	-0.08822	-0.156364	-1.94143	0.0802227	0.648162	-4.1974
FUS	FUS	-0.0615029	-0.599691	-1.9726	0.0761531	0.648162	-4.1975
MEPCE	MEPCE	0.0626065	0.250302	1.89233	0.0989693	0.648162	-4.19851
ATP5F1	ATP5F1	-0.0547506	-0.825757	-1.96118	0.0776211	0.648162	-4.20017
TRAPPC3	TRAPPC3	-0.0781749	-0.149593	-1.93411	0.0812074	0.648162	-4.20146
XRCC6	XRCC6	-0.0476972	-0.878558	-1.98321	0.0748113	0.648162	-4.20342
DKC1	DKC1	-0.0529966	-0.624363	-1.95918	0.0778808	0.648162	-4.20361
NFYB	NFYB	-0.179423	-0.490011	-1.90788	0.0879341	0.648162	-4.20422
PEA15	PEA15	-0.112523	-0.580264	-1.93396	0.0812284	0.648162	-4.20456
HUWE1	HUWE1	0.0887346	0.523539	1.90732	0.0918696	0.648162	-4.20522
TSG101	TSG101	-0.0612384	-0.160249	-1.92954	0.0818282	0.648162	-4.20609
BRIP1	BRIP1	0.424556	1.27754	1.83728	0.122964	0.648162	-4.20656
HEATR3	HEATR3	-0.064094	-0.697078	-1.93664	0.0808663	0.648162	-4.20888
SLC44A2	SLC44A2	0.197565	0.559771	1.8632	0.131921	0.652048	-4.21152
NIT1	NIT1	-0.195972	-0.838227	-1.92348	0.0826581	0.648162	-4.21219
CLPTM1	CLPTM1	-0.0661295	0.20286	-1.9289	0.0819153	0.648162	-4.21349
NDUFA8	NDUFA8	-0.0991672	-0.22707	-1.9318	0.0815212	0.648162	-4.21493
DHX15	DHX15	-0.0462497	-0.905236	-1.96141	0.0775912	0.648162	-4.21546
TRIP11	TRIP11	0.148874	0.59996	1.89304	0.0939311	0.648162	-4.21793
PML	PML	-0.156836	-0.145908	-1.84375	0.11293	0.648162	-4.21888
NSA2	NSA2	-0.160426	1.46784	-1.91433	0.0839263	0.648162	-4.22056
EIF3J	EIF3J	-0.0619544	-0.789147	-1.93817	0.0806602	0.648162	-4.22229
FASN	FASN	-0.0610456	-0.625535	-1.98012	0.0752006	0.648162	-4.22252
RBM7	RBM7	-0.151342	0.425771	-1.85863	0.104054	0.648162	-4.22398
SMARCAD1	SMARCAD1	-0.0860316	-0.164283	-1.92354	0.0826503	0.648162	-4.2259
RBM25	RBM25	-0.048172	-0.741022	-1.94392	0.0798904	0.648162	-4.22698
USP4	USP4	-0.2536	-0.256036	-1.87707	0.0962902	0.648162	-4.22978
C2orf43;LDAH;FLJ21820	C2orf43;LDAH;FLJ21820	-0.235399	0.827395	-1.83689	0.136122	0.652048	-4.23229
TCEB1	TCEB1	-0.0489043	-0.523628	-1.92334	0.0826777	0.648162	-4.23572
RPIA	RPIA	-0.169465	-0.249934	-1.90949	0.0846035	0.648162	-4.23623
POLR1B	POLR1B	-0.0594536	-0.234913	-1.92099	0.0830015	0.648162	-4.23647
RANBP6	RANBP6	-0.182262	-0.216765	-1.87083	0.0933378	0.648162	-4.23754
HBS1L	HBS1L	-0.0701428	-0.558545	-1.91872	0.0833153	0.648162	-4.23999
ATP5A1	ATP5A1	-0.0416955	-0.874939	-1.95622	0.0782669	0.648162	-4.24003
NDUFA11	NDUFA11	-0.0822299	-0.293814	-1.89425	0.0867723	0.648162	-4.24103
PARP4	PARP4	-0.104415	2.52926	-1.83659	0.13617	0.652048	-4.24195
OLA1	OLA1	-0.0473556	-0.914478	-1.93983	0.0804379	0.648162	-4.24305
CHD2	CHD2	0.360831	0.436083	1.82477	0.115984	0.648162	-4.2431
CGN	CGN	0.502669	0.221149	1.88071	0.0918662	0.648162	-4.24335
PNPLA6	PNPLA6	-0.112829	1.57077	-1.82477	0.138104	0.652048	-4.24413
CHP1	CHP1	-0.120722	0.114859	-1.89759	0.0862928	0.648162	-4.24414
BMP2K	BMP2K	0.141836	1.21341	1.82143	0.138656	0.652048	-4.24467
EMC8	EMC8	-0.0960572	-0.520867	-1.89672	0.0864164	0.648162	-4.24468
MYH14	MYH14	-0.0869854	-0.747016	-1.915	0.0838322	0.648162	-4.24474
PBDC1	PBDC1	-0.161679	-0.515132	-1.90664	0.0850056	0.648162	-4.24712
HK2	HK2	-0.0514343	-0.214562	-1.91983	0.0831616	0.648162	-4.24788
PHAX	PHAX	0.111895	0.0295104	1.89128	0.0872004	0.648162	-4.24833
GOLGA1	GOLGA1	0.118801	1.23497	1.81516	0.139699	0.652048	-4.24938
AUH	AUH	-0.303146	0.511609	-1.81671	0.13944	0.652048	-4.24972
RAB7A	RAB7A	-0.0698304	-0.307586	-1.93121	0.0816009	0.648162	-4.25179
ITPR3	ITPR3	-0.230776	-0.518894	-1.8592	0.103964	0.648162	-4.25238
TRIM56	TRIM56	0.13193	1.00013	1.8117	0.140277	0.652048	-4.25252
GLTP	GLTP	-0.0790897	-0.436079	-1.89234	0.0870472	0.648162	-4.2532
CUL3	CUL3	-0.0488807	-0.208181	-1.91244	0.0841898	0.648162	-4.25328
TMEM70	TMEM70	-0.101639	-0.87975	-1.88567	0.0880146	0.648162	-4.25575
KIF15	KIF15	0.0735911	0.129806	1.86302	0.0945149	0.648162	-4.2571
RBMS2	RBMS2	-0.121356	0.887384	-1.80301	0.14174	0.652048	-4.2609
SPATA5L1	SPATA5L1	-0.098361	-0.561346	-1.88575	0.0880029	0.648162	-4.26092
NUBP1	NUBP1	0.163347	-0.749258	1.88358	0.088321	0.648162	-4.26257
CSTF1	CSTF1	0.0640391	-0.786556	1.89651	0.0864472	0.648162	-4.26283
DHX34	DHX34	0.1551	0.363794	1.86479	0.0911093	0.648162	-4.26289
R3HCC1	R3HCC1	0.162988	0.687006	1.79709	0.142748	0.652048	-4.26312
PAK1IP1	PAK1IP1	-0.148363	-0.671254	-1.87299	0.0930137	0.648162	-4.26339
DHX36	DHX36	-0.0439976	-0.175449	-1.90204	0.0856575	0.648162	-4.26393
QTRT1	QTRT1	-0.22014	-0.896445	-1.87992	0.0888574	0.648162	-4.26523
PRKAR1A	PRKAR1A	0.1179	1.76968	1.87798	0.0961541	0.648162	-4.26816
GCA	GCA	-0.0854564	-0.406923	-1.87144	0.0901137	0.648162	-4.26822
DNAJA1	DNAJA1	-0.0473604	-0.0212499	-1.91958	0.0831962	0.648162	-4.26921
CTSB	CTSB	0.2261	0.518826	1.81328	0.117873	0.648162	-4.27281
NIF3L1	NIF3L1	-0.0916917	-1.0016	-1.88352	0.0883287	0.648162	-4.27357
IPO4	IPO4	-0.0415552	-0.708333	-1.91023	0.0845	0.648162	-4.27437
C14orf166	C14orf166	-0.0509826	-0.740985	-1.9056	0.0851525	0.648162	-4.27452
GOLPH3	GOLPH3	-0.127934	0.106964	-1.87756	0.0892044	0.648162	-4.27509
TAF6	TAF6	0.249582	-0.0247603	1.79622	0.120733	0.648162	-4.2777
ANP32E	ANP32E	-0.0615225	-0.763189	-1.90377	0.0854112	0.648162	-4.28151
SMEK2	SMEK2	-0.14987	-0.264278	-1.85584	0.0924663	0.648162	-4.28169
GMFB	GMFB	-0.0600774	-0.885246	-1.88489	0.0881295	0.648162	-4.28199
SAR1B;DKFZp434B2017	SAR1B;DKFZp434B2017	-0.0546776	-0.621074	-1.87964	0.0888989	0.648162	-4.28223
FAM114A2	FAM114A2	-0.0844881	-0.723071	-1.86978	0.0903616	0.648162	-4.28333
ARID4B	ARID4B	-0.269514	1.18762	-1.83993	0.0980797	0.648162	-4.28543
MTHFD1	MTHFD1	-0.0562505	-0.902744	-1.91881	0.0833026	0.648162	-4.28658
SMARCA4	SMARCA4	-0.046703	-0.259456	-1.8882	0.0876461	0.648162	-4.28955
FUBP3	FUBP3	-0.0462704	-0.727027	-1.8948	0.0866921	0.648162	-4.28974
EMC1	EMC1	-0.048256	-0.242229	-1.88696	0.0878263	0.648162	-4.29002
LSS	LSS	-0.128108	-0.443968	-1.86616	0.0909035	0.648162	-4.29111
REXO4	REXO4	-0.230294	-0.105661	-1.83502	0.102774	0.648162	-4.2914
ERP44	ERP44	-0.106145	-0.895723	-1.88556	0.0880313	0.648162	-4.2924
AP2M1	AP2M1	-0.0658856	-0.24175	-1.87311	0.0898646	0.648162	-4.29657
LEPRE1	LEPRE1	0.105081	-0.46602	1.86695	0.0907854	0.648162	-4.29707
ELP5	ELP5	-0.156744	-0.311431	-1.81665	0.101801	0.648162	-4.29951
UBAP1	UBAP1	0.102394	1.07	1.75271	0.150538	0.652048	-4.30088
PSMA2	PSMA2	-0.0448407	-0.93323	-1.89041	0.0873262	0.648162	-4.30217
RIN1	RIN1	-0.0884253	1.12572	-1.75507	0.150113	0.652048	-4.30454
BIRC6	BIRC6	-0.0683111	-0.320934	-1.86527	0.0910371	0.648162	-4.30593
SEC24B	SEC24B	0.0625407	-0.637671	1.86026	0.0917934	0.648162	-4.30598
CDH3	CDH3	0.0977173	1.53852	1.75574	0.149992	0.652048	-4.30848
MIF	MIF	-0.0616182	-0.886384	-1.88991	0.0873987	0.648162	-4.31419
MCAT	MCAT	-0.138532	-0.445133	-1.81093	0.106672	0.648162	-4.31502
ITGB5	ITGB5	0.120305	1.38508	1.73953	0.152939	0.652048	-4.31867
RBM15	RBM15	-0.0491428	-0.696692	-1.85297	0.0929054	0.648162	-4.31974
GLOD4	GLOD4	-0.0590876	-0.901438	-1.87011	0.0903121	0.648162	-4.32261
COPZ1	COPZ1	-0.0513527	-0.383527	-1.86331	0.0913318	0.648162	-4.32281
PI4KA	PI4KA	-0.0820316	0.12129	-1.83716	0.0953586	0.648162	-4.32439
HNRNPF	HNRNPF	-0.0453087	-0.587133	-1.88093	0.0887088	0.648162	-4.32732
CD9	CD9	-0.14107	-0.10838	-1.83467	0.0957508	0.648162	-4.3283
GNB1	GNB1	-0.0791107	0.354932	-1.86625	0.0908902	0.648162	-4.33086
RAD50	RAD50	-0.0685675	-0.562411	-1.85212	0.0930366	0.648162	-4.3325
VPS45	VPS45	-0.0900729	-0.105364	-1.83046	0.0964162	0.648162	-4.33474
NIPSNAP1	NIPSNAP1	-0.0665014	-0.962201	-1.84321	0.0944137	0.648162	-4.33662
ROCK1	ROCK1	-0.0496526	-0.413262	-1.83754	0.0952985	0.648162	-4.33707
NHEJ1	NHEJ1	0.106231	-0.734851	1.80463	0.103772	0.648162	-4.3388
URI1	URI1	-0.148123	-0.527026	-1.77208	0.118285	0.648162	-4.33882
AVEN	AVEN	0.139906	0.477255	1.70389	0.159625	0.652048	-4.33899
NOC4L	NOC4L	-0.124203	-0.787828	-1.84129	0.0947121	0.648162	-4.33992
SRSF5	SRSF5	-0.0812213	-0.234346	-1.84459	0.0941978	0.648162	-4.34113
MRPL40	MRPL40	-0.0448662	0.0320125	-1.83353	0.0959306	0.648162	-4.34127
TPT1	TPT1	-0.0497052	-0.476838	-1.86741	0.0907158	0.648162	-4.3438
IMP4	IMP4	-0.124498	0.887166	-1.76702	0.119173	0.648162	-4.34422
SAP30BP	SAP30BP	0.144243	-0.00773597	1.82285	0.0976306	0.648162	-4.34512
CCT2	CCT2	-0.0444191	-0.833865	-1.8837	0.0883028	0.648162	-4.3456
UTP3	UTP3	-0.0726167	-0.59538	-1.83323	0.0959783	0.648162	-4.34617
IPO9	IPO9	-0.0376854	-0.689435	-1.85096	0.0932149	0.648162	-4.34808
VAMP3	VAMP3	-0.0866086	-0.333815	-1.83461	0.0957599	0.648162	-4.34923
FLNC	FLNC	-0.0451882	-0.974091	-1.84549	0.0940586	0.648162	-4.3493
ZC3H7A	ZC3H7A	-0.134965	0.115239	-1.72708	0.13303	0.652048	-4.35073
C17orf75	C17orf75	0.0756315	-0.0960796	1.73631	0.119644	0.648162	-4.35146
TXLNA	TXLNA	-0.0485547	-0.225394	-1.84266	0.094498	0.648162	-4.35269
BDH1	BDH1	0.115341	0.114541	1.68888	0.162534	0.652048	-4.35524
TXNDC17	TXNDC17	-0.0475216	-0.834079	-1.82913	0.0966274	0.648162	-4.35684
PRKACB	PRKACB	0.0760969	-0.401421	1.70926	0.129759	0.652048	-4.3577
UQCRC2	UQCRC2	-0.0451785	-0.607788	-1.84852	0.0935905	0.648162	-4.35883
ASRGL1	ASRGL1	0.493998	-0.557348	1.72008	0.134341	0.652048	-4.35994
RALA	RALA	-0.0933054	-0.385664	-1.82324	0.097569	0.648162	-4.36173
SH3KBP1	SH3KBP1	0.0749458	0.503317	1.6903	0.162257	0.652048	-4.36209
THOC3	THOC3	-0.0455048	0.158299	-1.82779	0.0968409	0.648162	-4.36218
DPP9	DPP9	0.0879779	-0.724909	1.81262	0.0992848	0.648162	-4.36297
KIF1B;KIF1Bbeta	KIF1B;KIF1Bbeta	-0.0920785	1.39618	-1.68108	0.164066	0.652048	-4.36351
SLTM	SLTM	-0.0999949	-0.879587	-1.81607	0.0987242	0.648162	-4.36694
HSD17B11	HSD17B11	0.0440563	-0.603648	1.804	0.1007	0.648162	-4.3731
MARCKSL1	MARCKSL1	-0.0903584	-0.185725	-1.8276	0.0968717	0.648162	-4.37361
COX5A	COX5A	-0.0727749	-0.336267	-1.82893	0.0966592	0.648162	-4.37368
POLRMT	POLRMT	-0.0781389	-0.091668	-1.79108	0.106038	0.648162	-4.37379
PPP3R1	PPP3R1	-0.159264	-0.310737	-1.73971	0.119022	0.648162	-4.37448
RPL34	RPL34	-0.0619469	-0.681623	-1.8293	0.0966004	0.648162	-4.37591
NAPA	NAPA	-0.0466766	-0.0203671	-1.8172	0.0985423	0.648162	-4.37727
CASP8	CASP8	0.0806075	0.584293	1.66596	0.16708	0.652048	-4.37974
ZYX	ZYX	-0.0546734	-0.100655	-1.8224	0.0977036	0.648162	-4.37974
HS2ST1	HS2ST1	-0.0851333	-0.0104369	-1.65671	0.168951	0.652048	-4.38018
VDAC3	VDAC3	-0.053812	-0.937589	-1.83299	0.0960153	0.648162	-4.38111
ESRP2	ESRP2	-0.131569	2.15898	-1.65848	0.168592	0.652048	-4.3819
VPS13C	VPS13C	-0.161088	-0.340435	-1.78977	0.103073	0.648162	-4.38191
CCT4	CCT4	-0.0496307	-0.785009	-1.85373	0.0927886	0.648162	-4.38386
EIF3G	EIF3G	-0.0895598	-0.652249	-1.82899	0.0966492	0.648162	-4.38412
POLDIP2	POLDIP2	-0.0519739	0.102716	-1.80865	0.0999342	0.648162	-4.38512
FDFT1	FDFT1	-0.1493	1.25555	-1.79743	0.101789	0.648162	-4.38649
KLC2	KLC2	-0.0636848	-0.454042	-1.79503	0.102191	0.648162	-4.38919
HIBCH	HIBCH	0.0731257	-0.758274	1.80493	0.100547	0.648162	-4.38929
SPAG1	SPAG1	0.177214	0.879329	1.64854	0.170622	0.652048	-4.39005
FARSA	FARSA	-0.0556212	-0.760628	-1.82032	0.098038	0.648162	-4.39066
ELAC2	ELAC2	-0.0407873	-0.127938	-1.82597	0.0971316	0.648162	-4.39207
GTF2F2	GTF2F2	-0.0651093	-0.50177	-1.80183	0.101059	0.648162	-4.39339
BUD31	BUD31	-0.0660026	-0.0701721	-1.79702	0.101859	0.648162	-4.39418
VPS53	VPS53	-0.056856	0.00870958	-1.78266	0.104281	0.648162	-4.39747
CHD4	CHD4	-0.0429615	-0.317636	-1.82561	0.0971895	0.648162	-4.39765
RPL17	RPL17	-0.0475334	-0.765443	-1.82412	0.0974265	0.648162	-4.39966
TGS1	TGS1	-0.145901	1.74477	-1.63314	0.173819	0.652318	-4.39998
PHC2	PHC2	0.0858766	0.687437	1.6357	0.173282	0.652318	-4.40189
CALM2;CALM1	CALM2;CALM1	0.0703124	0.46002	1.66029	0.168225	0.652048	-4.40401
SRM	SRM	-0.0481839	-0.88245	-1.81307	0.099212	0.648162	-4.40444
PKP3	PKP3	-0.0816731	0.826607	-1.64428	0.1715	0.652048	-4.40447
UBR7	UBR7	-0.277267	-0.0567042	-1.77269	0.105993	0.648162	-4.40548
C2CD2	C2CD2	-0.167031	0.881768	-1.61381	0.177917	0.652318	-4.40592
GLIPR2	GLIPR2	-0.183893	-0.596755	-1.66974	0.144141	0.652048	-4.40608
GPR89C;GPR89A;GPR89B	GPR89C;GPR89A;GPR89B	-0.203407	0.312638	-1.61596	0.177456	0.652318	-4.40699
KNOP1	KNOP1	0.110837	-0.0933216	1.72227	0.122244	0.648162	-4.40835
TMED8	TMED8	-0.205711	-0.0280103	-1.61985	0.176626	0.652318	-4.4094
SNW1	SNW1	-0.0468202	0.17933	-1.79741	0.101792	0.648162	-4.41141
MTHFD1L	MTHFD1L	-0.0472681	-0.349158	-1.80374	0.100743	0.648162	-4.41272
ABCF3	ABCF3	-0.0738601	0.0206437	-1.75699	0.111943	0.648162	-4.41309
ATXN10	ATXN10	-0.0490839	0.474359	-1.79562	0.102091	0.648162	-4.41605
CPNE7	CPNE7	-0.091179	0.167631	-1.61487	0.177691	0.652318	-4.41668
PPP1R12A	PPP1R12A	-0.0684324	-0.463162	-1.78668	0.103597	0.648162	-4.41715
TRIM32	TRIM32	0.277354	0.948052	1.65376	0.156455	0.652048	-4.41888
PTPN12	PTPN12	0.159334	0.256309	1.65123	0.156974	0.652048	-4.4198
RPS7	RPS7	-0.0717128	-0.664472	-1.81467	0.0989524	0.648162	-4.41992
GNPAT	GNPAT	-0.118989	-0.459518	-1.75997	0.108214	0.648162	-4.4223
HSPA8	HSPA8	-0.0360899	-0.882282	-1.84084	0.0947828	0.648162	-4.42234
RPAP3	RPAP3	-0.0557119	-0.305672	-1.78052	0.104646	0.648162	-4.42367
PRPF4	PRPF4	-0.0549345	-0.253261	-1.7898	0.10307	0.648162	-4.42405
DDX50	DDX50	0.0740668	-0.492682	1.76739	0.106913	0.648162	-4.42443
CLPX	CLPX	-0.0568685	-0.450439	-1.7759	0.105438	0.648162	-4.42725
MED13L	MED13L	0.14592	1.38915	1.59676	0.181616	0.655125	-4.42832
UBE4A	UBE4A	-0.111341	-0.0287686	-1.76382	0.107537	0.648162	-4.43029
RNF20	RNF20	-0.0516666	-0.177653	-1.77818	0.105046	0.648162	-4.43248
GRWD1	GRWD1	-0.0641298	-0.769176	-1.77803	0.105071	0.648162	-4.43275
SP3	SP3	-0.131972	0.833638	-1.63448	0.16046	0.652048	-4.4331
CAPZA1	CAPZA1	-0.0530115	-0.850319	-1.79572	0.102075	0.648162	-4.43425
EPB41	EPB41	-0.071123	-0.18348	-1.76634	0.107097	0.648162	-4.43477
NSDHL	NSDHL	-0.0669596	-0.687864	-1.77717	0.10522	0.648162	-4.43539
GALK1	GALK1	-0.0690831	-0.813817	-1.76474	0.107377	0.648162	-4.43627
MPP6	MPP6	-0.0822677	-0.539361	-1.75534	0.109034	0.648162	-4.43651
DCTN4	DCTN4	-0.0823749	-0.143941	-1.76062	0.1081	0.648162	-4.43685
HMOX1	HMOX1	0.114947	0.91262	1.75755	0.108642	0.648162	-4.43717
COX5B	COX5B	-0.0791113	-0.526246	-1.76617	0.107126	0.648162	-4.43728
RPL22	RPL22	-0.0481242	-0.765231	-1.79417	0.102335	0.648162	-4.43862
P4HB	P4HB	-0.0449695	-0.774376	-1.8093	0.0998281	0.648162	-4.43894
ERICH5	ERICH5	0.163323	0.55597	1.58174	0.184939	0.658368	-4.43941
ZNF787	ZNF787	0.122188	0.0920365	1.63839	0.150588	0.652048	-4.43944
SQRDL	SQRDL	-0.0768044	0.0622605	-1.5875	0.183657	0.65702	-4.44195
RMDN3	RMDN3	-0.0577967	-0.613214	-1.74842	0.110268	0.648162	-4.44261
RIPK1	RIPK1	0.0848227	-0.32247	1.72282	0.118162	0.648162	-4.44364
MMS22L	MMS22L	0.0946907	-0.34738	1.72052	0.118591	0.648162	-4.44621
PLXNB2	PLXNB2	-0.230931	1.23204	-1.6412	0.149998	0.652048	-4.44622
PPIA	PPIA	-0.0531444	-0.769355	-1.81256	0.0992954	0.648162	-4.44651
MRPL37	MRPL37	-0.0715106	-0.412491	-1.75568	0.108974	0.648162	-4.44708
PWP1	PWP1	-0.0574129	-0.0100443	-1.76003	0.108204	0.648162	-4.44825
C16orf62	C16orf62	-0.239113	-0.11153	-1.66203	0.139067	0.652048	-4.44973
SREK1	SREK1	-0.0878961	-0.779917	-1.75203	0.109623	0.648162	-4.45226
MALT1	MALT1	-0.186336	0.110012	-1.67933	0.135587	0.652048	-4.45314
NUP62	NUP62	-0.116155	-0.805859	-1.75506	0.109083	0.648162	-4.45785
ACP2	ACP2	0.218867	0.293749	1.55692	0.190566	0.662071	-4.45827
WDR46	WDR46	-0.0533672	0.429138	-1.74645	0.110623	0.648162	-4.45857
SETDB1	SETDB1	-0.462677	0.354852	-1.72563	0.114426	0.648162	-4.45864
UTP20	UTP20	-0.0481024	-0.485738	-1.75406	0.109262	0.648162	-4.45905
DDHD1	DDHD1	0.401891	0.559514	1.55483	0.191048	0.662111	-4.45923
GFPT1	GFPT1	-0.0481619	-0.734207	-1.76195	0.107866	0.648162	-4.46081
HNRNPUL2;HNRNPUL2-BSCL2	HNRNPUL2;HNRNPUL2-BSCL2	0.073991	0.593166	1.58747	0.183664	0.65702	-4.46192
RMDN1	RMDN1	-0.098809	-0.706245	-1.71025	0.120528	0.648162	-4.46392
CDCP1	CDCP1	0.0721977	1.40775	1.57553	0.186331	0.659999	-4.46507
TBC1D24	TBC1D24	-0.117262	0.16584	-1.55931	0.190017	0.661784	-4.46511
IRF2BP1	IRF2BP1	-0.104015	0.260309	-1.72633	0.114296	0.648162	-4.46609
PSMA7	PSMA7	-0.0617059	-0.957691	-1.77501	0.105591	0.648162	-4.46698
UPF2	UPF2	-0.109324	-0.67683	-1.73326	0.113019	0.648162	-4.47065
CAMSAP2	CAMSAP2	0.180923	-0.369046	1.71564	0.116293	0.648162	-4.47096
LRWD1	LRWD1	-0.0944091	-0.581753	-1.71551	0.116317	0.648162	-4.47198
DUSP12	DUSP12	-0.0900992	-0.345154	-1.64583	0.149033	0.652048	-4.47294
HNRNPD	HNRNPD	-0.0492827	-0.847178	-1.78377	0.10409	0.648162	-4.47314
SENP3;SENP3-EIF4A1	SENP3;SENP3-EIF4A1	-0.205791	0.558869	-1.55612	0.19075	0.662071	-4.4737
PFKFB2	PFKFB2	-0.124353	0.259127	-1.602	0.158415	0.652048	-4.47435
XRCC5	XRCC5	-0.0404815	-0.965625	-1.78836	0.103312	0.648162	-4.47462
SMARCE1	SMARCE1	-0.0763982	-0.206734	-1.73132	0.113375	0.648162	-4.47548
PLIN3	PLIN3	-0.056992	-0.873761	-1.75123	0.109766	0.648162	-4.47556
CIAO1	CIAO1	-0.056382	-0.189867	-1.7367	0.112389	0.648162	-4.47742
UQCRB	UQCRB	-0.0629895	-0.51132	-1.72654	0.114258	0.648162	-4.47929
HEBP1	HEBP1	-0.0727812	-0.222913	-1.72881	0.113838	0.648162	-4.48042
CDC23	CDC23	-0.308142	-0.504301	-1.71536	0.116345	0.648162	-4.48094
EXOC2	EXOC2	-0.137467	-0.333385	-1.70984	0.117388	0.648162	-4.48204
NHP2L1	NHP2L1	-0.0578422	-0.822851	-1.74479	0.11092	0.648162	-4.48665
MPP7	MPP7	0.0679345	1.02463	1.54143	0.194164	0.664067	-4.49005
SRP54	SRP54	-0.0630643	-0.2178	-1.73832	0.112094	0.648162	-4.49166
CDK9	CDK9	-0.12222	-0.17904	-1.68746	0.124928	0.650198	-4.49609
NTPCR	NTPCR	-0.0745122	-0.471637	-1.71571	0.116278	0.648162	-4.49734
DDX21	DDX21	-0.0341314	-0.765222	-1.76361	0.107573	0.648162	-4.49876
HSDL2	HSDL2	-0.0804864	-0.672995	-1.7231	0.114896	0.648162	-4.49923
PREPL	PREPL	-0.0963589	0.747289	-1.70013	0.119245	0.648162	-4.49938
CCDC58	CCDC58	0.063486	-0.861489	1.69791	0.119673	0.648162	-4.50151
ATL3	ATL3	-0.103783	-0.551641	-1.70107	0.119063	0.648162	-4.5025
WFS1	WFS1	-0.251324	-0.379086	-1.5533	0.169493	0.652048	-4.50294
BCCIP	BCCIP	-0.0510045	-0.459016	-1.72924	0.113758	0.648162	-4.50379
MDN1	MDN1	-0.051768	-0.392716	-1.72851	0.113893	0.648162	-4.50465
IPO8	IPO8	-0.0793953	-0.44578	-1.70878	0.117589	0.648162	-4.50503
ITGA5	ITGA5	0.288924	0.231667	1.56136	0.176591	0.652318	-4.50526
HEBP2	HEBP2	-0.0596445	-0.783705	-1.70435	0.118434	0.648162	-4.50645
FLOT1	FLOT1	-0.190069	-0.385922	-1.70191	0.118904	0.648162	-4.50714
MRPL49	MRPL49	-0.0890371	-0.303836	-1.7004	0.119194	0.648162	-4.50775
NCBP1	NCBP1	-0.0484	-0.914293	-1.73079	0.113472	0.648162	-4.50793
AMPD2	AMPD2	-0.134466	-0.684117	-1.69967	0.119333	0.648162	-4.50995
IDH1	IDH1	-0.0543878	-1.03211	-1.72706	0.114161	0.648162	-4.51094
BOLA2	BOLA2	-0.0407503	-0.754947	-1.71686	0.116062	0.648162	-4.51167
FUBP1	FUBP1	-0.0535889	-1.03844	-1.74021	0.11175	0.648162	-4.51269
TSR3	TSR3	0.0939168	1.26092	1.55274	0.178594	0.652875	-4.51364
CCAR2	CCAR2	0.067955	0.620156	1.53305	0.19614	0.665139	-4.51378
MGST1	MGST1	0.170965	-0.773001	1.58475	0.162258	0.652048	-4.51395
ASF1A	ASF1A	-0.18121	-0.0715538	-1.68226	0.122731	0.648162	-4.51436
APOO	APOO	-0.146255	-0.800253	-1.68517	0.122156	0.648162	-4.51482
UBE2Z	UBE2Z	-0.106435	-0.693793	-1.61732	0.148451	0.652048	-4.51524
SLC25A3	SLC25A3	-0.0407451	-0.854272	-1.73669	0.112391	0.648162	-4.51646
CREB1	CREB1	-0.103691	0.861392	-1.49669	0.20495	0.666081	-4.51694
UBXN1	UBXN1	-0.0397064	-0.257704	-1.71527	0.116362	0.648162	-4.51868
GSPT1	GSPT1	-0.0461922	-0.753151	-1.73103	0.113428	0.648162	-4.51871
GCC2	GCC2	-0.158938	0.249706	-1.67981	0.123215	0.648162	-4.51902
SDSL	SDSL	0.104863	-0.742229	1.55883	0.161614	0.652048	-4.5197
GNB2L1	GNB2L1	-0.0377925	-0.178599	-1.75333	0.10939	0.648162	-4.52024
2009-09-01	2009-09-01	-0.040265	-0.682009	-1.72116	0.115257	0.648162	-4.52033
TACC3	TACC3	-0.128055	2.22773	-1.68144	0.126116	0.652048	-4.52038
SRBD1	SRBD1	-0.0731651	-0.364841	-1.68705	0.121787	0.648162	-4.52062
WDR55	WDR55	0.0818817	0.438273	1.49267	0.205948	0.666081	-4.52367
BTAF1	BTAF1	-0.123335	-0.44529	-1.69372	0.120484	0.648162	-4.52447
SMG1	SMG1	0.0962424	-0.355247	1.67888	0.123399	0.648167	-4.52492
SMG9	SMG9	-0.129817	0.038794	-1.63511	0.139588	0.652048	-4.52537
MTOR	MTOR	-0.0540072	-0.329853	-1.68971	0.121266	0.648162	-4.52619
MRPL46	MRPL46	-0.0709458	-0.886516	-1.69504	0.120229	0.648162	-4.5287
TIMM9	TIMM9	0.056422	-1.21115	1.58952	0.154579	0.652048	-4.52876
BAG4	BAG4	0.0912037	0.714949	1.48093	0.20889	0.66857	-4.52886
TBC1D23	TBC1D23	-0.123603	0.129817	-1.6167	0.143529	0.652048	-4.52899
CETN2	CETN2	0.159247	0.289424	1.67301	0.124572	0.650198	-4.53041
RGS10	RGS10	-0.0647051	-0.371078	-1.67235	0.124703	0.650198	-4.53287
ATE1	ATE1	-0.161026	-0.0309809	-1.57826	0.157127	0.652048	-4.53386
SUN2	SUN2	0.206671	1.0234	1.55193	0.169815	0.652048	-4.5349
CNPY3	CNPY3	0.224002	-0.754216	1.62816	0.141062	0.652048	-4.53593
ARID1B	ARID1B	0.0715815	0.596884	1.46391	0.213233	0.670027	-4.53643
GTF2E2	GTF2E2	0.0649637	0.454064	1.67253	0.124667	0.650198	-4.5372
PBK	PBK	-0.0592453	0.0602487	-1.69224	0.120772	0.648162	-4.53763
KPNA3	KPNA3	-0.0338501	-0.562989	-1.70335	0.118626	0.648162	-4.54194
UCHL3	UCHL3	-0.0416283	-0.810849	-1.69522	0.120193	0.648162	-4.54294
MTA3	MTA3	0.120396	-0.194231	1.58426	0.155766	0.652048	-4.54431
TACC1	TACC1	0.187892	1.67293	1.46133	0.213897	0.670027	-4.54487
POMK	POMK	0.126784	1.33654	1.45781	0.214809	0.670027	-4.54582
SLC30A1	SLC30A1	-0.168201	0.308991	-1.5157	0.187449	0.660492	-4.54668
SLC7A5	SLC7A5	-0.0709755	-0.153011	-1.68073	0.123033	0.648162	-4.54923
DNAJC2	DNAJC2	-0.0659921	-0.762881	-1.6827	0.122644	0.648162	-4.55015
HAUS2	HAUS2	-0.0739536	-0.194845	-1.62241	0.138305	0.652048	-4.55187
LAMP1	LAMP1	-0.103708	-0.413764	-1.68323	0.12254	0.648162	-4.55201
YWHAG	YWHAG	-0.0421563	-0.901298	-1.71214	0.116952	0.648162	-4.55245
MYH9	MYH9	-0.0329965	-0.811125	-1.73224	0.113205	0.648162	-4.55254
ENO2	ENO2	0.0600754	-0.474061	1.5543	0.169257	0.652048	-4.55286
CDYL	CDYL	-0.0862113	0.868393	-1.44655	0.21775	0.670027	-4.55453
RBBP7	RBBP7	-0.0432568	-0.416628	-1.70362	0.118574	0.648162	-4.5559
MTERF3	MTERF3	0.079691	2.48957	1.45073	0.216655	0.670027	-4.55728
PRRC2A	PRRC2A	-0.785842	-0.298688	-1.68476	0.122237	0.648162	-4.55789
MCFD2	MCFD2	-0.108989	-0.661473	-1.56899	0.159253	0.652048	-4.56034
EDC3	EDC3	0.072529	-0.393206	1.67138	0.124897	0.650198	-4.56051
SRP14	SRP14	-0.0609157	0.07419	-1.68886	0.121433	0.648162	-4.56154
DCBLD2	DCBLD2	0.0777555	2.19738	1.45505	0.215526	0.670027	-4.56334
CNN3	CNN3	-0.0422362	-0.0843291	-1.68372	0.122443	0.648162	-4.56442
ARFGEF1	ARFGEF1	-0.50365	-0.465805	-1.64471	0.130354	0.652048	-4.56611
RNF213	RNF213	0.23897	-0.455418	1.62038	0.138744	0.652048	-4.56636
NELFA	NELFA	-0.0773017	1.25901	-1.45039	0.216744	0.670027	-4.56637
MRPL1	MRPL1	-0.0517547	-0.715143	-1.6705	0.125073	0.650198	-4.56854
HK1	HK1	-0.0417322	-0.915993	-1.68335	0.122516	0.648162	-4.57137
SLC25A22	SLC25A22	-0.050917	-0.973502	-1.62959	0.136768	0.652048	-4.57247
ATAD1	ATAD1	-0.0744787	-0.268472	-1.65192	0.128858	0.652048	-4.57259
MAOB	MAOB	0.0667952	-0.100455	1.42984	0.222191	0.672469	-4.57547
PSMC1	PSMC1	-0.0395899	-0.797401	-1.68177	0.122827	0.648162	-4.58013
GDI2	GDI2	-0.0398652	-0.881734	-1.70446	0.118414	0.648162	-4.58078
NUBP2	NUBP2	-0.0709215	-0.427007	-1.64967	0.129324	0.652048	-4.58364
POLE3	POLE3	-0.0628023	0.0730858	-1.65003	0.129249	0.652048	-4.58538
FAM98B	FAM98B	-0.0772731	-0.854415	-1.65673	0.12787	0.652048	-4.58818
ACLY	ACLY	-0.0484497	-0.550225	-1.699	0.119463	0.648162	-4.58837
RBFOX2	RBFOX2	0.0863164	0.835786	1.40367	0.229326	0.678136	-4.58947
BECN1	BECN1	0.0582345	0.204813	1.46471	0.200335	0.666081	-4.58957
INTS6	INTS6	-0.243091	0.0462752	-1.52924	0.168677	0.652048	-4.58977
SLC38A10	SLC38A10	0.12563	0.867542	1.39358	0.232137	0.678136	-4.59298
TRAPPC5	TRAPPC5	-0.167786	0.98634	-1.62572	0.134369	0.652048	-4.59351
RPS6KA3	RPS6KA3	-0.0574145	-0.640126	-1.63931	0.131486	0.652048	-4.5942
UNK	UNK	0.197757	-0.0303332	1.5246	0.169808	0.652048	-4.59442
MRPL48	MRPL48	-0.126423	-0.275425	-1.63082	0.13328	0.652048	-4.59454
HM13	HM13	-0.0722425	-0.512071	-1.63372	0.132666	0.652048	-4.5946
RAB1B	RAB1B	0.0871167	0.326705	1.41791	0.225417	0.674463	-4.59778
THYN1	THYN1	-0.145534	-0.703734	-1.62154	0.135268	0.652048	-4.59855
DDRGK1	DDRGK1	-0.0569539	0.209942	-1.64137	0.131054	0.652048	-4.59858
FAM208A	FAM208A	-0.185611	0.187071	-1.61321	0.137073	0.652048	-4.60064
SCRN2	SCRN2	-0.200309	-0.492277	-1.4602	0.201516	0.666081	-4.60233
TRIP13	TRIP13	0.0670426	-0.645363	1.64028	0.131281	0.652048	-4.60378
TNKS1BP1	TNKS1BP1	-0.0679888	-0.462465	-1.62817	0.133846	0.652048	-4.60581
RBM6	RBM6	-0.206046	-0.362758	-1.61495	0.136693	0.652048	-4.60604
DHODH	DHODH	-0.0952731	-0.623918	-1.52306	0.176733	0.652318	-4.60829
BCAR1	BCAR1	0.250121	0.562183	1.46729	0.190849	0.662071	-4.60882
HAT1	HAT1	-0.0524297	-0.512933	-1.65268	0.128703	0.652048	-4.61357
RRM2B	RRM2B	0.260942	0.198288	1.5636	0.151493	0.652048	-4.61359
PPL	PPL	0.217953	1.48077	1.381	0.235687	0.681207	-4.61536
TAF5	TAF5	-0.0937725	-0.220832	-1.49769	0.171527	0.652048	-4.61563
UTP14A	UTP14A	-0.0514916	0.411407	-1.64128	0.131073	0.652048	-4.61602
TJP2	TJP2	-0.0504292	-0.152473	-1.62026	0.135543	0.652048	-4.61624
NOL11	NOL11	-0.0609641	0.0785633	-1.63883	0.131586	0.652048	-4.61774
CDC37L1	CDC37L1	-0.117232	0.707922	-1.37076	0.238617	0.683486	-4.61814
CAMSAP3;hCG_2004001	CAMSAP3;hCG_2004001	0.0722143	0.671909	1.35753	0.242454	0.684515	-4.61907
MYO18A	MYO18A	-0.192522	-0.375326	-1.55977	0.15239	0.652048	-4.62198
PDLIM1	PDLIM1	-0.0486346	-0.668416	-1.63968	0.131408	0.652048	-4.62477
PDHA1	PDHA1	-0.0511565	-0.865629	-1.64026	0.131286	0.652048	-4.62548
RANGAP1	RANGAP1	-0.101073	-0.363259	-1.6546	0.128307	0.652048	-4.62556
PLOD1	PLOD1	-0.0606462	0.393992	-1.61815	0.136	0.652048	-4.6264
PNPT1	PNPT1	-0.0491112	-0.776442	-1.6322	0.132988	0.652048	-4.62743
RPA3	RPA3	-0.0590634	-0.617324	-1.62509	0.134504	0.652048	-4.62872
RRP8	RRP8	-0.0862991	-0.742026	-1.56987	0.150035	0.652048	-4.62945
C1orf52	C1orf52	-0.138618	-0.716094	-1.49546	0.172096	0.652048	-4.6301
RAD51C	RAD51C	-0.13584	1.00814	-1.55523	0.15346	0.652048	-4.63077
ME2	ME2	-0.0560553	-0.884117	-1.62494	0.134537	0.652048	-4.63106
BZW2	BZW2	-0.0534349	-0.539874	-1.62956	0.133549	0.652048	-4.63174
WBP2	WBP2	-0.158463	0.290663	-1.59728	0.140588	0.652048	-4.6323
CFL2	CFL2	-0.0403078	-0.740688	-1.62132	0.135316	0.652048	-4.63238
IRAK1	IRAK1	-0.195179	0.0960211	-1.55417	0.153709	0.652048	-4.6335
STAM2	STAM2	0.451112	0.664437	1.4315	0.209176	0.66857	-4.63351
SERPINB9	SERPINB9	0.0649119	-0.0376286	1.36528	0.240199	0.683821	-4.63401
HDAC2	HDAC2	-0.0439325	0.16602	-1.62399	0.13474	0.652048	-4.63403
SFPQ	SFPQ	-0.0419138	-0.808116	-1.6623	0.126733	0.652048	-4.63494
TOMM22	TOMM22	-0.0555038	-0.83601	-1.6319	0.13305	0.652048	-4.63687
PDPK1;PDPK2P	PDPK1;PDPK2P	-0.0910177	1.30135	-1.3451	0.246114	0.684515	-4.63793
DFFB	DFFB	0.193572	-0.642677	1.54376	0.156189	0.652048	-4.63826
DPH2	DPH2	-0.0809452	-0.565554	-1.59479	0.141143	0.652048	-4.63925
ADAM17	ADAM17	-0.184701	1.64335	-1.34164	0.247142	0.684515	-4.64132
YBX1	YBX1	-0.0418476	-0.0523111	-1.64873	0.129519	0.652048	-4.64155
NRD1	NRD1	-0.0380715	-0.286602	-1.62084	0.135419	0.652048	-4.64242
PALD1	PALD1	-0.052276	0.0328335	-1.45133	0.195076	0.664989	-4.64272
C19orf43	C19orf43	-0.136413	0.108599	-1.60042	0.139889	0.652048	-4.64278
MRPL54	MRPL54	0.095546	-0.293012	1.58359	0.143669	0.652048	-4.64295
PPP2R5A	PPP2R5A	0.114551	0.434422	1.33496	0.249139	0.684515	-4.64312
C20orf27	C20orf27	-0.0794361	-0.68899	-1.59758	0.140519	0.652048	-4.64356
CTDP1	CTDP1	-0.263863	-0.64821	-1.55077	0.154516	0.652048	-4.64463
DPM1	DPM1	-0.229797	-0.449641	-1.59708	0.140632	0.652048	-4.64588
CMSS1	CMSS1	-0.139274	-0.497898	-1.59635	0.140794	0.652048	-4.64749
ESRP1	ESRP1	0.0607434	1.79791	1.35266	0.243881	0.684515	-4.64855
AKT1S1	AKT1S1	-0.0795701	-0.329784	-1.5785	0.144831	0.652048	-4.64919
SPAST	SPAST	-0.11695	0.286638	-1.41068	0.214905	0.670027	-4.64929
SRP72	SRP72	-0.0415614	-0.817348	-1.62135	0.135309	0.652048	-4.65057
WDR1	WDR1	-0.0412857	-0.737671	-1.62483	0.134561	0.652048	-4.65093
ARRB1	ARRB1	0.30889	-0.566075	1.42692	0.201708	0.666081	-4.65113
SNX2	SNX2	-0.0374702	-0.77724	-1.612	0.137337	0.652048	-4.65139
POLR2G	POLR2G	-0.0485297	0.0104748	-1.59317	0.141505	0.652048	-4.65143
PDIA5	PDIA5	0.0668585	-0.316595	1.33738	0.248412	0.684515	-4.65255
DCUN1D1	DCUN1D1	-0.0914942	-0.830548	-1.5756	0.145496	0.652048	-4.65405
MRPS34	MRPS34	0.0345924	-0.600812	1.59748	0.140543	0.652048	-4.65467
EEF1G	EEF1G	-0.036983	-0.824329	-1.65203	0.128837	0.652048	-4.65576
NCAPG	NCAPG	-0.0377422	-0.150751	-1.60884	0.13803	0.652048	-4.65704
C11orf68	C11orf68	-0.0943186	-0.596096	-1.468	0.184189	0.65702	-4.65727
THG1L	THG1L	0.27816	-0.787558	1.55546	0.150193	0.652048	-4.65777
SRP19	SRP19	-0.0589676	-0.901856	-1.58375	0.143633	0.652048	-4.65978
RPL24	RPL24	-0.0396452	-0.512835	-1.62122	0.135337	0.652048	-4.65988
PRKRA	PRKRA	-0.0587475	-0.85253	-1.5828	0.14385	0.652048	-4.66009
VWA9	VWA9	-0.0582635	-0.281716	-1.57261	0.146186	0.652048	-4.66247
CCDC51	CCDC51	-0.0782265	-0.964661	-1.57477	0.145687	0.652048	-4.66269
COQ3	COQ3	-0.175993	0.371432	-1.55461	0.150392	0.652048	-4.66291
ABCC1	ABCC1	0.0883792	-0.563402	1.56681	0.14753	0.652048	-4.6649
CSDE1	CSDE1	-0.0366282	0.276893	-1.62342	0.134862	0.652048	-4.66549
AARSD1;PTGES3L-AARSD1	AARSD1;PTGES3L-AARSD1	-0.0608861	-0.544757	-1.57686	0.145208	0.652048	-4.6657
CLP1	CLP1	0.0869868	0.872601	1.30417	0.258546	0.688224	-4.66589
CAMK2D	CAMK2D	-0.164684	-0.929337	-1.56626	0.147657	0.652048	-4.6662
LSM8	LSM8	0.0736709	0.193966	1.33592	0.248852	0.684515	-4.66677
PARP2	PARP2	0.209096	1.20026	1.41859	0.204015	0.666081	-4.66808
MAGI1	MAGI1	0.128056	-0.0709962	1.38714	0.212953	0.670027	-4.67043
PRKCSH	PRKCSH	-0.0431209	-0.79071	-1.6151	0.136662	0.652048	-4.67109
AGPAT5	AGPAT5	-0.0871273	0.506495	-1.31538	0.255083	0.686169	-4.67127
ITGB4	ITGB4	0.0579347	1.40146	1.34005	0.247617	0.684515	-4.67268
MT-ATP8	MT-ATP8	0.226298	-0.621077	1.37927	0.223828	0.674052	-4.67309
OAS3	OAS3	0.0596701	0.372854	1.31544	0.255063	0.686169	-4.6733
WTAP	WTAP	0.350572	-0.218592	1.56716	0.147449	0.652048	-4.67366
ABRACL	ABRACL	-0.0419684	-0.815323	-1.57989	0.144513	0.652048	-4.67426
UBAP2	UBAP2	-0.0768418	-0.447651	-1.58092	0.144278	0.652048	-4.67463
MTAP	MTAP	-0.0342781	-0.947773	-1.60208	0.13952	0.652048	-4.67593
TRAPPC9	TRAPPC9	-0.122366	0.148417	-1.27443	0.267953	0.693087	-4.68169
OGFOD2	OGFOD2	-0.250614	0.0431976	-1.27028	0.269291	0.693792	-4.6817
VSNL1	VSNL1	0.0656138	0.318011	1.28788	0.263661	0.690595	-4.68216
PHC3	PHC3	0.284001	0.703871	1.28062	0.265968	0.692339	-4.68261
MRPS28	MRPS28	0.0570765	-0.553635	1.55108	0.151231	0.652048	-4.68321
RPS28	RPS28	-0.0487226	-0.536193	-1.58986	0.142249	0.652048	-4.68352
WDR74	WDR74	-0.0603575	0.442033	-1.53025	0.159459	0.652048	-4.68559
TAOK1	TAOK1	-0.14327	0.190665	-1.39482	0.204398	0.666081	-4.68772
FAF2	FAF2	-0.0399343	-0.434702	-1.57927	0.144655	0.652048	-4.68868
POLR3C	POLR3C	-0.149374	-0.415993	-1.55511	0.150274	0.652048	-4.68892
ATP6V1A	ATP6V1A	-0.0413178	-0.226482	-1.59216	0.141733	0.652048	-4.68955
CYB5R1	CYB5R1	0.0772183	-0.668027	1.54936	0.15164	0.652048	-4.69106
USP14	USP14	-0.0428048	-0.685741	-1.58338	0.143717	0.652048	-4.69152
PAFAH1B2	PAFAH1B2	-0.0352457	-0.869678	-1.58171	0.144097	0.652048	-4.69306
CPOX	CPOX	-0.0282165	-0.871476	-1.59027	0.142157	0.652048	-4.69513
CDKAL1	CDKAL1	-0.329576	0.914452	-1.38606	0.206946	0.666869	-4.69546
SMPD4	SMPD4	-0.0922978	-0.0419812	-1.5485	0.151846	0.652048	-4.69576
ATP5D	ATP5D	-0.0375903	-0.394208	-1.56624	0.147662	0.652048	-4.69622
SNX8	SNX8	0.071702	1.03992	1.27301	0.268412	0.693087	-4.69648
HDGFRP2	HDGFRP2	-0.0652923	-0.947242	-1.57198	0.146331	0.652048	-4.69692
PDHB	PDHB	-0.0404433	-0.894213	-1.58468	0.143423	0.652048	-4.69827
RMI1	RMI1	-0.273319	1.2884	-1.25763	0.27341	0.694827	-4.69875
FAM49B	FAM49B	-0.05008	-0.791681	-1.57323	0.146042	0.652048	-4.69985
SRFBP1	SRFBP1	0.163974	1.30623	1.25876	0.273042	0.694827	-4.69994
EIF4EBP2	EIF4EBP2	0.280105	0.129455	1.41006	0.200034	0.666081	-4.70014
SF3A2	SF3A2	-0.0579166	-0.690552	-1.57082	0.146599	0.652048	-4.70033
DIABLO	DIABLO	-0.0449391	-0.773207	-1.55825	0.149533	0.652048	-4.70355
RPS14	RPS14	-0.0330588	-0.681628	-1.59534	0.141021	0.652048	-4.70491
RBM8A	RBM8A	-0.0349092	-0.307728	-1.57469	0.145706	0.652048	-4.70512
IARS2	IARS2	-0.0386081	-0.840294	-1.5794	0.144625	0.652048	-4.70645
OSBPL3	OSBPL3	-0.164253	-0.683845	-1.37789	0.215651	0.670027	-4.70783
BSG	BSG	-0.0443708	-0.672858	-1.57822	0.144896	0.652048	-4.70801
MSN	MSN	-0.0340088	-0.892379	-1.59117	0.141956	0.652048	-4.70839
EXOSC6	EXOSC6	-0.0644486	-1.01175	-1.54892	0.151745	0.652048	-4.70881
TBL1XR1	TBL1XR1	-0.147236	-0.699045	-1.54154	0.153515	0.652048	-4.70897
CD109	CD109	0.128075	1.55358	1.27269	0.256724	0.686995	-4.70918
SELO	SELO	-0.0824222	-0.220531	-1.51849	0.159159	0.652048	-4.70995
FAM175B	FAM175B	-0.0701628	-0.123765	-1.38102	0.214733	0.670027	-4.71118
BRD9	BRD9	-0.0627487	1.30075	-1.23315	0.281552	0.698519	-4.71186
IREB2	IREB2	-0.602766	1.20011	-1.35428	0.231171	0.678136	-4.71187
ABI1	ABI1	-0.188286	-0.635817	-1.5316	0.155926	0.652048	-4.71252
VPS11	VPS11	-0.12452	0.0331351	-1.35796	0.221564	0.672299	-4.71308
RARS	RARS	-0.0400231	-0.885837	-1.58621	0.143075	0.652048	-4.71344
GNAI3	GNAI3	-0.0656938	0.785202	-1.55202	0.151006	0.652048	-4.71439
LSM5	LSM5	-0.0777037	-0.901173	-1.53866	0.154211	0.652048	-4.71459
CACTIN	CACTIN	-0.18979	0.0754639	-1.36746	0.218728	0.670027	-4.71642
ATP5O	ATP5O	-0.0411353	-0.858411	-1.57302	0.14609	0.652048	-4.71659
ACTR10	ACTR10	-0.0709848	-0.341389	-1.52716	0.157015	0.652048	-4.71685
C1QBP	C1QBP	-0.0462739	-0.933865	-1.59011	0.142193	0.652048	-4.71995
DPYSL3	DPYSL3	0.0609666	0.500494	1.26116	0.272256	0.694827	-4.72212
KPNA6	KPNA6	-0.030873	-0.140731	-1.55857	0.149459	0.652048	-4.72301
SRPR	SRPR	-0.059126	-0.515423	-1.54272	0.15323	0.652048	-4.72318
NDUFS1	NDUFS1	-0.0364221	-0.0475582	-1.55741	0.149733	0.652048	-4.72386
STRN	STRN	0.0533811	-0.581737	1.52637	0.157209	0.652048	-4.72594
NME7	NME7	-0.114654	0.0478996	-1.46578	0.179821	0.654847	-4.72594
GLRX3	GLRX3	-0.0456976	-0.6872	-1.56282	0.148462	0.652048	-4.72625
RIC8A	RIC8A	0.0457207	-0.450836	1.51784	0.159319	0.652048	-4.72638
HNRNPAB	HNRNPAB	-0.0406078	-0.83977	-1.57605	0.145394	0.652048	-4.72724
DLG3	DLG3	-0.0692751	0.963511	-1.23296	0.281616	0.698519	-4.72841
ALYREF	ALYREF	-0.052905	-0.639149	-1.57345	0.145991	0.652048	-4.72851
POP4	POP4	0.0924964	0.22624	1.34854	0.224408	0.674052	-4.73087
ARHGEF5	ARHGEF5	0.111585	1.35322	1.2172	0.286975	0.700392	-4.73233
ABCE1	ABCE1	-0.0401535	-0.740543	-1.56863	0.147107	0.652048	-4.73284
SMAP;C11orf58	SMAP;C11orf58	0.0710583	0.982029	1.24369	0.278018	0.697393	-4.73373
SART1	SART1	-0.0442951	0.0592992	-1.54355	0.153031	0.652048	-4.73427
PIP4K2B	PIP4K2B	0.0763481	0.392114	1.22806	0.283271	0.698519	-4.73575
IRGQ	IRGQ	-0.147713	-0.571113	-1.5127	0.160603	0.652048	-4.73626
RPP40	RPP40	-0.0737296	-0.858084	-1.51966	0.158867	0.652048	-4.73678
CCDC12	CCDC12	-0.0398436	0.0307961	-1.51702	0.159525	0.652048	-4.73696
NDUFB11	NDUFB11	-0.0858552	-0.0282227	-1.51861	0.159128	0.652048	-4.73801
POLDIP3	POLDIP3	-0.0611155	0.420761	-1.53183	0.155871	0.652048	-4.73917
BANF1	BANF1	-0.0585615	-0.938199	-1.53582	0.154899	0.652048	-4.74001
RPRD1A	RPRD1A	-0.0467132	-0.427646	-1.53364	0.155429	0.652048	-4.74103
QTRTD1	QTRTD1	-0.0817507	-0.458988	-1.50813	0.161752	0.652048	-4.74161
TMED10	TMED10	-0.0486692	-0.753313	-1.53859	0.154226	0.652048	-4.74184
COMMD3-BMI1	COMMD3-BMI1	0.0651761	1.10044	1.23403	0.281253	0.698519	-4.7426
CBX8	CBX8	-0.492255	0.206361	-1.31185	0.244155	0.684515	-4.74284
CAD	CAD	-0.0348559	-0.867566	-1.5658	0.147765	0.652048	-4.74344
NOL10	NOL10	-0.0758628	-0.374854	-1.51713	0.159497	0.652048	-4.74419
DNAJC17	DNAJC17	-0.104396	-0.523515	-1.4975	0.164453	0.652048	-4.74447
DNAJC9	DNAJC9	-0.0536206	-0.704015	-1.53147	0.155958	0.652048	-4.74546
ENO1	ENO1	-0.0366746	-0.957941	-1.5952	0.141053	0.652048	-4.74667
UGDH	UGDH	-0.0779163	-0.934414	-1.52607	0.157283	0.652048	-4.7477
IMPAD1	IMPAD1	0.526161	0.0384683	1.35247	0.223215	0.673265	-4.74864
MRPL38	MRPL38	-0.0723244	-0.721433	-1.50623	0.162232	0.652048	-4.75065
SELM	SELM	0.0684657	-0.0544009	1.17544	0.301642	0.700392	-4.75132
FBL	FBL	-0.0339111	-0.583836	-1.54891	0.151748	0.652048	-4.75252
POLB	POLB	-0.147275	-0.768206	-1.37483	0.210252	0.668697	-4.75309
CD59	CD59	-0.131506	0.102753	-1.48842	0.166792	0.652048	-4.75745
ADA	ADA	-0.0698659	-0.187907	-1.181	0.299651	0.700392	-4.75808
RCL1	RCL1	0.0592793	-0.752783	1.50731	0.161959	0.652048	-4.75853
GADD45GIP1	GADD45GIP1	-0.066675	-0.128749	-1.49124	0.166063	0.652048	-4.75861
HEL-S-109;NUCB2;Nucb2	HEL-S-109;NUCB2;Nucb2	0.0538022	0.48376	1.2163	0.287283	0.700392	-4.75902
ENO3	ENO3	-0.0600857	0.182618	-1.18407	0.298557	0.700392	-4.76084
SUGP1	SUGP1	0.0742844	0.185279	1.45492	0.178824	0.653039	-4.76099
EFTUD2	EFTUD2	-0.0361883	-0.519883	-1.55463	0.150388	0.652048	-4.76101
INTS1	INTS1	-0.108489	0.875296	-1.19965	0.293057	0.700392	-4.7611
POLR3D	POLR3D	-0.0700278	0.125235	-1.29507	0.249468	0.684515	-4.76134
CCT8	CCT8	-0.0377777	-0.808821	-1.56845	0.147149	0.652048	-4.76176
FAM136A	FAM136A	-0.088063	-0.885584	-1.49255	0.165724	0.652048	-4.76312
IVNS1ABP	IVNS1ABP	-0.134939	1.78433	-1.19229	0.295644	0.700392	-4.7637
PDS5B	PDS5B	-0.0877828	-0.848323	-1.50572	0.162362	0.652048	-4.76398
PPIL1	PPIL1	-0.0558153	-0.857803	-1.50876	0.161594	0.652048	-4.76424
DDX18	DDX18	-0.0495379	-0.807069	-1.52915	0.156525	0.652048	-4.76433
CECR5	CECR5	-0.0450602	-0.896568	-1.51207	0.160761	0.652048	-4.76463
NDUFA12	NDUFA12	-0.0788415	0.526608	-1.47995	0.168997	0.652048	-4.76473
CHCHD3	CHCHD3	-0.0972591	-0.811711	-1.50578	0.162347	0.652048	-4.76512
GIPC1	GIPC1	-0.0687247	0.0770972	-1.5009	0.163585	0.652048	-4.76622
WDR36	WDR36	-0.0443884	-0.698794	-1.51603	0.159772	0.652048	-4.76744
DAP3	DAP3	-0.0341574	-0.467045	-1.51437	0.160186	0.652048	-4.76823
ARCN1	ARCN1	-0.0420566	-0.185289	-1.5243	0.157718	0.652048	-4.77056
RALY	RALY	-0.0551001	-0.832011	-1.51611	0.15975	0.652048	-4.77097
DIS3L2	DIS3L2	0.054553	0.527612	1.19558	0.294486	0.700392	-4.77204
RPL19	RPL19	-0.0365046	-0.710394	-1.52842	0.156705	0.652048	-4.7734
DSTN	DSTN	-0.0418408	-0.614716	-1.5076	0.161886	0.652048	-4.77578
RNGTT	RNGTT	0.0430242	0.187582	1.37349	0.210648	0.668697	-4.77598
EIF2B1	EIF2B1	-0.0336282	-0.822047	-1.50372	0.162868	0.652048	-4.77655
BMS1	BMS1	-0.0437439	0.355093	-1.51105	0.161019	0.652048	-4.77693
DHPS	DHPS	-0.0538367	-0.294491	-1.48041	0.168876	0.652048	-4.77784
SRP68	SRP68	-0.0393016	-0.714415	-1.51372	0.160348	0.652048	-4.77866
SNRPG;SNRPGP15	SNRPG;SNRPGP15	0.0633681	0.28073	1.19985	0.292987	0.700392	-4.77962
MCTS1	MCTS1	-0.0381521	-0.749992	-1.51048	0.161161	0.652048	-4.77978
EBNA1BP2	EBNA1BP2	-0.0363642	-0.338681	-1.50682	0.162083	0.652048	-4.78127
BICD2	BICD2	-0.0749506	0.263009	-1.48408	0.167918	0.652048	-4.78155
TRMT2A	TRMT2A	0.0959054	0.0356131	1.45764	0.174931	0.652318	-4.78175
C1orf123	C1orf123	-0.0568753	-0.743894	-1.48061	0.168825	0.652048	-4.78462
RUFY1	RUFY1	-0.0909977	-0.0368211	-1.46977	0.171681	0.652048	-4.78505
EPN1	EPN1	0.0603381	-0.214394	1.46446	0.173097	0.652318	-4.78529
SNRNP70	SNRNP70	-0.0429325	-0.86711	-1.52029	0.158711	0.652048	-4.78532
SSSCA1	SSSCA1	0.0528079	-0.237276	1.47846	0.169389	0.652048	-4.78553
GLRX	GLRX	-0.105863	-1.04125	-1.39806	0.198604	0.666081	-4.78553
UBA3	UBA3	-0.0514246	-0.93252	-1.49549	0.164969	0.652048	-4.78595
C12orf29	C12orf29	-0.0608153	-0.411482	-1.4452	0.181465	0.655125	-4.78595
SNRPA	SNRPA	-0.0437181	-0.82653	-1.51734	0.159445	0.652048	-4.78639
HMGCL	HMGCL	-0.0705598	-0.640518	-1.39004	0.200939	0.666081	-4.78651
DBT	DBT	-0.107138	-0.870732	-1.46244	0.173638	0.652318	-4.78803
TXLNG	TXLNG	-0.0430949	-0.295414	-1.48911	0.166612	0.652048	-4.7887
STT3A	STT3A	-0.0525185	-0.533086	-1.48741	0.167052	0.652048	-4.78929
UBL4A	UBL4A	-0.0430139	-0.542033	-1.47201	0.171089	0.652048	-4.79029
CCZ1;CCZ1B	CCZ1;CCZ1B	0.679669	0.945723	1.16656	0.304851	0.700392	-4.79111
SLC16A1	SLC16A1	-0.0829023	-0.506004	-1.48441	0.167833	0.652048	-4.79143
NAF1	NAF1	-0.0808202	0.334413	-1.47466	0.170387	0.652048	-4.79189
RBM4B	RBM4B	-0.133968	0.12923	-1.41684	0.18937	0.661484	-4.79198
MAGEB2	MAGEB2	0.0544475	0.420154	1.19779	0.293709	0.700392	-4.79364
RPL30	RPL30	-0.0338556	-0.684869	-1.523	0.15804	0.652048	-4.79376
RBM10	RBM10	-0.0518192	-0.559707	-1.48006	0.168969	0.652048	-4.79426
CCNT1	CCNT1	-0.0979754	0.206058	-1.41914	0.188718	0.660537	-4.79449
LARP4	LARP4	-0.0492196	0.374975	-1.48008	0.168962	0.652048	-4.79528
SF3B2	SF3B2	-0.0370456	-0.587573	-1.51999	0.158784	0.652048	-4.79867
LAMTOR1	LAMTOR1	-0.0548792	-0.458936	-1.46823	0.172093	0.652048	-4.79915
KIF4A	KIF4A	-0.0451064	0.552456	-1.48613	0.167386	0.652048	-4.79947
IKBKAP	IKBKAP	-0.0341422	-0.6517	-1.49466	0.165181	0.652048	-4.79979
ARPC1A	ARPC1A	-0.0463958	-0.867103	-1.4776	0.169614	0.652048	-4.80034
PI4K2A	PI4K2A	-0.209229	-0.10893	-1.34206	0.215402	0.670027	-4.80058
DDT;DDTL	DDT;DDTL	0.0564435	0.28623	1.18165	0.299419	0.700392	-4.80248
TRMT5	TRMT5	-0.11555	-0.46202	-1.40874	0.19168	0.662357	-4.80331
RRP12	RRP12	-0.050644	-0.60347	-1.49096	0.166133	0.652048	-4.80347
SEC16A	SEC16A	-0.04801	-0.302451	-1.47314	0.170789	0.652048	-4.80438
UBP1	UBP1	-0.152153	-0.305398	-1.36991	0.206902	0.666869	-4.80503
ATP1A1	ATP1A1	-0.0355919	-0.361318	-1.51832	0.1592	0.652048	-4.80583
BLVRA	BLVRA	-0.0381147	-0.82329	-1.47481	0.170348	0.652048	-4.8072
LARP1	LARP1	-0.0327539	-0.271644	-1.49234	0.165779	0.652048	-4.80877
ANKFY1	ANKFY1	-0.0514504	-0.546574	-1.4694	0.171781	0.652048	-4.80922
LRCH1	LRCH1	0.0750323	0.980195	1.11408	0.324446	0.706869	-4.80975
LRSAM1	LRSAM1	-0.0890363	0.138099	-1.43668	0.180666	0.654847	-4.80988
DIMT1	DIMT1	-0.0436838	0.0991276	-1.45896	0.174572	0.652318	-4.81041
XPO7	XPO7	-0.0429436	-0.815691	-1.46976	0.171684	0.652048	-4.81059
GTF3C4	GTF3C4	-0.0600562	-0.713149	-1.46879	0.171943	0.652048	-4.81323
NFU1	NFU1	-0.201782	-0.318923	-1.4075	0.192035	0.662934	-4.81331
HERC2	HERC2	0.303459	0.345713	1.39423	0.199714	0.666081	-4.81406
GBAS	GBAS	-0.0835119	-0.82737	-1.45711	0.175072	0.652318	-4.81423
TNPO3	TNPO3	-0.0419829	-0.734418	-1.46948	0.171759	0.652048	-4.81511
PFN2	PFN2	-0.0535734	-0.802977	-1.47191	0.171115	0.652048	-4.81618
EIF4G3	EIF4G3	0.111113	0.270795	1.2439	0.258261	0.687983	-4.81974
RFC1	RFC1	-0.0337533	-0.189765	-1.45867	0.17465	0.652318	-4.82045
GTF2H1	GTF2H1	-0.0895277	0.222207	-1.10847	0.315971	0.702058	-4.82102
ANXA3	ANXA3	0.0491703	0.196518	1.18731	0.297404	0.700392	-4.82136
GOT2	GOT2	-0.0374266	-0.991154	-1.5021	0.16328	0.652048	-4.82244
TRAPPC11	TRAPPC11	-0.0469988	0.0643808	-1.23793	0.26032	0.688796	-4.82435
PKM	PKM	-0.0326286	-0.893018	-1.52838	0.156716	0.652048	-4.82474
BCAP29	BCAP29	0.123834	1.08741	1.08175	0.337077	0.714896	-4.82523
PPP1R7	PPP1R7	-0.057962	-0.839823	-1.45609	0.175348	0.652318	-4.82631
TMEM43	TMEM43	-0.0340901	-0.705824	-1.45688	0.175136	0.652318	-4.82674
SQLE	SQLE	0.125118	2.01786	1.22386	0.273214	0.694827	-4.82695
PDCD10	PDCD10	0.0484794	-0.503225	1.45824	0.174766	0.652318	-4.82699
MAGT1	MAGT1	-0.170102	-0.559242	-1.25506	0.248477	0.684515	-4.82733
TPP1	TPP1	0.265104	-1.08969	1.43552	0.180986	0.654847	-4.82836
NARS2	NARS2	-0.0549681	-0.151824	-1.1115	0.314777	0.702058	-4.82919
GORASP2	GORASP2	-0.106936	-0.69228	-1.44626	0.178024	0.652318	-4.82936
DDAH2	DDAH2	-0.571916	-0.344099	-1.25287	0.255193	0.686169	-4.83064
ZFYVE19	ZFYVE19	0.127148	0.687498	1.07359	0.340334	0.715867	-4.83103
2015-09-01	2015-09-01	0.0677434	-0.324256	1.41204	0.187612	0.660492	-4.8311
LRPAP1	LRPAP1	-0.0620473	0.881021	-1.44608	0.178073	0.652318	-4.83251
TECR	TECR	0.0440435	-0.277074	1.40524	0.192687	0.66319	-4.83371
MCCC2	MCCC2	-0.0537434	-0.522156	-1.44611	0.178065	0.652318	-4.83463
NR2C2	NR2C2	-0.165375	1.26971	-1.07994	0.337796	0.714997	-4.83589
NCAPH	NCAPH	0.0436637	-0.425544	1.45829	0.174754	0.652318	-4.83714
SLC16A3	SLC16A3	0.0645167	0.752875	1.10864	0.326542	0.707253	-4.83781
MTMR9	MTMR9	0.275613	0.37914	1.0603	0.345697	0.71954	-4.83844
NELFB	NELFB	-0.0850957	-0.821467	-1.43788	0.180331	0.654847	-4.84081
NOL8	NOL8	-0.123925	-0.259893	-1.38271	0.19927	0.666081	-4.84119
CSNK2A2	CSNK2A2	-0.055128	-0.845277	-1.45024	0.176936	0.652318	-4.84178
TRIM28	TRIM28	-0.0443982	-0.190547	-1.49551	0.164962	0.652048	-4.84273
ADIRF	ADIRF	0.0655109	0.255462	1.12817	0.319076	0.703654	-4.84355
RPS3	RPS3	-0.0365941	-0.680008	-1.49914	0.164034	0.652048	-4.84362
MKRN2	MKRN2	-0.227962	0.689727	-1.35991	0.209919	0.668697	-4.84429
GGA3	GGA3	0.123183	0.114264	1.223	0.265535	0.691721	-4.84503
PCF11	PCF11	-0.0772655	0.597134	-1.09089	0.333462	0.711812	-4.84562
CARHSP1	CARHSP1	-0.0461982	-0.67039	-1.42536	0.183829	0.65702	-4.84618
ASPH	ASPH	-0.064149	-0.563852	-1.43056	0.182368	0.655821	-4.8475
CAND1	CAND1	-0.0314098	-0.954268	-1.48064	0.168817	0.652048	-4.84908
CD44	CD44	-0.0668226	0.401019	-1.12362	0.3208	0.705593	-4.84936
SLC2A1	SLC2A1	0.0579786	0.570191	1.09318	0.32205	0.706671	-4.85074
CRIP1	CRIP1	0.2869	0.403854	1.06664	0.343126	0.717121	-4.85181
GHDC	GHDC	0.220832	-0.577621	1.25572	0.248249	0.684515	-4.85194
RNH1	RNH1	-0.037652	-0.77069	-1.46206	0.17374	0.652318	-4.85343
EML4	EML4	-0.0450933	-0.714568	-1.43216	0.181923	0.655554	-4.85365
RAC1	RAC1	-0.0478009	0.221003	-1.44653	0.177949	0.652318	-4.85411
PTPN6	PTPN6	0.101739	0.861425	1.07052	0.341563	0.716425	-4.8547
GOLM1	GOLM1	0.0801826	2.75947	1.08862	0.334358	0.71288	-4.85472
GIT1	GIT1	-0.0656045	-0.646841	-1.42742	0.183249	0.65702	-4.85473
ANP32A	ANP32A	-0.0385512	-0.895854	-1.47328	0.170753	0.652048	-4.85502
YWHAE	YWHAE	-0.0356386	-0.883686	-1.49374	0.165417	0.652048	-4.85605
VBP1	VBP1	-0.0378633	-0.211451	-1.44537	0.178269	0.652359	-4.85663
ACO2	ACO2	0.0505767	-0.901763	1.45132	0.176642	0.652318	-4.85711
NUP35	NUP35	-0.0953096	-0.405992	-1.41882	0.185677	0.659004	-4.85816
ACP1	ACP1	-0.038055	-0.793906	-1.43697	0.180584	0.654847	-4.85891
FAR1	FAR1	-0.143761	1.30243	-1.35783	0.210551	0.668697	-4.85977
CHTF18	CHTF18	0.14419	0.0484919	1.3526	0.20837	0.667806	-4.86021
PRKD2	PRKD2	-0.116685	0.655672	-1.20422	0.27222	0.694827	-4.86065
TTC27	TTC27	-0.509852	-0.0272211	-1.40747	0.188927	0.660589	-4.86145
SUPV3L1	SUPV3L1	-0.0583705	-0.658725	-1.41887	0.185664	0.659004	-4.86148
PSMD3	PSMD3	-0.0323023	-0.964193	-1.45784	0.174876	0.652318	-4.86159
HSPA6;HSPA7	HSPA6;HSPA7	0.056651	0.308602	1.12815	0.319083	0.703654	-4.86238
PPIB	PPIB	-0.0460656	-0.797835	-1.47059	0.171464	0.652048	-4.86249
SWAP70	SWAP70	-0.0797163	-0.692765	-1.40222	0.190445	0.662071	-4.86279
GRB2	GRB2	-0.0382695	0.179519	-1.43882	0.180072	0.654847	-4.8634
EIF4A3	EIF4A3	-0.0283055	-0.470178	-1.46936	0.171791	0.652048	-4.86465
RABEPK	RABEPK	0.0836286	-0.00230638	1.21125	0.2697	0.693792	-4.86527
COG1	COG1	-0.234528	-0.0387662	-1.3353	0.217509	0.670027	-4.86616
SH3GL1	SH3GL1	-0.0342899	-0.582048	-1.42828	0.183007	0.65702	-4.86824
WDR5	WDR5	-0.0497599	-0.580041	-1.41698	0.186203	0.659999	-4.86947
DRG1	DRG1	-0.0321814	-0.405278	-1.4374	0.180466	0.654847	-4.8703
CDKN2AIP	CDKN2AIP	0.0508877	-0.00362876	1.0447	0.352084	0.7211	-4.87072
CCDC25	CCDC25	0.0930579	-0.42524	1.32804	0.219795	0.670383	-4.87102
RCC2	RCC2	-0.0398747	-0.818614	-1.45381	0.175965	0.652318	-4.87209
COA6	COA6	-0.068701	-0.665197	-1.3757	0.198271	0.666081	-4.8724
MAD2L1	MAD2L1	-0.0577567	0.714459	-1.42174	0.184851	0.658368	-4.87265
GTF2H4	GTF2H4	-0.142049	0.0727483	-1.24617	0.251538	0.684515	-4.87294
NCBP2	NCBP2	0.103917	-0.469664	1.37731	0.197788	0.666081	-4.87718
SSRP1	SSRP1	-0.0414289	-0.662851	-1.45581	0.175423	0.652318	-4.87749
SPATS2	SPATS2	-0.0631823	0.294184	-1.05929	0.346104	0.719603	-4.87774
AMFR	AMFR	-0.266511	1.4147	-1.15203	0.291559	0.700392	-4.87843
TACO1	TACO1	-0.0731874	-0.380606	-1.41157	0.187746	0.660492	-4.87896
ARRB2;DKFZp686L0365	ARRB2;DKFZp686L0365	-0.0921067	0.606672	-1.04972	0.350019	0.71979	-4.87992
GCN1L1	GCN1L1	-0.0323154	-0.669375	-1.44977	0.177066	0.652318	-4.88156
MCM2	MCM2	-0.0341645	-0.215993	-1.45237	0.176358	0.652318	-4.88175
STK3	STK3	-0.050333	0.247544	-1.35992	0.203058	0.666081	-4.88234
GID8	GID8	-0.09092	-0.389238	-1.38924	0.194242	0.664067	-4.8839
ELMO2	ELMO2	-0.0985753	-0.159289	-1.3303	0.215335	0.670027	-4.88402
UFSP2	UFSP2	-0.129058	-0.455379	-1.24613	0.257494	0.687033	-4.88455
C9orf114	C9orf114	-0.134566	-0.262877	-1.31041	0.225425	0.674463	-4.88463
DIS3	DIS3	-0.0320718	-0.657698	-1.43868	0.180112	0.654847	-4.88523
DDOST	DDOST	-0.0449674	-0.700364	-1.43561	0.180962	0.654847	-4.8857
RHEB	RHEB	-0.0784275	-0.0270849	-1.38526	0.195418	0.665139	-4.88605
FKBP8	FKBP8	-0.100296	0.280575	-1.39797	0.191681	0.662357	-4.88691
GRSF1	GRSF1	-0.099847	-0.61052	-1.4268	0.183423	0.65702	-4.88724
HNRNPH1	HNRNPH1	-0.028896	-0.653649	-1.46298	0.173493	0.652318	-4.88765
KDM1A	KDM1A	-0.043364	-0.0473332	-1.40817	0.188725	0.660537	-4.88778
CDK1	CDK1	-0.0362774	-0.219265	-1.43325	0.181619	0.655125	-4.88925
ARHGAP4	ARHGAP4	0.118311	0.848468	1.00077	0.370637	0.732365	-4.89267
MED23	MED23	-0.16007	-0.34304	-1.37711	0.197848	0.666081	-4.893
S100A4	S100A4	0.067096	-0.0996232	1.05578	0.347536	0.719603	-4.89376
YES1	YES1	-0.136088	0.000456611	-1.36973	0.200071	0.666081	-4.89605
LDHB	LDHB	-0.028953	-0.806239	-1.46555	0.172806	0.652318	-4.89672
CDH1	CDH1	-0.0538427	0.731439	-1.01923	0.362743	0.727291	-4.89739
HDHD2	HDHD2	-0.0610185	-0.938924	-1.35653	0.204098	0.666081	-4.89842
PSMD10	PSMD10	-0.0441998	-0.775732	-1.40856	0.18861	0.660537	-4.89988
ATG16L1	ATG16L1	0.19266	-0.0979695	1.14398	0.302231	0.700392	-4.90027
TCF20	TCF20	0.0788227	1.05431	1.12165	0.31081	0.702058	-4.90041
TSEN54	TSEN54	-0.0463576	0.918828	-0.994732	0.373252	0.734239	-4.90139
DNAJC10	DNAJC10	0.278482	-0.547075	1.36914	0.200248	0.666081	-4.90195
PRRC2C	PRRC2C	-0.0311996	0.246729	-1.41022	0.188135	0.660537	-4.90234
RDH13	RDH13	0.0517478	-0.583304	1.30939	0.225753	0.674588	-4.90334
PLEKHG3	PLEKHG3	0.0818332	1.21892	0.989104	0.375704	0.734944	-4.90372
ANXA4	ANXA4	-0.103793	-0.822777	-1.33533	0.213746	0.670027	-4.90399
MAP7	MAP7	-0.278817	-0.0819255	-1.27963	0.235548	0.681207	-4.90406
FERMT1	FERMT1	0.0549164	0.583043	1.01804	0.363245	0.727291	-4.90441
NUP153	NUP153	-0.0778863	0.456762	-1.39332	0.19304	0.66319	-4.90482
EIF3E	EIF3E	-0.0320901	-0.458543	-1.41954	0.185475	0.659004	-4.90507
PIK3C2A	PIK3C2A	0.314214	0.525323	1.32078	0.218366	0.670027	-4.9058
HDDC2	HDDC2	-0.0565229	-0.821452	-1.38269	0.196182	0.665139	-4.90605
KIF5B	KIF5B	-0.0301545	-0.614452	-1.42464	0.184031	0.65702	-4.90647
MUT	MUT	-0.0558606	-0.445686	-1.36915	0.200247	0.666081	-4.90974
SYNRG	SYNRG	-0.091737	1.13887	-0.983453	0.378179	0.734944	-4.90976
EFHD2	EFHD2	-0.0935427	-0.683444	-1.38802	0.194603	0.664659	-4.90997
FOCAD	FOCAD	-0.0957663	-0.348408	-1.31339	0.220745	0.671299	-4.91192
MRPL32	MRPL32	-0.0851572	-0.434764	-1.24842	0.250762	0.684515	-4.91194
CCAR1	CCAR1	-0.0348507	-0.747147	-1.39266	0.193235	0.66319	-4.91259
MAP2K1	MAP2K1	-0.0708429	-0.872977	-1.37546	0.198343	0.666081	-4.91455
DGKA	DGKA	0.0670404	0.554049	0.95774	0.389617	0.73998	-4.91495
C12orf43	C12orf43	-0.0990191	-0.440667	-1.34965	0.206222	0.666081	-4.91547
SMURF2	SMURF2	-0.077283	0.885324	-0.987962	0.376203	0.734944	-4.91613
SCFD1	SCFD1	-0.0616415	-0.746944	-1.38297	0.196099	0.665139	-4.91705
RPS20	RPS20	-0.0389652	-0.877681	-1.41587	0.186519	0.660004	-4.91716
SLC27A2	SLC27A2	-0.0719136	-0.231789	-1.27963	0.235549	0.681207	-4.91731
EPRS	EPRS	-0.0358101	-0.678617	-1.43137	0.182142	0.655675	-4.91877
RPS6KA4	RPS6KA4	-0.0880011	1.25346	-0.978496	0.380361	0.736507	-4.91929
PHF6	PHF6	-0.0359692	-0.530496	-1.38247	0.196249	0.665139	-4.92062
PPP1R13L	PPP1R13L	0.0455064	1.06704	0.988137	0.376126	0.734944	-4.92112
PDZD8	PDZD8	-0.0602448	0.328059	-0.994219	0.363824	0.727855	-4.92131
SULT1A1;SULT1A2	SULT1A1;SULT1A2	0.0728386	0.615905	0.973205	0.382703	0.738458	-4.92135
DNMT1	DNMT1	-0.0323715	0.506447	-1.40389	0.189959	0.661784	-4.92162
ELAVL1	ELAVL1	-0.0387837	-0.734006	-1.41004	0.188188	0.660537	-4.92203
NUCKS1	NUCKS1	-0.0464617	-0.774713	-1.34939	0.206305	0.666081	-4.92318
CKMT1A;CKMT1B	CKMT1A;CKMT1B	-0.0411043	-0.884357	-1.39149	0.193579	0.663593	-4.92427
H2AFV;H2AFZ	H2AFV;H2AFZ	0.0442681	-0.59825	1.41146	0.187778	0.660492	-4.92495
DDI2	DDI2	-0.0623544	-0.61969	-1.35381	0.204937	0.666081	-4.92558
GOSR2	GOSR2	0.109706	0.093114	1.28708	0.229388	0.678136	-4.92683
SMC3	SMC3	-0.0316636	-0.357411	-1.39858	0.191504	0.662357	-4.92713
CLIP1	CLIP1	-0.065176	-0.453981	-1.34434	0.207876	0.66753	-4.92744
CDKN2AIPNL	CDKN2AIPNL	0.120297	-0.501861	1.23236	0.256357	0.686995	-4.92781
NT5DC1	NT5DC1	-0.0500694	-0.719317	-1.38183	0.196437	0.66514	-4.92824
UQCRFS1;UQCRFS1P1	UQCRFS1;UQCRFS1P1	-0.0408267	-0.4415	-1.37164	0.199494	0.666081	-4.92919
DDB1	DDB1	-0.030739	0.051961	-1.41309	0.187311	0.660492	-4.93024
GPN1	GPN1	-0.0912901	-0.335094	-1.34042	0.209103	0.66857	-4.93104
HEXB	HEXB	0.155063	-0.870275	1.35503	0.204558	0.666081	-4.93116
TPD52	TPD52	0.0469784	-0.785083	1.36504	0.201494	0.666081	-4.93283
UQCRC1	UQCRC1	-0.0371725	-0.573552	-1.3943	0.192753	0.66319	-4.93292
DGCR8	DGCR8	-0.0467971	0.0880326	-1.23461	0.251044	0.684515	-4.93346
SMARCD1	SMARCD1	-0.16482	0.0474152	-1.28433	0.230309	0.678136	-4.93406
TEX10	TEX10	-0.0357787	-0.629431	-1.31497	0.220235	0.671149	-4.93449
S100A13	S100A13	-0.0520718	-0.452743	-1.35067	0.205906	0.666081	-4.93545
WDR4	WDR4	0.0701765	-0.630891	1.29092	0.228112	0.677528	-4.93595
MRTO4	MRTO4	-0.0473272	-0.715009	-1.38358	0.195917	0.665139	-4.9366
MRPL9	MRPL9	-0.0617545	-0.390765	-1.29875	0.225521	0.674463	-4.9367
MRPL27	MRPL27	-0.0737282	-0.606737	-1.28494	0.230104	0.678136	-4.93732
BCAP31	BCAP31	-0.0372823	-0.326285	-1.37799	0.197585	0.666081	-4.93763
OSBPL11	OSBPL11	-0.0629581	-0.572598	-1.33956	0.209374	0.668597	-4.93854
KIF3A	KIF3A	-0.0951034	0.0805914	-1.30841	0.219352	0.670132	-4.94157
MRPL14	MRPL14	-0.0712095	-0.225804	-1.28743	0.229271	0.678136	-4.94248
CCBL2	CCBL2	-0.0551069	-0.727746	-1.33302	0.211438	0.669743	-4.94266
ARHGAP29	ARHGAP29	-0.0626482	2.00498	-0.986992	0.376627	0.734944	-4.9428
PFDN2	PFDN2	-0.031515	-0.307245	-1.36408	0.201785	0.666081	-4.94327
FCF1	FCF1	-0.0670924	0.813419	-1.25292	0.244642	0.684515	-4.94604
CCT6A	CCT6A	-0.0351294	-0.85948	-1.41273	0.187414	0.660492	-4.94605
CORO7	CORO7	0.161823	-0.382685	1.35227	0.205412	0.666081	-4.94723
STRAP	STRAP	-0.0351753	-0.538239	-1.39291	0.193162	0.66319	-4.94749
SPRY4	SPRY4	-0.0975372	1.51997	-0.935556	0.399718	0.745648	-4.94995
PDIA6	PDIA6	-0.0418363	-0.806268	-1.39098	0.193728	0.663593	-4.95044
CTAGE5;CTAGE1	CTAGE5;CTAGE1	0.0544497	0.461912	0.942408	0.396575	0.743226	-4.95092
NCKAP1	NCKAP1	-0.032392	-0.721447	-1.3552	0.204507	0.666081	-4.95201
RBMX	RBMX	-0.0425174	-0.997735	-1.3872	0.194845	0.664842	-4.95239
EPHX1	EPHX1	-0.0566125	-0.822939	-1.3511	0.205772	0.666081	-4.95239
PFKM	PFKM	-0.0420339	-0.627703	-1.36078	0.202792	0.666081	-4.95259
RBM3	RBM3	-0.0539969	0.0618148	-1.37165	0.19949	0.666081	-4.95302
SLC1A5	SLC1A5	-0.0467945	0.134769	-1.36808	0.200571	0.666081	-4.95353
RPS21	RPS21	-0.0342414	-0.816276	-1.36511	0.201471	0.666081	-4.95434
CBWD3;CBWD5;CBWD6;CBWD7	CBWD3;CBWD5;CBWD6;CBWD7	0.0816881	1.21099	0.952059	0.392183	0.73998	-4.95712
PSMD13	PSMD13	-0.027283	-0.886536	-1.3764	0.198062	0.666081	-4.95737
CCT5	CCT5	-0.0334244	-0.840692	-1.40505	0.189625	0.661723	-4.95841
BAZ1B	BAZ1B	-0.0360231	-0.0503618	-1.35355	0.205017	0.666081	-4.95964
HMGB2	HMGB2	-0.0581726	-0.853762	-1.37402	0.198777	0.666081	-4.96017
VTA1	VTA1	-0.0347663	-0.787189	-1.35213	0.205455	0.666081	-4.96073
ASPSCR1	ASPSCR1	0.0479594	-0.582941	1.30862	0.219284	0.670132	-4.96139
TBC1D9B	TBC1D9B	-0.079978	-0.342386	-1.31335	0.217744	0.670027	-4.96251
UBA6	UBA6	-0.0316525	-0.849298	-1.35596	0.204274	0.666081	-4.96257
ACSL5	ACSL5	0.0437085	0.0236143	0.978314	0.380442	0.736507	-4.9626
SNX4	SNX4	-0.105404	-0.447016	-1.26061	0.238367	0.683486	-4.96282
CTBP1	CTBP1	0.0348016	-0.704271	1.34276	0.208369	0.667806	-4.96306
ARHGEF12	ARHGEF12	-0.201306	-0.319412	-1.27808	0.232409	0.678136	-4.96371
CHERP	CHERP	-0.0303885	-0.647889	-1.35613	0.20422	0.666081	-4.96399
RRP15	RRP15	-0.041126	-0.211228	-1.32424	0.214235	0.670027	-4.96512
GAN	GAN	0.106833	-0.392844	1.24076	0.248879	0.684515	-4.96676
TNRC6A	TNRC6A	0.213121	0.443093	1.07136	0.318441	0.703654	-4.96685
RBM33	RBM33	0.113908	0.513702	0.93569	0.390558	0.73998	-4.96686
TUBGCP3	TUBGCP3	0.202713	0.315795	1.1547	0.284923	0.699818	-4.96748
LUC7L3	LUC7L3	-0.0328825	-0.864336	-1.35266	0.20529	0.666081	-4.96788
POLR1D	POLR1D	-0.140199	-0.586691	-1.26738	0.236044	0.681207	-4.96823
DDX39B	DDX39B	0.0412251	0.254687	1.00156	0.370297	0.732365	-4.96849
CNOT4	CNOT4	-0.143576	0.866094	-0.901043	0.415865	0.751872	-4.96857
KIAA0196	KIAA0196	-0.0672065	-0.668705	-1.3017	0.221553	0.672299	-4.9689
EHBP1L1	EHBP1L1	0.0468532	0.6262	0.937917	0.398633	0.744296	-4.9691
CUL5	CUL5	-0.05867	-0.807323	-1.32106	0.215255	0.670027	-4.97061
TCP1	TCP1	-0.0304676	-0.902464	-1.39371	0.192926	0.66319	-4.97132
RBM22	RBM22	-0.0444989	0.0596507	-1.32147	0.215123	0.670027	-4.97141
PSMD14	PSMD14	-0.0365557	-0.902056	-1.35475	0.204646	0.666081	-4.97154
SRCAP	SRCAP	-0.0703629	-0.332084	-1.29738	0.22298	0.673265	-4.97187
LSR	LSR	0.0742946	1.60915	0.923785	0.405166	0.749409	-4.97192
PDCL	PDCL	-0.143393	1.4011	-1.15247	0.28578	0.699818	-4.97303
RHOG	RHOG	-0.0701466	-0.721337	-1.31171	0.218279	0.670027	-4.97381
ACAT1	ACAT1	-0.035009	-0.8422	-1.36248	0.202274	0.666081	-4.97472
RAP1GDS1	RAP1GDS1	-0.031899	-0.616728	-1.33466	0.210918	0.668697	-4.9769
SKP1	SKP1	-0.0395553	-0.19417	-1.33872	0.209638	0.668697	-4.97759
PELP1	PELP1	-0.0345763	-0.915791	-1.3351	0.210777	0.668697	-4.9799
SH2D4A	SH2D4A	0.0477322	1.22331	0.904658	0.414149	0.751872	-4.97996
HSBP1	HSBP1	0.0829467	2.4848	1.15112	0.286302	0.700392	-4.9802
FKBP3	FKBP3	-0.0336964	-0.815794	-1.34574	0.207439	0.66724	-4.9814
AGAP3	AGAP3	-0.149423	0.837529	-0.874286	0.428748	0.757811	-4.98155
SMARCC2	SMARCC2	-0.0565369	-0.599063	-1.31488	0.217248	0.670027	-4.98175
TRIM26	TRIM26	-0.0883984	0.169615	-1.23196	0.248411	0.684515	-4.98528
AKAP12	AKAP12	-0.0391249	-0.0252108	-1.35149	0.205653	0.666081	-4.98554
MSH2	MSH2	-0.0384003	-0.321677	-1.34424	0.207907	0.66753	-4.9859
FARSB	FARSB	-0.0395493	-0.913556	-1.34598	0.207365	0.66724	-4.9868
SIPA1	SIPA1	0.194166	0.200779	1.11931	0.304269	0.700392	-4.98841
CUX1	CUX1	-0.0362917	-0.203792	-1.2367	0.246724	0.684515	-4.99025
MED16	MED16	-0.0911762	0.761424	-0.863717	0.433924	0.76123	-4.99032
ACTR6	ACTR6	-0.10254	0.437546	-1.19942	0.263735	0.690595	-4.99123
UTP15	UTP15	-0.0408678	-0.751023	-1.30905	0.219145	0.670132	-4.99159
NSF	NSF	-0.0289235	-0.858879	-1.3355	0.210654	0.668697	-4.99313
HSD17B10	HSD17B10	-0.0314409	-1.00195	-1.34932	0.206325	0.666081	-4.99379
IMP3	IMP3	-0.0338825	0.382503	-1.28447	0.227288	0.676315	-4.99495
SNUPN	SNUPN	-0.0672459	0.0822039	-1.057	0.324524	0.706869	-4.99536
ITGA3	ITGA3	0.0490675	0.414632	0.915223	0.409167	0.750857	-4.99542
EIF3A	EIF3A	-0.0265776	-0.657806	-1.36211	0.202387	0.666081	-4.99602
ABHD10	ABHD10	-0.0452419	-0.965887	-1.32262	0.214752	0.670027	-4.99655
H1FX	H1FX	-0.0427624	0.897138	-1.31032	0.21873	0.670027	-4.99674
ARMC8	ARMC8	-0.10902	-0.623557	-1.23146	0.248587	0.684515	-4.99845
RAB3B	RAB3B	-0.057786	0.665326	-0.861611	0.434962	0.76123	-4.99863
YTHDF1	YTHDF1	-0.0561692	0.318008	-0.870336	0.430676	0.759322	-4.99967
USP15	USP15	-0.0284175	-0.634191	-1.31249	0.218025	0.670027	-5.00036
TNRC6B	TNRC6B	-0.141979	0.312566	-1.2119	0.255645	0.686169	-5.00079
IARS	IARS	-0.0346309	-0.637486	-1.35512	0.20453	0.666081	-5.00124
POM121C	POM121C	-0.068657	1.45996	-0.886352	0.422899	0.754643	-5.00199
ACAT2	ACAT2	-0.0695491	-0.922324	-1.32855	0.212856	0.670027	-5.0052
MATR3	MATR3	-0.0326731	-0.765698	-1.35552	0.204408	0.666081	-5.00611
SBDS	SBDS	-0.03738	-0.390192	-1.31399	0.217538	0.670027	-5.0063
LPP	LPP	-0.050418	0.373569	-0.861667	0.434934	0.76123	-5.00895
NAA35	NAA35	-0.10055	0.196941	-1.12195	0.297735	0.700392	-5.00969
MSTO1	MSTO1	0.065358	0.0498065	1.03336	0.339841	0.715867	-5.01187
SMG8	SMG8	-0.0580219	-0.104695	-1.26031	0.235533	0.681207	-5.01264
TOR1AIP1	TOR1AIP1	-0.0498364	-0.640464	-1.28646	0.226621	0.676039	-5.01316
BCAS2	BCAS2	-0.0473553	-0.292926	-1.29682	0.223165	0.673265	-5.01346
RETSAT	RETSAT	-0.095457	0.309862	-1.24623	0.24045	0.683821	-5.01362
SLAIN2	SLAIN2	-0.0429586	0.391182	-0.846575	0.442426	0.762238	-5.01384
SMC6	SMC6	0.135956	-0.375687	1.25977	0.235719	0.681207	-5.01568
UBXN7	UBXN7	-0.0424503	-0.282213	-1.22347	0.251452	0.684515	-5.01586
ARHGEF16	ARHGEF16	0.0889886	0.49009	0.847465	0.441981	0.762238	-5.01771
EIF2S3;EIF2S3L	EIF2S3;EIF2S3L	-0.0330553	-0.212898	-1.33034	0.212287	0.670027	-5.01809
2002-09-01	2002-09-01	-0.0344953	-0.404191	-1.31753	0.216392	0.670027	-5.0181
DEF6	DEF6	0.129182	0.775063	0.816801	0.457506	0.763336	-5.01905
ARHGEF1	ARHGEF1	0.0986702	-0.301531	1.26443	0.234111	0.681138	-5.01923
MRPL13	MRPL13	-0.0499755	-0.536645	-1.26719	0.233161	0.678931	-5.02041
PPCS	PPCS	-0.0488111	-0.913332	-1.10778	0.30342	0.700392	-5.02063
VANGL1	VANGL1	0.0388084	0.829665	0.82992	0.450812	0.763336	-5.02261
PRPF39	PRPF39	0.150065	-0.361593	1.20527	0.258075	0.687983	-5.02275
WBP11	WBP11	-0.0667792	-0.598762	-1.27748	0.229649	0.678136	-5.02292
NAT10	NAT10	-0.0370556	-0.496202	-1.31516	0.217158	0.670027	-5.0235
PSMD11	PSMD11	-0.0392559	-0.720004	-1.32222	0.214882	0.670027	-5.02351
PRDX4	PRDX4	-0.0414562	-0.760663	-1.3138	0.2176	0.670027	-5.02364
PPP2R1A	PPP2R1A	-0.0304075	-0.256491	-1.33201	0.211758	0.670027	-5.02423
USP8	USP8	-0.0459378	-0.0880557	-1.20826	0.256978	0.686995	-5.0245
PDCD5	PDCD5	-0.0292334	-0.407622	-1.3002	0.222048	0.672469	-5.02453
NDUFB1	NDUFB1	-0.057307	-0.324802	-1.01523	0.347759	0.719603	-5.02514
EEF1E1;EEF1E1-BLOC1S5	EEF1E1;EEF1E1-BLOC1S5	0.0380586	0.552535	0.876871	0.427489	0.756125	-5.02531
HEATR1	HEATR1	-0.0419079	-0.428685	-1.30789	0.219523	0.670132	-5.02553
CKAP5	CKAP5	-0.0274962	0.767283	-1.31573	0.216975	0.670027	-5.02682
FASTKD2	FASTKD2	-0.0994041	-0.0896406	-1.12606	0.291883	0.700392	-5.02729
ASNS	ASNS	-0.0393626	-0.21993	-1.31968	0.215697	0.670027	-5.02764
RSBN1L	RSBN1L	-0.136052	-0.177429	-1.18053	0.267302	0.693087	-5.02769
COA7	COA7	0.0517555	0.904126	0.855785	0.437842	0.761937	-5.02847
PTER	PTER	0.0491953	-0.680591	1.22375	0.251351	0.684515	-5.02877
SNIP1	SNIP1	-0.0653161	1.03091	-0.818967	0.456395	0.763336	-5.02894
RPS6KB1	RPS6KB1	0.0603997	1.24891	0.827745	0.451917	0.763336	-5.02944
SH3BGRL3	SH3BGRL3	-0.0557575	-0.681804	-1.25359	0.23787	0.683486	-5.02993
TYMP	TYMP	-0.0494027	-0.136246	-0.824595	0.45352	0.763336	-5.03061
ENOPH1	ENOPH1	-0.0437301	-0.916447	-1.27147	0.231697	0.678136	-5.0311
POLD3	POLD3	-0.102871	-0.0208902	-1.23645	0.243914	0.684515	-5.03228
LGALS3BP	LGALS3BP	0.0447112	1.88959	0.861252	0.435139	0.76123	-5.03262
BRAT1	BRAT1	-0.076503	1.05266	-1.2591	0.235951	0.681207	-5.03262
ARHGEF10	ARHGEF10	0.0436528	-0.799832	0.997124	0.355816	0.723537	-5.03284
NAA30	NAA30	-0.175051	0.564096	-0.93188	0.392352	0.73998	-5.03352
AKAP2	AKAP2	0.103942	0.592505	0.966139	0.37646	0.734944	-5.0344
CAT	CAT	-0.0885567	-0.37776	-1.27228	0.231418	0.678136	-5.03486
SUN1	SUN1	-0.0421118	1.33927	-0.851642	0.439899	0.761937	-5.03549
CDC40	CDC40	-0.0734188	0.156019	-1.24992	0.239154	0.683486	-5.03563
RAB3GAP1	RAB3GAP1	-0.0327812	-0.370981	-1.27083	0.231914	0.678136	-5.03637
CPSF2	CPSF2	-0.0544889	0.426307	-1.27348	0.231008	0.678136	-5.03657
CORO1C	CORO1C	-0.0433101	-0.80953	-1.28826	0.226016	0.674803	-5.03703
SFXN4	SFXN4	-0.0980216	-0.323391	-1.11045	0.302343	0.700392	-5.03736
NOP14	NOP14	-0.0646912	-0.0995985	-1.26731	0.233121	0.678931	-5.03775
FNTA	FNTA	-0.0566858	-0.669421	-1.25559	0.237172	0.68274	-5.03782
DNPH1	DNPH1	-0.050966	-0.669737	-1.27222	0.231439	0.678136	-5.03806
POMP	POMP	-0.115879	3.0737	-1.03356	0.339755	0.715867	-5.03821
IQGAP1	IQGAP1	-0.0282536	-0.735235	-1.31721	0.216496	0.670027	-5.03847
TFDP1	TFDP1	-0.275463	1.46815	-1.00567	0.351997	0.7211	-5.03884
EXOG	EXOG	-0.0855233	-0.337756	-1.00102	0.349114	0.719603	-5.04005
MRM1	MRM1	0.0464035	0.474079	0.788354	0.472283	0.771142	-5.04085
RAB14	RAB14	-0.0422135	-0.508143	-1.28459	0.227248	0.676315	-5.04184
TXNDC5	TXNDC5	-0.0392256	-0.735579	-1.29761	0.222906	0.673265	-5.04199
GNPNAT1	GNPNAT1	-0.0529066	-0.918721	-1.2621	0.234914	0.681207	-5.0435
MRPL30	MRPL30	-0.0632303	-0.259684	-1.13611	0.287892	0.700392	-5.04399
RPL18A	RPL18A	-0.0416279	-0.684848	-1.29156	0.224914	0.674361	-5.04562
CEP131	CEP131	0.0676014	0.754531	0.797824	0.467323	0.768476	-5.04602
PFDN1	PFDN1	-0.0490071	-0.608088	-1.24821	0.239752	0.683486	-5.04779
ZFAND1	ZFAND1	0.0678813	-0.253034	1.1505	0.282249	0.698519	-5.04928
CPSF6	CPSF6	-0.0291747	-0.822283	-1.28461	0.22724	0.676315	-5.04941
ENDOD1	ENDOD1	0.0449535	0.256278	0.803601	0.464317	0.766633	-5.0495
HADH	HADH	-0.0348984	-0.901899	-1.28185	0.22817	0.677528	-5.04998
PPWD1	PPWD1	-0.0962403	-1.00835	-1.24086	0.242348	0.684515	-5.05018
CIAPIN1	CIAPIN1	-0.034017	-0.169407	-1.27075	0.231941	0.678136	-5.05036
POLR2D	POLR2D	-0.0776888	-0.0446963	-1.23037	0.246087	0.684515	-5.05072
TPX2	TPX2	0.332838	4.16996	0.838316	0.446569	0.762619	-5.05092
AKR1A1	AKR1A1	-0.0439675	-0.880926	-1.27628	0.230055	0.678136	-5.05158
TSEN34	TSEN34	-0.0791464	1.08069	-1.17377	0.26987	0.693792	-5.05169
GTF3C1	GTF3C1	-0.0320385	0.741741	-1.26217	0.234891	0.681207	-5.0531
LANCL2	LANCL2	0.0851562	-0.876157	1.18878	0.264196	0.690601	-5.05331
SH3GLB2	SH3GLB2	-0.0766261	-0.403201	-1.21911	0.250153	0.684515	-5.05356
PDLIM7	PDLIM7	0.182735	-0.117338	1.1129	0.301358	0.700392	-5.05385
RFC3	RFC3	-0.0426332	-0.469362	-1.25149	0.238604	0.683486	-5.05416
STX3	STX3	-0.0763502	-0.53672	-1.11803	0.295107	0.700392	-5.05453
COPB1	COPB1	-0.0346191	-0.732412	-1.29389	0.22414	0.674052	-5.05478
HDAC1	HDAC1	-0.0562476	0.159541	-1.27046	0.232041	0.678136	-5.05491
COPA	COPA	-0.0344107	-0.714586	-1.29301	0.22443	0.674052	-5.05501
DPY30	DPY30	-0.26219	-0.481171	-1.23034	0.246097	0.684515	-5.05503
VDAC1	VDAC1	-0.0376451	-0.941542	-1.30383	0.220855	0.671299	-5.05534
RAB23	RAB23	0.0516419	-0.538616	1.21092	0.253146	0.685829	-5.05543
THOC7;NIF3L1BP1	THOC7;NIF3L1BP1	-0.0380411	0.871734	-0.787639	0.47266	0.7714	-5.05566
CTU1	CTU1	-0.0997568	0.498877	-0.93568	0.390563	0.73998	-5.05711
LUZP1	LUZP1	0.115851	0.279931	1.14282	0.285249	0.699818	-5.05733
RPL7	RPL7	-0.0400861	-0.706211	-1.30421	0.22073	0.671299	-5.05787
NCK1	NCK1	0.113417	0.223423	1.04889	0.333174	0.711643	-5.05962
LAS1L	LAS1L	-0.0491919	-0.178122	-1.24204	0.241929	0.684515	-5.06036
ADPGK	ADPGK	-0.102065	-0.818275	-1.20895	0.253869	0.686169	-5.06048
ZC3H7B	ZC3H7B	-0.0518286	-0.152644	-1.20748	0.254411	0.686169	-5.06125
ERCC6L	ERCC6L	-0.0410444	-0.421969	-1.23594	0.244094	0.684515	-5.06277
KHSRP	KHSRP	-0.0287849	-0.722217	-1.30058	0.221923	0.672469	-5.06321
TLN1	TLN1	0.0361866	0.848444	0.871962	0.429881	0.758677	-5.06326
TRMT1L	TRMT1L	-0.0636746	-0.515744	-1.2372	0.243648	0.684515	-5.06408
ACBD3	ACBD3	-0.0497101	-0.366499	-1.24879	0.239551	0.683486	-5.06418
HSP90AB4P	HSP90AB4P	0.0844725	-0.731256	1.18584	0.265298	0.691614	-5.06469
NFKB2	NFKB2	-0.0792995	0.116408	-1.1593	0.27543	0.696402	-5.065
TRIM72	TRIM72	0.037356	0.229155	0.826803	0.452396	0.763336	-5.0656
ATG3	ATG3	-0.0534935	-0.556429	-1.2322	0.24543	0.684515	-5.06624
FAM50A	FAM50A	-0.0449856	-0.235835	-1.24165	0.242067	0.684515	-5.06633
MRPL43	MRPL43	-0.0725381	-0.70071	-1.21731	0.25081	0.684515	-5.06643
ZC3H15	ZC3H15	-0.0355214	-0.294112	-1.24982	0.239188	0.683486	-5.06707
HADHA	HADHA	-0.0255301	-0.575903	-1.28156	0.22827	0.677528	-5.06815
MDH1	MDH1	0.0630765	-0.380813	1.0974	0.307644	0.700392	-5.06829
SND1	SND1	-0.0298205	-0.722512	-1.29428	0.22401	0.674052	-5.06854
ATP2A2	ATP2A2	-0.0296293	-0.618209	-1.27514	0.230444	0.678136	-5.07016
POLD1	POLD1	0.0547044	0.0840679	1.24326	0.241499	0.684515	-5.07092
SIRT1	SIRT1	0.126435	-0.107556	1.20033	0.257055	0.686995	-5.07098
TFB1M	TFB1M	0.0736146	0.0690831	1.1351	0.28829	0.700392	-5.07134
SF3B6	SF3B6	0.0349534	1.49356	0.809314	0.46136	0.765685	-5.07142
MANF	MANF	-0.0544705	-0.82724	-1.23658	0.243866	0.684515	-5.07164
IRF2BPL	IRF2BPL	-0.0949784	0.160958	-0.930574	0.392968	0.73998	-5.072
RSBN1	RSBN1	0.202043	0.652772	0.958566	0.373459	0.734239	-5.072
DNAJC13	DNAJC13	0.0487566	-0.581516	1.22011	0.24979	0.684515	-5.07202
FYCO1	FYCO1	-0.0816232	-0.0897398	-1.17091	0.268174	0.693087	-5.07269
CDK11B;CDC2L1	CDK11B;CDC2L1	0.0362638	0.76542	0.795598	0.468486	0.769919	-5.07305
PCID2	PCID2	0.053361	-0.412088	1.14613	0.283952	0.698519	-5.07329
NOP58	NOP58	-0.050058	-0.930726	-1.27385	0.230884	0.678136	-5.07384
PIP4K2C	PIP4K2C	-0.0896623	-0.49253	-1.19909	0.257516	0.687033	-5.07459
PRPF31	PRPF31	-0.0480541	0.202486	-1.23129	0.245756	0.684515	-5.07536
PABPN1	PABPN1	0.0875349	-0.166191	0.799669	0.466362	0.768271	-5.07582
TAP1	TAP1	-0.0570582	0.952971	-0.729375	0.504073	0.78671	-5.07764
RAB12	RAB12	-0.0626064	0.228233	-0.948653	0.378103	0.734944	-5.0779
TRAP1	TRAP1	-0.0250377	-0.689318	-1.28008	0.22877	0.678136	-5.07798
SURF4	SURF4	0.0412179	-0.741151	1.2209	0.249505	0.684515	-5.0783
FAM192A;NIP30	FAM192A;NIP30	0.0538149	1.17583	0.733719	0.501679	0.78653	-5.08006
ARPC5L	ARPC5L	0.0390321	-0.700678	1.21278	0.252462	0.685829	-5.08024
HNRNPUL1	HNRNPUL1	-0.0382475	-0.690164	-1.25605	0.237011	0.68274	-5.08044
REEP5	REEP5	-0.0677172	-0.707552	-1.21728	0.250819	0.684515	-5.08044
AASDHPPT	AASDHPPT	-0.0345931	-0.308963	-1.23149	0.245687	0.684515	-5.08151
CRIP2	CRIP2	-0.0365086	-0.17636	-0.731989	0.502631	0.78653	-5.08201
DNAJB11	DNAJB11	0.0351712	0.199351	0.803692	0.46427	0.766633	-5.08285
ATG7	ATG7	-0.0555246	-0.609317	-1.19424	0.259328	0.688768	-5.08317
HSPD1	HSPD1	-0.030134	-1.01121	-1.31323	0.217783	0.670027	-5.0842
ARF4	ARF4	-0.0363483	-0.290163	-1.24064	0.242423	0.684515	-5.08431
CTTNBP2NL	CTTNBP2NL	-0.253409	0.0114083	-1.05522	0.325282	0.706869	-5.08453
CXXC1	CXXC1	0.226909	-0.118096	1.14357	0.281578	0.698519	-5.08495
OAT	OAT	-0.0317248	-0.0685376	-1.26911	0.232504	0.678136	-5.0855
XPA	XPA	0.0653897	0.789532	0.997975	0.355434	0.723537	-5.0861
DIDO1	DIDO1	-0.0349016	-0.590295	-1.21098	0.253124	0.685829	-5.0877
ZMYM4	ZMYM4	0.0478191	0.217296	1.12486	0.292366	0.700392	-5.08874
IMPACT	IMPACT	0.0624409	-0.275212	0.945902	0.3794	0.736102	-5.0889
NSL1	NSL1	-0.0507822	0.657389	-0.88895	0.41301	0.751872	-5.08897
TBCC	TBCC	-0.155698	-0.0414	-1.18895	0.261311	0.690351	-5.09048
WDR11	WDR11	-0.0543337	-0.659041	-1.19422	0.259335	0.688768	-5.09262
RAB8A	RAB8A	-0.0364574	-0.632077	-1.21091	0.253149	0.685829	-5.09314
ATP2B1	ATP2B1	-0.0502779	-0.654846	-1.21827	0.25046	0.684515	-5.09353
NAMPT	NAMPT	0.0357374	0.266493	0.799604	0.466396	0.768271	-5.09387
COPS4	COPS4	-0.0278259	-0.873474	-1.24154	0.242107	0.684515	-5.0945
RPS23	RPS23	-0.0321658	-0.715797	-1.24541	0.24074	0.684098	-5.09493
PSMD12	PSMD12	-0.0293827	-0.859565	-1.24959	0.239268	0.683486	-5.09495
UQCC2	UQCC2	0.0407205	0.822617	0.713045	0.513147	0.791438	-5.09625
LDHA	LDHA	-0.0324778	-0.933057	-1.29158	0.224908	0.674361	-5.09689
ANXA7	ANXA7	-0.0277776	-0.525181	-1.22597	0.247669	0.684515	-5.09707
NUDC	NUDC	-0.0388158	-0.815184	-1.25823	0.236254	0.681207	-5.09712
CSNK2A1;CSNK2A3	CSNK2A1;CSNK2A3	-0.0305711	-0.606215	-1.24653	0.240346	0.683821	-5.09743
ARPC4-TTLL3;ARPC4	ARPC4-TTLL3;ARPC4	0.0400705	0.277092	0.770063	0.481977	0.774801	-5.09756
CMAS	CMAS	-0.0869558	-0.2937	-1.18965	0.261048	0.690206	-5.09794
ACTR1A	ACTR1A	-0.0300693	-0.722583	-1.23849	0.243189	0.684515	-5.09868
EPPK1	EPPK1	-0.0502878	-0.508567	-1.20018	0.257113	0.686995	-5.09979
RFC2	RFC2	-0.0451268	-0.514376	-1.22319	0.248675	0.684515	-5.09998
MAPRE2	MAPRE2	-0.0818613	-0.0792985	-1.2052	0.255251	0.686169	-5.1002
DDX54	DDX54	0.0357558	0.98525	0.772531	0.48066	0.774799	-5.10193
MRE11A	MRE11A	-0.0472628	-0.790744	-1.19456	0.259206	0.688768	-5.10197
ATP6V1D	ATP6V1D	-0.0333131	0.634886	-1.17887	0.265129	0.691614	-5.10197
ECD	ECD	-0.0538645	1.19576	-1.19356	0.259581	0.688796	-5.10206
GOPC	GOPC	0.221653	0.585014	1.13853	0.283571	0.698519	-5.10253
SEC22B	SEC22B	-0.0406597	-0.800356	-1.2084	0.254072	0.686169	-5.10359
UGGT1	UGGT1	-0.0353658	-0.721484	-1.22871	0.246682	0.684515	-5.10399
RABGGTA	RABGGTA	0.0580458	-0.21156	0.949984	0.377477	0.734944	-5.10514
SH3BP1	SH3BP1	-0.0364309	0.452184	-0.724043	0.507023	0.787733	-5.10597
LEO1	LEO1	-0.0663677	-0.74638	-1.18162	0.264084	0.690601	-5.10653
GGCT	GGCT	-0.0376743	-1.00225	-1.20985	0.253537	0.686169	-5.1067
ATP6V1C1	ATP6V1C1	-0.0331102	-0.193076	-1.20427	0.255597	0.686169	-5.10784
NDUFA5	NDUFA5	0.0416439	0.548379	0.726856	0.505465	0.786798	-5.10957
BTF3L4	BTF3L4	-0.0497025	-0.843899	-1.20449	0.255514	0.686169	-5.10972
KIF11	KIF11	-0.0516742	1.72392	-1.21458	0.251804	0.684713	-5.11005
RAB5C	RAB5C	-0.0363131	-0.536733	-1.22944	0.24642	0.684515	-5.11017
KDM2A	KDM2A	-0.103566	0.47354	-0.982979	0.362211	0.727291	-5.11049
UBA2	UBA2	-0.0283984	-0.938611	-1.23357	0.244942	0.684515	-5.11274
TSSC4	TSSC4	0.0462319	0.345416	0.67455	0.535002	0.801702	-5.11279
APOBEC3C	APOBEC3C	0.0462977	-0.132296	1.15029	0.276193	0.696867	-5.11393
RNF214	RNF214	-0.0981136	-0.451459	-1.16631	0.269948	0.693792	-5.11461
COLGALT1	COLGALT1	0.051038	-0.641091	1.19199	0.260169	0.688796	-5.11529
SYNJ2BP-COX16;SYNJ2BP	SYNJ2BP-COX16;SYNJ2BP	0.0609131	0.543333	0.669588	0.537866	0.803956	-5.1158
PPP1R2;PPP1R2P3	PPP1R2;PPP1R2P3	-0.0949951	-0.0739268	-1.12126	0.290484	0.700392	-5.11658
CLYBL	CLYBL	-0.0882602	-0.00501048	-0.648948	0.549893	0.812316	-5.11695
PFN1	PFN1	-0.0318654	-0.83095	-1.25842	0.236188	0.681207	-5.11715
RAB11FIP1	RAB11FIP1	-0.0899696	-0.281724	-1.15673	0.273668	0.694888	-5.11804
EXOSC5	EXOSC5	-0.0527104	-0.817376	-1.18484	0.262862	0.690595	-5.11844
TBCB	TBCB	0.0322577	0.755223	0.730278	0.503574	0.78653	-5.11939
PRKDC	PRKDC	-0.0262836	-0.753314	-1.25133	0.23866	0.683486	-5.12028
ETFA	ETFA	-0.0314311	-0.906713	-1.22754	0.247106	0.684515	-5.12072
SPIN1	SPIN1	-0.0456194	0.474375	-1.10967	0.295201	0.700392	-5.12082
VPS26B	VPS26B	0.0800963	0.0309278	0.859663	0.42758	0.756125	-5.12093
DNMBP	DNMBP	0.0320913	0.288453	0.71563	0.511703	0.790244	-5.12111
TAMM41	TAMM41	-0.12787	-0.593196	-1.10363	0.297682	0.700392	-5.12145
GATB;PET112	GATB;PET112	0.0427206	0.941875	0.652702	0.547692	0.81067	-5.1215
SYMPK	SYMPK	-0.030097	-0.543018	-1.20363	0.255833	0.686169	-5.12209
PRPF8	PRPF8	-0.0259586	0.00900691	-1.24848	0.23966	0.683486	-5.12269
GATC	GATC	-0.0697021	-0.177407	-0.676851	0.527253	0.79856	-5.12328
SVIL	SVIL	-0.0808469	1.20879	-0.645334	0.552019	0.813722	-5.12358
SEC61B	SEC61B	-0.0547384	1.0825	-1.1846	0.262955	0.690595	-5.12399
RRAGC;RRAGD	RRAGC;RRAGD	-0.0627934	-0.678255	-1.14402	0.278667	0.697393	-5.12463
PPP1R9B	PPP1R9B	0.132241	-0.0724423	1.07174	0.314241	0.702058	-5.12495
MRPL23	MRPL23	-0.0384673	-0.59152	-1.14418	0.278601	0.697393	-5.12581
SCAMP1	SCAMP1	-0.0515699	-0.322669	-1.15398	0.274744	0.695717	-5.12651
MIEN1	MIEN1	-0.0561552	-0.452903	-1.12602	0.285866	0.699818	-5.12673
RAF1	RAF1	0.0962365	0.950715	0.84745	0.43377	0.76123	-5.12685
PPP4R2	PPP4R2	-0.0571464	0.442039	-1.16323	0.271139	0.694026	-5.12695
RPLP0;RPLP0P6	RPLP0;RPLP0P6	-0.0333237	-0.764268	-1.25089	0.238814	0.683486	-5.12731
CHCHD4	CHCHD4	0.114	-0.875656	1.08799	0.304176	0.700392	-5.1291
GGH	GGH	0.361126	0.133095	1.16274	0.271328	0.694026	-5.12951
PSMA1	PSMA1	-0.0329082	-0.970607	-1.22261	0.248885	0.684515	-5.13056
NEDD4	NEDD4	0.0797449	0.406959	0.650804	0.542658	0.808405	-5.1313
GTF2E1	GTF2E1	-0.164263	-0.71576	-1.03044	0.332116	0.711172	-5.1313
RHOA	RHOA	-0.0356526	0.629721	-1.21703	0.250912	0.684515	-5.13309
RPL8	RPL8	-0.0304775	-0.728948	-1.22726	0.247203	0.684515	-5.13318
CBLL1	CBLL1	0.0555732	0.197381	0.646922	0.544978	0.80942	-5.13333
RABGGTB	RABGGTB	-0.0570416	-0.146636	-1.15821	0.27309	0.694827	-5.13502
POLR2L	POLR2L	-0.0558862	0.673037	-1.03416	0.330474	0.710144	-5.13534
RAB10	RAB10	-0.0411432	-0.662824	-1.18566	0.262555	0.690595	-5.13586
VAMP8	VAMP8	0.100099	0.295322	0.662928	0.535451	0.801702	-5.1359
UBA5	UBA5	0.0440061	-0.731548	1.1695	0.268718	0.693372	-5.136
RPN1	RPN1	-0.0297613	-0.716061	-1.22388	0.248423	0.684515	-5.13716
INF2	INF2	-0.0734264	-0.515109	-1.14962	0.276454	0.696867	-5.13723
TKFC;DAK	TKFC;DAK	0.0303617	0.240657	0.685174	0.528906	0.79929	-5.13725
MBOAT7	MBOAT7	0.0384968	0.428985	0.663418	0.535161	0.801702	-5.13727
C8orf33	C8orf33	-0.0368154	-0.0284435	-1.17102	0.268134	0.693087	-5.13742
RFK	RFK	-0.0520611	0.201338	-1.14285	0.279129	0.697393	-5.13794
MMS19	MMS19	0.0338838	-0.48216	1.17988	0.264743	0.691187	-5.13847
EIF2AK4	EIF2AK4	0.0831148	-0.492176	0.878949	0.407672	0.750583	-5.13872
ALDH2	ALDH2	-0.0532327	-0.732364	-1.18317	0.263494	0.690595	-5.13899
LAMTOR3	LAMTOR3	0.0791843	-0.755238	1.13224	0.283364	0.698519	-5.13906
SUCLA2	SUCLA2	-0.0335699	-0.810683	-1.17371	0.2671	0.693087	-5.13935
ACTL6A	ACTL6A	-0.0519963	-0.788111	-1.18099	0.264323	0.690601	-5.14062
GNA11	GNA11	-0.0571217	0.269557	-1.15632	0.273827	0.694888	-5.14132
THNSL1	THNSL1	0.146949	-0.527584	1.04159	0.327216	0.707466	-5.14159
CTSD	CTSD	0.0687746	-0.256684	1.18553	0.262602	0.690595	-5.1419
ELP4	ELP4	-0.178528	0.44366	-1.11426	0.290648	0.700392	-5.14192
SRSF3	SRSF3	0.0322737	0.313425	0.745756	0.495088	0.782514	-5.14264
MTUS1	MTUS1	-0.0380331	1.43759	-0.647674	0.550642	0.812505	-5.1443
GSK3A	GSK3A	-0.0637739	-0.249433	-1.13158	0.283627	0.698519	-5.14451
ATIC	ATIC	-0.0335945	-0.900704	-1.22488	0.248064	0.684515	-5.14468
FTSJ3	FTSJ3	-0.0511228	-0.439165	-1.18377	0.26327	0.690595	-5.14689
KITLG	KITLG	0.049575	1.85892	0.625433	0.563819	0.81868	-5.14711
PITRM1	PITRM1	-0.0275569	-0.763492	-1.19238	0.260025	0.688796	-5.14819
PPP2R5C	PPP2R5C	0.162434	0.243225	1.01988	0.33681	0.714896	-5.1483
BROX	BROX	-0.0461717	0.534597	-0.647166	0.550941	0.812505	-5.14853
FKBP9	FKBP9	0.0654083	0.0389821	0.621348	0.560428	0.817966	-5.14901
SIN3B	SIN3B	-0.373903	0.999414	-0.845811	0.424746	0.755262	-5.14922
POLR2I	POLR2I	-0.0369498	0.254463	-1.13312	0.283008	0.698519	-5.14978
POLR1E	POLR1E	-0.107713	-0.255418	-1.08257	0.306454	0.700392	-5.15023
MCM5	MCM5	-0.0284754	-0.325664	-1.2074	0.254439	0.686169	-5.15219
AGPAT9	AGPAT9	-0.0289797	0.91909	-0.618381	0.56804	0.82027	-5.15304
RHOT1	RHOT1	-0.226858	-0.237347	-0.999909	0.345827	0.71954	-5.1532
ZNF280C	ZNF280C	-0.152189	0.160399	-1.00804	0.342135	0.716425	-5.15359
GALNT2	GALNT2	-0.0780295	-0.0839833	-1.14214	0.279412	0.697544	-5.15678
ABI2	ABI2	-0.0967049	0.162415	-0.592029	0.584001	0.827783	-5.15726
CENPC	CENPC	-0.062386	1.64036	-0.581025	0.590751	0.829547	-5.15782
F11R	F11R	-0.110458	0.19888	-0.88301	0.409982	0.750857	-5.15789
FLYWCH2	FLYWCH2	-0.21435	0.346604	-1.06163	0.315377	0.702058	-5.15812
TFIP11	TFIP11	-0.0444983	0.22058	-1.08246	0.3065	0.700392	-5.15845
DNAJB4	DNAJB4	-0.131469	-0.345395	-0.829357	0.443065	0.762238	-5.1585
PRKCD	PRKCD	-0.057924	-0.395808	-1.11818	0.289049	0.700392	-5.15878
PLCB3	PLCB3	-0.0512036	-0.753701	-1.14693	0.277516	0.697393	-5.16073
KARS	KARS	-0.0298229	-0.905099	-1.19171	0.260274	0.688796	-5.16083
SFXN3	SFXN3	-0.0750308	-0.898817	-1.06841	0.312466	0.702058	-5.16128
MIA3	MIA3	-0.0999528	-0.5046	-1.15048	0.276116	0.696867	-5.16151
JUP	JUP	0.0414759	0.720799	1.15551	0.274146	0.695197	-5.16163
SETX	SETX	0.033227	1.42507	0.603534	0.576997	0.825449	-5.16255
PAK1	PAK1	-0.0700768	-0.211745	-0.995934	0.347643	0.719603	-5.16257
NUDT9	NUDT9	-0.516974	-0.00558365	-0.856444	0.423442	0.75523	-5.16349
EIF5A;EIF5AL1	EIF5A;EIF5AL1	-0.0294461	-0.686442	-1.21081	0.253184	0.685829	-5.16469
IQGAP3	IQGAP3	-0.0495346	1.72619	-0.939627	0.377713	0.734944	-5.16656
CADM4	CADM4	-0.029193	0.832554	-0.562734	0.60208	0.831693	-5.16661
RNMT	RNMT	-0.0676692	-0.572915	-1.01685	0.338166	0.714997	-5.16708
MKL2	MKL2	0.0600073	1.17424	0.580797	0.590891	0.829547	-5.16851
TAOK2	TAOK2	0.038108	0.976885	0.568156	0.598707	0.831693	-5.16879
LNPEP	LNPEP	0.222727	-0.288587	1.07984	0.305001	0.700392	-5.1692
USP3	USP3	-0.039854	1.22918	-0.620382	0.566841	0.820173	-5.16969
PIK3C3	PIK3C3	-0.144488	0.0755478	-0.996386	0.347436	0.719603	-5.16984
EGLN1	EGLN1	-0.115406	-0.31506	-1.10032	0.296398	0.700392	-5.17016
FAM160B1	FAM160B1	-0.168421	-0.102502	-0.96998	0.35968	0.726554	-5.17018
ADAM9	ADAM9	-0.0327821	2.02324	-0.616959	0.568894	0.820833	-5.17072
COX6B1	COX6B1	-0.0654901	-0.00903631	-1.09773	0.297476	0.700392	-5.1708
POLR3B	POLR3B	-0.0387012	-0.578757	-1.12004	0.28829	0.700392	-5.17092
MVB12A	MVB12A	-0.116957	0.668797	-1.09365	0.29918	0.700392	-5.17109
CHCHD2;CHCHD2P9	CHCHD2;CHCHD2P9	-0.174498	3.94779	-1.08709	0.304553	0.700392	-5.17129
HADHB	HADHB	-0.0366204	-0.831145	-1.165	0.270451	0.693792	-5.17241
FDX1	FDX1	0.0462552	0.136802	1.04394	0.323069	0.706714	-5.17257
IFT27	IFT27	-0.0438592	-0.476492	-1.12115	0.287839	0.700392	-5.17287
GCDH	GCDH	-0.107206	-0.937153	-1.04876	0.32096	0.705593	-5.17326
UBFD1	UBFD1	-0.0968279	-0.648273	-1.11107	0.291958	0.700392	-5.17356
HSPA12A	HSPA12A	0.153553	-0.552825	1.03273	0.328019	0.708155	-5.17402
STMN1	STMN1	-0.034704	-0.349389	-1.16503	0.270442	0.693792	-5.17427
PATL1	PATL1	-0.189455	-0.587952	-1.08474	0.302926	0.700392	-5.17489
ARHGAP35;GRLF1	ARHGAP35;GRLF1	0.0549615	0.937793	0.546145	0.612471	0.837552	-5.17622
GIGYF2	GIGYF2	-0.028348	-0.224426	-1.14596	0.2779	0.697393	-5.1763
CPSF1	CPSF1	-0.030903	-0.726722	-1.14025	0.280161	0.698058	-5.17658
PCGF2	PCGF2	-0.11817	1.35425	-0.529127	0.623245	0.841869	-5.17667
COG2	COG2	-0.0712527	-0.325886	-1.04009	0.324762	0.706869	-5.17835
VARS	VARS	-0.0258488	-0.763729	-1.18417	0.263116	0.690595	-5.17882
DHX40	DHX40	-0.0617461	0.677286	-1.09713	0.297726	0.700392	-5.17981
CCDC6	CCDC6	-0.0572065	-0.582008	-1.0564	0.317638	0.703099	-5.18073
SMARCC1	SMARCC1	-0.0251919	-0.0389162	-1.1637	0.270955	0.694026	-5.18084
UBE2I	UBE2I	0.0396446	0.409131	0.655677	0.545952	0.80942	-5.18204
ALG2	ALG2	-0.0556565	0.19565	-0.514172	0.632807	0.845033	-5.18242
NLRP2	NLRP2	0.0289388	1.54728	0.622015	0.565862	0.819804	-5.18255
RNF2	RNF2	0.0574254	-0.311269	1.11469	0.290472	0.700392	-5.18306
CBL	CBL	0.0771462	-0.266049	1.08344	0.303477	0.700392	-5.18419
TCEB2	TCEB2	-0.0329401	0.0807334	-1.13555	0.282037	0.698519	-5.18437
TMEM109	TMEM109	0.0994301	-0.687171	1.10209	0.295663	0.700392	-5.18472
FNBP1L	FNBP1L	0.0302777	0.669434	0.533166	0.620678	0.840951	-5.18473
ZC3H8	ZC3H8	0.111548	0.204395	0.741853	0.490102	0.779875	-5.18478
GTF2I	GTF2I	-0.0275628	-0.212326	-1.17439	0.266839	0.693087	-5.18494
EIF5B	EIF5B	-0.0258602	-0.744965	-1.17033	0.268396	0.693087	-5.18539
ACOT7	ACOT7	-0.0305837	-0.917876	-1.14777	0.277184	0.697393	-5.18566
SPTAN1	SPTAN1	-0.0264437	-0.63862	-1.18369	0.263299	0.690595	-5.18574
THADA	THADA	-0.028127	0.916644	-0.541858	0.615175	0.837552	-5.18598
OGFR	OGFR	0.0988529	-0.447849	1.11361	0.290916	0.700392	-5.18622
POLR1C	POLR1C	-0.0307084	-0.529708	-1.14111	0.27982	0.698058	-5.18681
CAPRIN1	CAPRIN1	-0.0296531	-0.243553	-1.17198	0.267764	0.693087	-5.18745
RPL7A	RPL7A	-0.0372214	-0.620218	-1.18757	0.261834	0.690595	-5.18762
NOP2	NOP2	-0.0263561	-0.967873	-1.16541	0.270294	0.693792	-5.18775
PIK3R2	PIK3R2	-0.229531	0.348869	-0.830382	0.436958	0.761937	-5.18792
SRSF1	SRSF1	0.0226317	-0.833381	1.17378	0.267073	0.693087	-5.18803
SURF2	SURF2	0.106351	-0.506457	1.07259	0.308093	0.700392	-5.18865
COTL1	COTL1	-0.037	-0.905048	-1.13123	0.283767	0.698519	-5.18903
AK6;TAF9	AK6;TAF9	-0.0287275	0.837439	-0.54372	0.614	0.837552	-5.18922
DCTN1;DKFZp686E0752	DCTN1;DKFZp686E0752	-0.0254323	-0.403926	-1.15254	0.275309	0.696402	-5.1895
VAT1	VAT1	-0.0331277	-0.735302	-1.14756	0.277265	0.697393	-5.18983
ADAM10	ADAM10	-0.0756189	2.42186	-0.558948	0.604441	0.832697	-5.19032
EIF2S1	EIF2S1	-0.024872	-0.827181	-1.15777	0.273262	0.694827	-5.19116
PCK2	PCK2	-0.0578454	-0.74395	-1.08096	0.304526	0.700392	-5.19144
LAD1	LAD1	0.0261727	0.417433	0.595508	0.581877	0.827741	-5.19145
GNPDA1	GNPDA1	-0.0254116	-0.975021	-1.13239	0.283302	0.698519	-5.19182
RPL28	RPL28	-0.0415388	-0.78337	-1.15178	0.275606	0.696402	-5.19214
GCSH	GCSH	-0.024586	-0.905421	-1.10331	0.295157	0.700392	-5.19235
AKT1	AKT1	0.0414881	0.869636	0.514247	0.632758	0.845033	-5.19236
OXCT1	OXCT1	0.0510325	-0.841783	1.10816	0.293154	0.700392	-5.19238
UFL1	UFL1	-0.0322556	-0.543271	-1.11487	0.290402	0.700392	-5.19241
MRPS35	MRPS35	-0.0428186	-0.222984	-1.11241	0.291408	0.700392	-5.19285
MRPS7	MRPS7	-0.0454417	-0.00068289	-1.1049	0.294499	0.700392	-5.19346
RPN2	RPN2	-0.0382662	-0.737026	-1.15812	0.273126	0.694827	-5.19404
LZIC	LZIC	-0.0293685	-0.780715	-1.08592	0.302429	0.700392	-5.19465
POLA1	POLA1	-0.0423321	0.0835628	-1.12338	0.286934	0.700392	-5.1957
SPC24	SPC24	0.0333402	0.423923	0.542389	0.614839	0.837552	-5.19573
FKBP1A;FKBP12-Exip2	FKBP1A;FKBP12-Exip2	-0.0424394	-0.863874	-1.12656	0.285649	0.699818	-5.19573
CLIC1	CLIC1	-0.0300366	-0.809161	-1.1685	0.2691	0.693792	-5.19647
NCAPD2	NCAPD2	-0.0274556	-0.124113	-1.14378	0.278761	0.697393	-5.19661
SMAD4	SMAD4	-0.0346422	0.0622718	-0.532211	0.621284	0.840951	-5.19663
GFM2	GFM2	-0.0601508	-0.45144	-1.07361	0.307658	0.700392	-5.19669
H3F3B;H3F3A	H3F3B;H3F3A	-0.0305635	-0.707313	-1.14931	0.276578	0.696867	-5.19673
CASKIN2	CASKIN2	-0.11969	1.45796	-0.561547	0.60282	0.83193	-5.19798
JMJD6	JMJD6	-0.270379	-0.1113	-1.03649	0.326352	0.707253	-5.19829
PRKAG1	PRKAG1	-0.0575622	-0.600344	-1.10209	0.295662	0.700392	-5.19841
BAG6	BAG6	-0.035158	0.485653	-1.13288	0.283104	0.698519	-5.19855
STK38	STK38	0.0310082	0.825498	0.513105	0.633492	0.845033	-5.19878
DYNC1LI2	DYNC1LI2	-0.0709135	0.0447291	-1.09902	0.296939	0.700392	-5.19904
DYNC1H1	DYNC1H1	-0.0236254	-0.668398	-1.17338	0.267227	0.693087	-5.19966
NQO2	NQO2	-0.0864056	-0.84924	-1.07323	0.307821	0.700392	-5.20002
GPD2	GPD2	-0.0667927	-0.822784	-1.11348	0.290971	0.700392	-5.20156
B2M	B2M	-0.0327181	1.85449	-0.805521	0.45014	0.763336	-5.20285
ATP5B	ATP5B	-0.0262088	-0.771187	-1.18847	0.261494	0.690351	-5.2031
TM9SF4	TM9SF4	0.0853796	-0.172519	0.732124	0.495544	0.782514	-5.20326
ODR4	ODR4	-0.0454189	0.597962	-0.467964	0.662885	0.862968	-5.20346
DNTTIP2	DNTTIP2	-0.0493774	0.643537	-1.11123	0.291892	0.700392	-5.20359
USP34	USP34	0.0446612	-0.0419813	1.04806	0.318731	0.703654	-5.20372
ARF6	ARF6	-0.0415494	-0.13548	-1.08871	0.301254	0.700392	-5.20376
HNRNPDL	HNRNPDL	-0.0304356	0.330743	-0.628154	0.562196	0.818578	-5.20446
PTPN2	PTPN2	0.0382052	0.735627	0.520245	0.628913	0.844679	-5.20455
DOCK5	DOCK5	-0.0532347	0.50301	-0.511118	0.63477	0.845164	-5.20516
PNP	PNP	-0.0305309	-0.969654	-1.14608	0.27785	0.697393	-5.20585
SGPL1	SGPL1	-0.0804607	0.0480631	-0.888476	0.402856	0.748342	-5.20586
VWA8	VWA8	0.0981061	0.376336	0.793544	0.456591	0.763336	-5.20635
MBD2	MBD2	-0.0254628	0.321296	-0.464001	0.665502	0.862968	-5.20635
DUS2	DUS2	-0.033054	1.21095	-0.485554	0.651341	0.857539	-5.20699
HOOK3	HOOK3	0.0648613	0.135298	1.04635	0.319482	0.704094	-5.20723
ZNF598	ZNF598	-0.0488923	-0.284115	-1.08235	0.303939	0.700392	-5.20782
DKFZp566H1924;NPTN	DKFZp566H1924;NPTN	0.0232367	0.897706	0.518697	0.629904	0.844679	-5.20793
FAM114A1	FAM114A1	0.0260272	0.325398	0.489388	0.64884	0.856131	-5.20918
ACTR3	ACTR3	-0.0353678	-0.868932	-1.13963	0.280408	0.698058	-5.20989
DDX24	DDX24	-0.0354345	1.54267	-1.10878	0.292898	0.700392	-5.21022
OCIAD2	OCIAD2	-0.028727	0.672945	-0.50186	0.640742	0.850873	-5.21083
PDCL3	PDCL3	-0.0710153	0.00285705	-1.09116	0.300223	0.700392	-5.21087
EZR	EZR	-0.0281233	-0.857687	-1.15952	0.27258	0.694827	-5.21095
SMG7	SMG7	-0.11899	0.539728	-0.78326	0.462182	0.766179	-5.21115
ATP13A3	ATP13A3	-0.0773638	1.93517	-0.458189	0.669349	0.862968	-5.21164
CREBBP	CREBBP	0.0398609	0.525634	1.0086	0.338862	0.71515	-5.21231
CCDC101	CCDC101	-0.0459057	-0.162062	-1.04129	0.321714	0.706671	-5.21246
MISP	MISP	0.0291727	0.950385	0.562643	0.602136	0.831693	-5.21278
GLA	GLA	0.244056	0.144629	1.09385	0.299097	0.700392	-5.21287
RCN1	RCN1	0.17616	-0.549998	1.10022	0.296441	0.700392	-5.21311
C11orf54	C11orf54	-0.0479863	-0.778609	-1.00711	0.339539	0.715867	-5.21318
PSMC5	PSMC5	-0.0354631	-0.757081	-1.13976	0.280359	0.698058	-5.21375
KAT7	KAT7	-0.105043	0.422386	-1.06383	0.31186	0.702058	-5.21459
CCDC93	CCDC93	0.0254999	0.336637	0.678951	0.526024	0.797633	-5.21536
HPCAL1	HPCAL1	-0.0272637	0.319556	-0.530866	0.622139	0.841018	-5.21559
SDF2L1	SDF2L1	-0.0518258	-0.766178	-1.0767	0.306337	0.700392	-5.21628
ABCB10	ABCB10	-0.0389732	0.0607784	-0.45969	0.668354	0.862968	-5.2176
PAIP1	PAIP1	-0.244401	-0.491553	-1.05522	0.315597	0.702058	-5.21773
STX12	STX12	-0.0578548	-0.173428	-1.08562	0.302556	0.700392	-5.21822
PKP2	PKP2	-0.0307954	0.757284	-0.494106	0.64577	0.854343	-5.21822
EIF2S2	EIF2S2	-0.027427	-0.376994	-1.12144	0.287722	0.700392	-5.21942
PDF	PDF	0.0453064	-0.763095	1.0386	0.322904	0.706714	-5.22006
ANXA2;ANXA2P2	ANXA2;ANXA2P2	-0.0264706	-0.6102	-1.15493	0.274372	0.695273	-5.22034
NPEPPS	NPEPPS	-0.0221256	-0.90005	-1.14362	0.278826	0.697393	-5.22098
OTUB1	OTUB1	-0.031835	-0.672725	-1.1171	0.289487	0.700392	-5.22147
CCT7	CCT7	-0.0284306	-0.736217	-1.16447	0.270658	0.69382	-5.22175
EGFR	EGFR	-0.026377	0.621274	-0.516589	0.631255	0.84492	-5.22183
POLA2	POLA2	-0.0316979	-0.190455	-1.08454	0.30301	0.700392	-5.22184
PPP1CA	PPP1CA	-0.0302699	-0.106418	-1.13566	0.281994	0.698519	-5.22195
FXR1	FXR1	-0.0396673	-0.308533	-1.10792	0.293252	0.700392	-5.22248
RPL7L1	RPL7L1	-0.0550374	1.28445	-1.08845	0.30136	0.700392	-5.2227
OCRL	OCRL	-0.0884726	-0.20072	-1.04388	0.320571	0.705593	-5.22294
MCM6	MCM6	-0.02472	-0.507338	-1.14279	0.279154	0.697393	-5.22305
SMC1A	SMC1A	-0.0259427	-0.304576	-1.12945	0.284484	0.69934	-5.2232
GPX4	GPX4	0.0942863	-0.35599	1.05435	0.315976	0.702058	-5.22334
HINT2	HINT2	-0.0427312	-0.926551	-1.07293	0.307949	0.700392	-5.22376
SDF4	SDF4	0.140908	0.942592	0.888927	0.402629	0.748342	-5.22396
GTF2A1	GTF2A1	-0.112279	-0.136341	-0.883071	0.405583	0.74947	-5.22432
COG4	COG4	0.0420431	-0.0498321	0.97522	0.354304	0.723131	-5.22613
KIF2C	KIF2C	0.0676775	1.50016	1.07308	0.307884	0.700392	-5.2268
CUL2	CUL2	-0.0326395	-0.684029	-1.08577	0.30249	0.700392	-5.22744
LIMD1	LIMD1	-0.0566921	0.218594	-0.981286	0.351459	0.721073	-5.22754
KDELC2	KDELC2	-0.0517779	-0.45518	-1.05112	0.317389	0.703099	-5.22757
GMPPA	GMPPA	-0.0425959	-0.486758	-1.05707	0.314793	0.702058	-5.22882
MTIF2	MTIF2	0.216009	-0.492087	0.983644	0.350358	0.720067	-5.22883
RPL9	RPL9	-0.0299185	-0.74758	-1.13452	0.282449	0.698519	-5.22963
HIBADH	HIBADH	-0.0516839	-0.948708	-1.06754	0.310261	0.702058	-5.22967
MRPS31	MRPS31	-0.0433764	-0.583728	-1.0763	0.306507	0.700392	-5.2298
EARS2	EARS2	-0.0597467	-0.370571	-0.706502	0.505409	0.786798	-5.23079
C14orf159	C14orf159	0.0248819	0.31244	0.439116	0.68206	0.871378	-5.23107
TPRKB	TPRKB	-0.0473948	0.302019	-1.05091	0.317478	0.703099	-5.23124
SCYL2	SCYL2	-0.0500336	-0.0374489	-1.05079	0.317532	0.703099	-5.23187
TPR	TPR	-0.025184	0.0147595	-1.12734	0.285335	0.699818	-5.23374
EPHA2	EPHA2	-0.0458634	0.680871	-0.784765	0.461361	0.765685	-5.23406
CD276	CD276	-0.0513298	-0.103341	-1.01665	0.332752	0.711172	-5.23422
FRG1;FRG1B	FRG1;FRG1B	0.0253838	1.35947	0.46716	0.663416	0.862968	-5.23438
ORC4	ORC4	-0.0242981	0.922998	-0.461075	0.667437	0.862968	-5.23439
PPP2R1B	PPP2R1B	-0.0587552	0.702386	-1.06352	0.311994	0.702058	-5.23477
NSRP1;CCDC55	NSRP1;CCDC55	-0.0300895	1.60833	-0.425534	0.691188	0.874574	-5.23536
ATP1B1	ATP1B1	-0.054745	-0.456878	-0.986985	0.348802	0.719603	-5.2362
LRRC16A	LRRC16A	0.198492	-0.452873	0.966262	0.358534	0.725717	-5.23627
WNK1	WNK1	-0.055535	-0.139139	-1.04535	0.319922	0.704625	-5.23632
WDR3	WDR3	-0.0339969	-0.593275	-1.0937	0.299157	0.700392	-5.23676
ARIH2	ARIH2	-0.0609188	-0.68557	-1.0389	0.322773	0.706714	-5.23716
PQBP1	PQBP1	-0.0361831	0.0953898	-1.06164	0.312808	0.702058	-5.23734
MTX2	MTX2	-0.0371778	-0.698168	-1.07769	0.305917	0.700392	-5.23746
ACTR2	ACTR2	-0.0294199	-0.55328	-1.10191	0.29574	0.700392	-5.23802
ISG15	ISG15	-0.0232441	0.278374	-0.469997	0.661545	0.862938	-5.23856
TMX1	TMX1	-0.0316583	-0.752757	-1.0938	0.299118	0.700392	-5.23869
RPL15	RPL15	-0.0283241	-0.658364	-1.11905	0.288695	0.700392	-5.23884
PAFAH1B1	PAFAH1B1	-0.0370897	-0.713101	-1.08346	0.303467	0.700392	-5.23919
COPG1	COPG1	-0.0269036	-0.649269	-1.11425	0.290655	0.700392	-5.2393
CLASP2	CLASP2	-0.0376583	-0.409524	-1.05987	0.313576	0.702058	-5.24072
TMED9	TMED9	-0.0463299	-0.578659	-1.07802	0.305774	0.700392	-5.24153
UBLCP1	UBLCP1	0.0330939	-0.599271	1.05676	0.314925	0.702058	-5.24178
ALDH4A1	ALDH4A1	-0.039248	-0.326175	-0.726977	0.493622	0.782514	-5.24233
RPL23	RPL23	-0.0376511	-0.697326	-1.11079	0.292071	0.700392	-5.24353
DDX23	DDX23	0.0294797	-0.956385	1.07803	0.305773	0.700392	-5.24373
APTX	APTX	-0.0612847	0.357208	-0.700838	0.508703	0.789058	-5.24419
SOAT1	SOAT1	-0.0840584	-0.0526886	-0.898819	0.39427	0.73998	-5.24479
ZBTB7A	ZBTB7A	-0.0392991	0.963435	-0.416443	0.697333	0.878501	-5.24482
VPS4B	VPS4B	-0.0385929	-0.26062	-1.05909	0.313914	0.702058	-5.24486
EIF2B3	EIF2B3	-0.0823818	-0.852857	-1.03909	0.322688	0.706714	-5.2454
PRMT5	PRMT5	-0.0291615	-0.882642	-1.10944	0.292629	0.700392	-5.24603
SUPT16H	SUPT16H	-0.0220769	-0.818177	-1.12394	0.28671	0.700392	-5.2464
EYA3	EYA3	0.0504057	-0.200774	1.02687	0.328137	0.708155	-5.24733
NDUFB9	NDUFB9	-0.0478164	-0.469492	-1.05736	0.314667	0.702058	-5.24824
DRAP1	DRAP1	-0.034337	-0.684284	-1.04792	0.318793	0.703654	-5.24852
SLC9A3R1	SLC9A3R1	-0.101568	-0.369661	-1.07095	0.308798	0.701388	-5.24853
CTNNA1	CTNNA1	-0.0276557	1.15514	-1.10108	0.296083	0.700392	-5.24866
ANAPC5	ANAPC5	0.106955	0.0639146	1.02198	0.330337	0.710144	-5.24877
UNC45A	UNC45A	-0.0308402	-0.284817	-1.0819	0.304127	0.700392	-5.24923
EMD	EMD	-0.0383865	-0.666064	-1.0778	0.305871	0.700392	-5.2499
RNASEH2B	RNASEH2B	-0.0573467	-0.493879	-1.03382	0.325028	0.706869	-5.2506
VPS36	VPS36	0.0584308	-0.799927	0.961502	0.360798	0.727291	-5.25122
ACO1	ACO1	-0.0214841	0.572598	-0.484942	0.651741	0.857746	-5.2522
DNAJC16	DNAJC16	-0.0474321	0.743954	-0.320797	0.763576	0.910061	-5.25276
MARS2	MARS2	-0.0774719	-0.290003	-0.913501	0.386943	0.73998	-5.25282
CARM1	CARM1	-0.0419617	-0.628064	-1.06118	0.313007	0.702058	-5.25359
WDR48	WDR48	-0.033635	-0.38514	-1.03578	0.324156	0.706869	-5.25364
XPO5	XPO5	-0.0207576	-0.544215	-1.08887	0.301184	0.700392	-5.25467
ARL2;ARL2-SNX15	ARL2;ARL2-SNX15	0.0316543	0.777342	0.396831	0.710684	0.885838	-5.25523
ABCF2	ABCF2	-0.0245783	-0.219724	-1.08235	0.303939	0.700392	-5.25562
EML2	EML2	-0.0232	0.144245	-0.419774	0.695079	0.876791	-5.25577
MTA2	MTA2	0.0211552	0.491842	0.493726	0.646017	0.854343	-5.25616
MVP	MVP	0.0215359	0.675316	0.499394	0.642339	0.851533	-5.25633
IGF2R	IGF2R	-0.0592772	0.428926	-1.05278	0.316664	0.703099	-5.25663
TRRAP	TRRAP	-0.0253625	0.647299	-0.669517	0.531561	0.800967	-5.25672
TTI2	TTI2	-0.0321078	0.342307	-0.701622	0.508246	0.788696	-5.25679
LMAN2	LMAN2	-0.0491478	0.261355	-1.05969	0.313654	0.702058	-5.25728
DERA	DERA	0.0852471	-0.423265	0.906461	0.390444	0.73998	-5.25748
HERC4	HERC4	-0.0782215	-0.404753	-0.89392	0.396738	0.743226	-5.2575
RANBP10	RANBP10	0.0855816	0.223433	0.341072	0.746315	0.899692	-5.25817
ATG5	ATG5	-0.0334482	-0.32595	-0.377685	0.720496	0.888369	-5.25885
TBL2	TBL2	-0.0403581	-0.335484	-1.02805	0.327609	0.707883	-5.25936
CTNNA2	CTNNA2	0.203051	1.07982	1.02126	0.330664	0.710144	-5.25938
MED14	MED14	-0.0555963	-0.149084	-0.902749	0.392299	0.73998	-5.25974
EPS15	EPS15	-0.0648672	-0.485526	-1.02562	0.328701	0.70851	-5.26082
PPP1R18	PPP1R18	-0.02172	0.625645	-0.361467	0.735069	0.895765	-5.26098
EIF3K	EIF3K	-0.0260491	-0.524008	-1.07591	0.306673	0.700392	-5.26113
2001-03-01	2001-03-01	0.0972275	-0.364772	1.00382	0.338609	0.715043	-5.26128
TRUB1	TRUB1	-0.0925039	0.310073	-0.969532	0.356986	0.724007	-5.2614
RPUSD2	RPUSD2	0.0461012	-0.669835	1.02059	0.330968	0.710366	-5.26211
INTS12	INTS12	0.0354176	1.42599	0.324869	0.760701	0.909237	-5.26233
NDUFS3	NDUFS3	-0.0384734	-0.522346	-1.05741	0.314643	0.702058	-5.2628
AIFM2	AIFM2	-0.0310845	0.697312	-0.398576	0.709491	0.885184	-5.26324
RPL23A	RPL23A	-0.0308529	-0.631585	-1.0958	0.29828	0.700392	-5.26341
NIPBL	NIPBL	-0.0735309	-0.400864	-0.999751	0.340481	0.715867	-5.26344
SMS	SMS	-0.0331009	-0.940071	-1.05669	0.314958	0.702058	-5.26356
CPSF7	CPSF7	-0.02663	-0.582173	-1.05666	0.314971	0.702058	-5.26363
NCAPG2	NCAPG2	-0.0572798	0.855114	-0.957039	0.36293	0.727291	-5.26403
CBX5	CBX5	0.0289439	-0.439988	1.05577	0.315357	0.702058	-5.26408
BIN1	BIN1	0.0880323	0.208359	0.615617	0.563928	0.81868	-5.26452
SNRNP200	SNRNP200	-0.0219588	-0.32704	-1.11047	0.292202	0.700392	-5.26463
PRPF19	PRPF19	-0.0282347	-0.964393	-1.09667	0.297919	0.700392	-5.26594
MAP2K4	MAP2K4	-0.245589	-0.513424	-0.889877	0.398782	0.744296	-5.26633
AK4	AK4	0.0695629	-0.884111	1.03058	0.326477	0.707253	-5.26656
SLMAP	SLMAP	0.0174837	0.543603	0.292435	0.783727	0.91543	-5.26657
C11orf84	C11orf84	0.0369711	1.46264	0.311434	0.770205	0.912119	-5.2669
SMPDL3B	SMPDL3B	0.0160959	-0.15921	0.345561	0.746161	0.899692	-5.26694
TTLL12	TTLL12	-0.035195	-0.933098	-1.07662	0.306371	0.700392	-5.26787
GOLGA2	GOLGA2	-0.0481377	-0.0474954	-1.0088	0.336327	0.714896	-5.26788
SURF1	SURF1	0.0532425	-0.235337	0.678588	0.518509	0.794177	-5.26798
MARS	MARS	-0.0265358	-0.514245	-1.09056	0.300476	0.700392	-5.26801
GNAI1	GNAI1	-0.077265	0.58361	-1.01466	0.333656	0.711812	-5.26837
KRT18	KRT18	0.0236703	-0.00442733	0.583199	0.589413	0.828869	-5.26881
RPL26;RPL26L1	RPL26;RPL26L1	-0.0217589	0.279346	-0.518555	0.629995	0.844679	-5.26943
ILKAP;ILKAP3	ILKAP;ILKAP3	-0.018673	0.451479	-0.428531	0.689168	0.874139	-5.27071
PLCD3	PLCD3	-0.0344122	0.498608	-0.284484	0.786951	0.9169	-5.27077
RBMX2	RBMX2	0.0746792	0.124571	0.678284	0.521957	0.796849	-5.2718
GEMIN5	GEMIN5	-0.0254484	-0.78305	-1.06671	0.310621	0.702058	-5.27345
PPP1R12C	PPP1R12C	0.02235	0.451607	0.233302	0.826374	0.930625	-5.27384
CCNB1	CCNB1	0.118283	2.94967	0.84091	0.427314	0.756125	-5.27414
AK3	AK3	0.0368614	-0.443093	0.899004	0.394178	0.73998	-5.27422
SRPRB	SRPRB	-0.0258969	-0.122741	-1.05868	0.314093	0.702058	-5.27447
UPF3B	UPF3B	-0.0398223	-0.422154	-1.01018	0.335694	0.714866	-5.2746
NDUFB6	NDUFB6	0.11322	0.056557	0.990596	0.344724	0.718513	-5.27467
TNPO1	TNPO1	-0.0255258	-0.748586	-1.08171	0.304211	0.700392	-5.27476
CSTB	CSTB	0.0302291	-0.935002	1.0612	0.313	0.702058	-5.27492
PPIH	PPIH	-0.0326787	-0.791977	-1.03902	0.322721	0.706714	-5.27498
FAM207A	FAM207A	-0.0700551	1.43431	-0.946033	0.368226	0.732365	-5.27566
ADH5	ADH5	-0.028593	-0.967997	-1.06992	0.309238	0.70164	-5.27576
MRPL24	MRPL24	-0.0809009	-0.511645	-0.983506	0.348036	0.719603	-5.27617
STOML2	STOML2	-0.0360792	-1.01576	-1.06875	0.309739	0.702058	-5.2766
ARHGAP12	ARHGAP12	0.0184559	1.12139	0.386967	0.717446	0.888195	-5.27693
USP16	USP16	-0.0947482	-0.299154	-0.92615	0.377936	0.734944	-5.27717
EML3	EML3	0.0150464	0.654254	0.314506	0.768027	0.911193	-5.27723
WDFY1	WDFY1	-0.0411759	-0.19815	-0.67382	0.521365	0.796468	-5.27755
SPATS2L	SPATS2L	0.0196458	1.43949	0.423824	0.692342	0.875646	-5.27755
PACS1	PACS1	0.0303711	0.148827	0.588026	0.580969	0.827741	-5.27782
WARS	WARS	-0.0303662	-0.796805	-1.07064	0.308928	0.701388	-5.27804
OXSR1	OXSR1	-0.0278565	-0.830335	-1.02154	0.330538	0.710144	-5.27842
TRA2B	TRA2B	-0.0386998	-0.83395	-1.05698	0.314833	0.702058	-5.27869
CIRBP	CIRBP	-0.0335544	-0.307359	-1.03313	0.32534	0.706869	-5.27874
RPS4X	RPS4X	-0.0245047	-0.583132	-1.09956	0.296714	0.700392	-5.27903
NIT2	NIT2	-0.0335036	-0.885148	-1.02217	0.330252	0.710144	-5.28067
ERI3	ERI3	0.0216058	0.377037	0.256672	0.809424	0.927191	-5.2808
AFG3L2	AFG3L2	-0.0311793	-0.861906	-1.02196	0.330347	0.710144	-5.281
PSMC4	PSMC4	-0.0210024	-0.819655	-1.0746	0.307236	0.700392	-5.28103
ALG5	ALG5	-0.0787504	-0.353611	-0.899424	0.393967	0.73998	-5.2814
UBR4	UBR4	-0.0272501	-0.391677	-1.05205	0.316979	0.703099	-5.28223
ZNF148	ZNF148	0.0572788	0.268965	0.244601	0.814618	0.927998	-5.28229
PC	PC	-0.0657835	-0.813817	-0.987238	0.34629	0.719603	-5.2824
NAA16	NAA16	-0.0127558	0.303486	-0.27264	0.797912	0.922078	-5.28258
AGK	AGK	-0.0276312	-0.870697	-1.03619	0.323974	0.706869	-5.28277
SCARB2	SCARB2	0.0692024	-0.918583	0.992067	0.34404	0.717934	-5.28288
OCLN	OCLN	0.0375439	1.14517	0.616445	0.563421	0.81868	-5.28291
S100A6	S100A6	0.0202769	0.0364765	0.490432	0.64816	0.856131	-5.28348
UQCRH;UQCRHL	UQCRH;UQCRHL	-0.0287967	0.64905	-0.425446	0.691247	0.874574	-5.28352
HEATR5B	HEATR5B	-0.0934035	0.13538	-0.778898	0.457836	0.763336	-5.28385
ZNF451	ZNF451	-0.0323044	1.17921	-0.241348	0.820525	0.927998	-5.28403
ZAK	ZAK	-0.0147819	1.1195	-0.272967	0.797677	0.922078	-5.28444
SETD2	SETD2	-0.0674541	0.982247	-0.766615	0.464718	0.766937	-5.28453
EIF3H	EIF3H	-0.0196349	0.572938	-0.45807	0.669428	0.862968	-5.2855
STAU2	STAU2	0.0443403	1.72196	0.238281	0.822753	0.928322	-5.28573
GPATCH8	GPATCH8	-0.0611636	0.344074	-0.952942	0.362582	0.727291	-5.2863
PGAM1	PGAM1	-0.0308571	-0.96438	-1.09226	0.299763	0.700392	-5.28683
PTK7	PTK7	-0.0443864	0.0987542	-0.999283	0.340697	0.715867	-5.287
KLC3	KLC3	0.0241746	0.491663	0.265591	0.802987	0.922411	-5.28746
MRPL51	MRPL51	-0.0177959	0.495323	-0.197309	0.852697	0.944283	-5.28796
SIRT6	SIRT6	-0.00906448	0.752901	-0.150091	0.887572	0.961854	-5.28836
SYPL1	SYPL1	-0.472307	0.496312	-0.808413	0.444618	0.762238	-5.28861
BOP1	BOP1	-0.0197777	0.758273	-0.429492	0.688521	0.874139	-5.2888
CKB	CKB	-0.0270393	-0.84277	-1.10574	0.294154	0.700392	-5.28966
PIN1	PIN1	-0.0266319	-0.714499	-1.0198	0.331325	0.7107	-5.28982
RBBP5	RBBP5	-0.0422446	-0.364564	-0.996108	0.342165	0.716425	-5.28992
EIF4B	EIF4B	-0.025818	-0.756621	-1.05465	0.315848	0.702058	-5.29048
ASL	ASL	0.0375146	0.410238	0.240844	0.820891	0.927998	-5.29237
MRPL22	MRPL22	-0.0553566	-0.572685	-0.980267	0.349557	0.71979	-5.29276
SSBP1	SSBP1	-0.0238379	-1.01107	-1.0494	0.318141	0.703654	-5.29292
TIMM44	TIMM44	-0.0307186	-0.812689	-1.03011	0.326687	0.707253	-5.29319
USP9X	USP9X	-0.0256217	-0.0296491	-1.0296	0.326917	0.707253	-5.29342
CHAF1A	CHAF1A	-0.0728607	0.593264	-1.00661	0.337326	0.714896	-5.29406
PTGR1	PTGR1	0.0191774	0.251464	0.288289	0.78669	0.916897	-5.29415
LTA4H	LTA4H	-0.0256739	-0.93214	-1.06361	0.311958	0.702058	-5.29454
MYO5C	MYO5C	0.0130978	1.08143	0.086637	0.934903	0.980054	-5.2951
SLC20A2	SLC20A2	0.00863481	0.706148	0.129885	0.902595	0.969515	-5.29546
ATP5J	ATP5J	-0.0406876	-0.924592	-0.789291	0.455026	0.763336	-5.29558
CFAP20	CFAP20	-0.0186865	0.733963	-0.265549	0.803017	0.922411	-5.29588
CEP170B	CEP170B	0.00317109	1.44597	0.0560143	0.957875	0.989243	-5.29588
UBE2H	UBE2H	-0.0648509	-0.394754	-0.648716	0.539667	0.804772	-5.29621
HS1BP3	HS1BP3	-0.0937582	-0.314632	-0.825864	0.432155	0.760034	-5.29641
PCCB	PCCB	0.0489127	-0.0816123	0.113043	0.914205	0.972822	-5.29671
TMEM49;VMP1	TMEM49;VMP1	0.0133042	0.333049	0.288471	0.786559	0.916897	-5.29682
BCL2L1	BCL2L1	0.0100364	1.28989	0.1702	0.872678	0.954196	-5.29811
MRPS5	MRPS5	-0.0364341	-0.33511	-0.791363	0.45389	0.763336	-5.29863
CDC5L	CDC5L	-0.026838	-0.288337	-1.03699	0.323617	0.706869	-5.2988
ERCC3	ERCC3	0.0254724	0.421549	0.593247	0.57772	0.825783	-5.29904
DOCK9	DOCK9	0.0164326	0.645621	0.145392	0.891062	0.963568	-5.29941
CAPG	CAPG	0.0165143	-0.267473	0.379816	0.722367	0.889126	-5.30022
GSDMD	GSDMD	-0.0360902	0.314723	-0.231971	0.827343	0.930827	-5.30055
GCLC	GCLC	0.0487904	-0.827366	0.971073	0.353901	0.722915	-5.30081
BRD1	BRD1	0.0124185	1.09995	0.138726	0.896015	0.965347	-5.30142
CCDC85C	CCDC85C	-0.00515482	1.50326	-0.108028	0.9189	0.973614	-5.30178
ALDOA	ALDOA	-0.0218936	-0.668902	-1.09671	0.297902	0.700392	-5.30229
HIP1R	HIP1R	-0.151263	-0.0428213	-0.909309	0.386304	0.73998	-5.30231
S100A16	S100A16	0.019972	0.647388	0.322303	0.762512	0.909406	-5.30288
EXOC7	EXOC7	0.0426608	0.215374	0.968705	0.355027	0.723537	-5.30298
HACD3	HACD3	0.0181704	0.245613	0.330544	0.756701	0.906451	-5.30338
OPA1	OPA1	0.124363	-0.257691	0.986628	0.346575	0.719603	-5.30413
MCAM	MCAM	0.0357919	0.58185	0.195896	0.85207	0.944222	-5.30414
WHSC1L1	WHSC1L1	-0.00515196	1.60662	-0.0556071	0.95818	0.989243	-5.30467
ATP1A3	ATP1A3	0.0136899	0.453107	0.116236	0.912771	0.97267	-5.30484
LZTFL1	LZTFL1	0.0633678	-0.694797	0.922208	0.379883	0.736507	-5.305
PTRF	PTRF	0.0166656	1.07709	0.387531	0.717059	0.888195	-5.30504
VRK1	VRK1	-0.0313328	-0.692233	-0.999012	0.340822	0.715867	-5.30545
EXOSC7	EXOSC7	-0.0362208	-0.955687	-1.00488	0.338122	0.714997	-5.30552
ALG1	ALG1	0.0756646	-0.17038	0.839972	0.424638	0.755262	-5.30605
BUB3	BUB3	-0.0248397	0.263123	-1.04063	0.322006	0.706671	-5.30636
DDB2	DDB2	-0.00849079	0.454129	-0.0914107	0.931328	0.979691	-5.30651
QRSL1	QRSL1	0.078019	-0.090706	0.898482	0.391752	0.73998	-5.30668
ANKLE2	ANKLE2	0.0172458	0.979884	0.224938	0.830546	0.933237	-5.3077
CSNK2B;CSNK2B-LY6G5B-1181;CSNK2B-LY6G5B--991	CSNK2B;CSNK2B-LY6G5B-1181;CSNK2B-LY6G5B--991	0.015796	0.391676	0.367044	0.731197	0.894582	-5.30852
P4HA2	P4HA2	-0.0765571	0.443332	-0.885037	0.398594	0.744296	-5.30981
FAM45A;FAM45B	FAM45A;FAM45B	-0.00415748	0.0438919	-0.0857908	0.935537	0.980054	-5.31017
DPP7	DPP7	-0.00571729	0.687809	-0.0632941	0.952408	0.988553	-5.31035
PSMA3	PSMA3	-0.025781	-0.932634	-1.03338	0.325224	0.706869	-5.31103
CHRAC1	CHRAC1	-0.0863471	-0.724667	-0.944834	0.366514	0.731167	-5.31116
LNP	LNP	0.00997742	0.584586	0.158042	0.881676	0.957882	-5.31123
ITGB1	ITGB1	0.182811	0.0816316	1.00475	0.338182	0.714997	-5.3114
AKR1B1	AKR1B1	-0.0358155	-0.850511	-1.03538	0.324337	0.706869	-5.31216
FOXRED1	FOXRED1	-0.00991574	0.688061	-0.105551	0.920751	0.973627	-5.31259
NDUFB10	NDUFB10	-0.038397	-0.190275	-0.991216	0.344435	0.718335	-5.31306
RPSA	RPSA	-0.0188027	0.16975	-0.462396	0.666564	0.862968	-5.31317
TANK	TANK	0.00900817	0.903765	0.163138	0.877902	0.955769	-5.31359
ARID2	ARID2	0.0729226	0.0337624	0.869106	0.40681	0.750571	-5.31423
ZGPAT	ZGPAT	-0.00544595	0.418015	-0.0568859	0.956744	0.989204	-5.31426
PHF5A	PHF5A	0.0414904	-0.883465	0.981253	0.349094	0.719603	-5.31426
YWHAZ	YWHAZ	-0.0248343	-0.912549	-1.07526	0.306951	0.700392	-5.31433
POGLUT1	POGLUT1	-0.0451519	0.146647	-0.519777	0.624446	0.842847	-5.31529
POFUT1	POFUT1	0.104154	-0.703351	0.956778	0.360733	0.727291	-5.31607
FKBP4	FKBP4	-0.0209824	-0.965976	-1.05866	0.314101	0.702058	-5.31639
MKI67	MKI67	-0.019601	0.546791	-1.03052	0.326502	0.707253	-5.31665
GNPDA2	GNPDA2	-0.00927644	-0.206706	-0.121715	0.908683	0.97192	-5.31686
CLINT1	CLINT1	-0.0348057	-0.276611	-0.988238	0.345823	0.71954	-5.31743
SPAG7	SPAG7	-0.0538575	0.517041	-0.95232	0.362883	0.727291	-5.31789
TTC37	TTC37	-0.0596469	-0.554094	-0.952249	0.362918	0.727291	-5.3181
MAPK8	MAPK8	0.00462757	0.679228	0.0665736	0.949947	0.987085	-5.31828
HSPA9	HSPA9	-0.0216157	-0.746738	-1.06741	0.310318	0.702058	-5.31843
PNO1	PNO1	-0.0371505	0.191923	-0.97951	0.349914	0.71979	-5.31854
BCS1L	BCS1L	-0.0583643	-0.920397	-0.948936	0.364521	0.7285	-5.31921
HGH1	HGH1	0.00948343	0.7373	0.193244	0.855685	0.945265	-5.31932
TXNL4A	TXNL4A	0.0425834	0.0572732	0.930446	0.373566	0.734239	-5.32015
SCARB1	SCARB1	-0.129169	-0.123514	-0.952755	0.362673	0.727291	-5.32042
ABCB7	ABCB7	-0.05111	-0.311752	-0.736874	0.481663	0.774801	-5.32043
FLOT2	FLOT2	-0.0581226	-0.353552	-0.953356	0.362383	0.727291	-5.32048
AVL9	AVL9	0.0109102	0.476756	0.0824579	0.937343	0.980328	-5.32093
RRP1B	RRP1B	-0.0259277	-0.615126	-1.00678	0.337248	0.714896	-5.32108
ANKMY2	ANKMY2	0.0147575	0.900738	0.109895	0.916582	0.97326	-5.32123
CD97	CD97	0.0201851	2.09634	0.198853	0.851563	0.943956	-5.32139
LSM12	LSM12	-0.0311968	-0.41446	-0.966368	0.35614	0.723537	-5.32182
EMC2	EMC2	0.0352694	-0.559162	0.975059	0.352013	0.7211	-5.32187
NDUFS2	NDUFS2	-0.047306	-0.602247	-0.993778	0.343244	0.717121	-5.32214
USP24	USP24	-0.0343679	-0.579568	-0.96753	0.355586	0.723537	-5.32268
CMTR1	CMTR1	-0.00272824	0.762382	-0.0406274	0.969437	0.992421	-5.32295
GCAT	GCAT	-0.0359894	0.594824	-0.517004	0.626251	0.843459	-5.32312
LLGL2	LLGL2	0.0107767	0.584132	0.197014	0.852914	0.944283	-5.32318
SEL1L	SEL1L	0.0635401	-0.124548	0.933648	0.371989	0.734215	-5.32318
ITGAV	ITGAV	0.00872647	1.26518	0.147051	0.889829	0.963368	-5.32395
COPS6	COPS6	-0.0448352	-0.770342	-0.994658	0.342836	0.717116	-5.32411
SHC1	SHC1	-0.00590306	0.849304	-0.110599	0.916979	0.97326	-5.32429
SUGP2	SUGP2	-0.0377619	-0.241523	-0.967124	0.355779	0.723537	-5.32464
LRRFIP2	LRRFIP2	0.00163496	0.273146	0.0256281	0.980717	0.993074	-5.32502
GMPR	GMPR	-0.0322766	0.142928	-0.465055	0.660599	0.86234	-5.32505
HN1L	HN1L	-0.0430231	-0.189157	-0.981428	0.349011	0.719603	-5.32506
SRSF2	SRSF2	-0.0143974	0.314273	-0.315896	0.767043	0.911193	-5.32512
IWS1	IWS1	-0.0449941	-0.341926	-0.959172	0.359583	0.726554	-5.32588
DNAJB1	DNAJB1	-0.0454475	-0.732119	-0.997026	0.34174	0.716425	-5.32756
GYG1	GYG1	-0.0886396	-0.349356	-0.735346	0.485279	0.777282	-5.32773
WDR89	WDR89	0.00203716	0.582605	0.0338426	0.974538	0.992421	-5.32784
[truncated: 1,536 more rows]
